# Supplementary material for: Construction of double reaction zones for long-life quasi-solid aluminum-ion batteries by realizing maximum electron transfer
Source: Nat Commun. 2023 Sep 12;14:5596. doi: 10.1038/s41467-023-41361-z (PMC10497635; doi:10.1038/s41467-023-41361-z)
Supplement: Supplementary file 3 — Source Data [file 41467_2023_41361_MOESM3_ESM.xlsx]

## Sheet: Fig. 2b
CNT-OH		Ni2+@CNT-OH				Te2-@CNT-OH				Te42+@CNT-OH				TeCl3+@CNT-OH
	TDOS		PDOS		TDOS		PDOS		TDOS		PDOS		TDOS		PDOS		TDOS
-24.2283	0	-24.7414	0	-24.7414	0	-24.4381	0	-24.4381	0	-24.2291	0	-24.2291	0	-24.0887	0	-24.0887	0
-24.2172	0	-24.7304	0	-24.7304	0	-24.427	0	-24.427	0	-24.2181	0	-24.2181	0	-24.0776	0	-24.0776	0
-23.1437	0.000132057	-23.3072	0.000106968	-23.6492	0.000125362	-19.8754	0.000102856	-23.3502	0.000123676	-22.8602	0.000107533	-23.1472	0.000108303	-22.4311	0.000105885	-22.9946	0.000149077
-23.1326	0.000169493	-23.2962	0.000124902	-23.6382	0.00016086	-19.8643	0.000110565	-23.3391	0.000158979	-22.8492	0.000127731	-23.1362	0.000139252	-22.42	0.000116096	-22.9836	0.000190964
-23.1215	0.000216877	-23.2851	0.000145401	-23.6272	0.000205784	-19.8532	0.000118546	-23.328	0.00020373	-22.8381	0.000151262	-23.1252	0.000178499	-22.409	0.000126903	-22.9725	0.000243874
-23.1105	0.000276658	-23.2741	0.000168751	-23.6161	0.000262454	-19.8421	0.00012678	-23.3168	0.000260275	-22.8271	0.000178584	-23.1141	0.000228112	-22.3979	0.000138294	-22.9615	0.000310497
-23.0994	0.00035184	-23.2631	0.000195255	-23.6051	0.000333715	-19.831	0.000135245	-23.3057	0.000331492	-22.8161	0.000210198	-23.1031	0.000290628	-22.3869	0.000150249	-22.9504	0.000394115
-23.0883	0.000446083	-23.252	0.000225236	-23.594	0.000423035	-19.8199	0.000143914	-23.2947	0.000420896	-22.805	0.000246657	-23.092	0.00036915	-22.3758	0.000162739	-22.9394	0.000498727
-23.0773	0.000563841	-23.241	0.000259032	-23.583	0.000534635	-19.8088	0.000152765	-23.2836	0.000532768	-22.794	0.000288559	-23.081	0.000467462	-22.3648	0.000175731	-22.9283	0.000629186
-23.0662	0.000710507	-23.23	0.000296994	-23.572	0.000673624	-19.7977	0.000161761	-23.2724	0.000672301	-22.7829	0.000336553	-23.07	0.000590154	-22.3537	0.000189182	-22.9173	0.000791353
-23.0551	0.000892585	-23.2189	0.000339486	-23.561	0.00084617	-19.7866	0.000170875	-23.2614	0.000845768	-22.7719	0.000391334	-23.0589	0.000742783	-22.3426	0.000203042	-22.9062	0.000992284
-23.0441	0.00112	-23.2079	0.00038688	-23.5499	0.00106	-19.7755	0.000180079	-23.2503	0.00106	-22.7609	0.000453649	-23.0479	0.000932042	-22.3316	0.000217254	-22.8952	0.00124
-23.033	0.0014	-23.1969	0.000439551	-23.5389	0.00132	-19.7644	0.000189333	-23.2391	0.00133	-22.7498	0.000524286	-23.0369	0.00117	-22.3206	0.000231752	-22.8841	0.00155
-23.0219	0.00174	-23.1858	0.000497877	-23.5279	0.00165	-19.7533	0.000198607	-23.228	0.00165	-22.7388	0.00060408	-23.0258	0.00145	-22.3095	0.000246465	-22.8731	0.00192
-23.0109	0.00216	-23.1748	0.000562231	-23.5168	0.00204	-19.7422	0.000207869	-23.2169	0.00205	-22.7278	0.0006939	-23.0148	0.00181	-22.2984	0.000261313	-22.862	0.00238
-22.9998	0.00267	-23.1638	0.000632975	-23.5058	0.00253	-19.7311	0.000217086	-23.2058	0.00254	-22.7167	0.000794651	-23.0037	0.00224	-22.2874	0.000276212	-22.851	0.00294
-22.9887	0.00329	-23.1528	0.000710456	-23.4948	0.00312	-19.72	0.000226228	-23.1947	0.00314	-22.7057	0.000907261	-22.9927	0.00277	-22.2764	0.000291071	-22.8399	0.00362
-22.9777	0.00405	-23.1417	0.000795002	-23.4837	0.00383	-19.7089	0.000235268	-23.1836	0.00387	-22.6946	0.00103	-22.9816	0.00341	-22.2653	0.000305796	-22.8289	0.00444
-22.9666	0.00496	-23.1307	0.000886907	-23.4727	0.0047	-19.6978	0.000244179	-23.1725	0.00475	-22.6836	0.00117	-22.9706	0.00419	-22.2542	0.000320286	-22.8178	0.00543
-22.9555	0.00606	-23.1197	0.000986433	-23.4617	0.00575	-19.6867	0.000252945	-23.1614	0.00581	-22.6726	0.00133	-22.9596	0.00513	-22.2432	0.000334441	-22.8068	0.00663
-22.9445	0.00738	-23.1086	0.00109	-23.4506	0.007	-19.6756	0.000261543	-23.1503	0.00709	-22.6615	0.0015	-22.9485	0.00627	-22.2322	0.000348158	-22.7957	0.00806
-22.9334	0.00897	-23.0976	0.00121	-23.4396	0.00851	-19.6645	0.000270096	-23.1392	0.00862	-22.6505	0.00168	-22.9375	0.00763	-22.2211	0.000361334	-22.7847	0.00978
-22.9223	0.01086	-23.0865	0.00133	-23.4286	0.0103	-19.6534	0.000278587	-23.1281	0.01045	-22.6394	0.00188	-22.9264	0.00926	-22.21	0.000373865	-22.7736	0.01182
-22.9113	0.01311	-23.0755	0.00146	-23.4175	0.01244	-19.6423	0.000286884	-23.117	0.01263	-22.6284	0.00211	-22.9154	0.0112	-22.199	0.000385653	-22.7626	0.01424
-22.9002	0.01578	-23.0645	0.0016	-23.4065	0.01497	-19.6312	0.000294967	-23.1059	0.01522	-22.6174	0.00235	-22.9044	0.0135	-22.1879	0.000396601	-22.7515	0.01711
-22.8891	0.01894	-23.0535	0.00175	-23.3955	0.01797	-19.6201	0.000302847	-23.0948	0.01828	-22.6063	0.00261	-22.8933	0.01624	-22.1769	0.000406617	-22.7405	0.02049
-22.8781	0.02265	-23.0424	0.00191	-23.3844	0.0215	-19.609	0.000310533	-23.0837	0.02189	-22.5953	0.00289	-22.8823	0.01947	-22.1658	0.000415616	-22.7294	0.02447
-22.867	0.02701	-23.0314	0.00207	-23.3734	0.02565	-19.5979	0.000318038	-23.0726	0.02613	-22.5842	0.00319	-22.8713	0.02326	-22.1548	0.000423521	-22.7184	0.02914
-22.8559	0.03211	-23.0204	0.00224	-23.3624	0.0305	-19.5868	0.000325384	-23.0615	0.0311	-22.5732	0.00351	-22.8602	0.02772	-22.1437	0.000430261	-22.7073	0.03458
-22.8449	0.03806	-23.0093	0.00242	-23.3513	0.03617	-19.5757	0.000332596	-23.0504	0.0369	-22.5622	0.00385	-22.8492	0.03292	-22.1327	0.000435777	-22.6963	0.04092
-22.8338	0.04498	-22.9983	0.0026	-23.3403	0.04275	-19.5646	0.000339703	-23.0393	0.04365	-22.5511	0.00421	-22.8381	0.03899	-22.1216	0.000440018	-22.6852	0.04828
-22.8227	0.05298	-22.9873	0.00279	-23.3293	0.05038	-19.5535	0.000346742	-23.0282	0.05147	-22.5401	0.0046	-22.8271	0.04603	-22.1106	0.000442948	-22.6742	0.05678
-22.8117	0.06222	-22.9762	0.00298	-23.3182	0.05919	-19.5424	0.000353751	-23.0171	0.06051	-22.529	0.005	-22.8161	0.05418	-22.0995	0.000444539	-22.6631	0.06657
-22.8006	0.07285	-22.9652	0.00318	-23.3072	0.06933	-19.5313	0.000361055	-23.006	0.07092	-22.518	0.00542	-22.805	0.06358	-22.0885	0.000444998	-22.6521	0.07782
-22.7895	0.08504	-22.9542	0.00338	-23.2962	0.08096	-19.5202	0.000368697	-22.9949	0.08286	-22.507	0.00585	-22.794	0.07438	-22.0774	0.000444777	-22.641	0.09069
-22.7784	0.09896	-22.9431	0.00358	-23.2851	0.09425	-19.509	0.000376453	-22.9838	0.09651	-22.4959	0.00631	-22.7829	0.08675	-22.0664	0.000443659	-22.63	0.10536
-22.7674	0.1148	-22.9321	0.00378	-23.2741	0.10939	-19.4979	0.000384337	-22.9727	0.11206	-22.4849	0.00678	-22.7719	0.10087	-22.0553	0.000441196	-22.6189	0.12204
-22.7563	0.13278	-22.9211	0.00398	-23.2631	0.12658	-19.4869	0.000392406	-22.9616	0.12972	-22.4738	0.00726	-22.7609	0.11693	-22.0443	0.00043741	-22.6079	0.14093
-22.7452	0.1531	-22.91	0.00418	-23.252	0.14603	-19.4758	0.000400703	-22.9505	0.14971	-22.4628	0.00775	-22.7498	0.13514	-22.0332	0.000432336	-22.5968	0.16224
-22.7342	0.17599	-22.899	0.00437	-23.241	0.16795	-19.4646	0.000409269	-22.9394	0.17224	-22.4518	0.00825	-22.7388	0.1557	-22.0222	0.000426018	-22.5858	0.18621
-22.7231	0.20168	-22.888	0.00456	-23.23	0.19258	-19.4535	0.000418147	-22.9283	0.19755	-22.4407	0.00875	-22.7278	0.17885	-22.0111	0.000418515	-22.5747	0.21308
-22.712	0.23042	-22.8769	0.00474	-23.2189	0.22014	-19.4424	0.000427372	-22.9172	0.22588	-22.4297	0.00926	-22.7167	0.20482	-22.0001	0.000409891	-22.5637	0.24307
-22.701	0.26244	-22.8659	0.00492	-23.2079	0.25089	-19.4313	0.000436973	-22.9061	0.25748	-22.4186	0.00977	-22.7057	0.23385	-21.989	0.000400221	-22.5526	0.27644
-22.6899	0.29801	-22.8549	0.00509	-23.1969	0.28507	-19.4202	0.000446975	-22.895	0.2926	-22.4076	0.01027	-22.6946	0.26618	-21.978	0.00038959	-22.5416	0.31343
-22.6788	0.33736	-22.8438	0.00524	-23.1858	0.32292	-19.4091	0.0004574	-22.8839	0.33149	-22.3966	0.01077	-22.6836	0.30205	-21.9669	0.000378085	-22.5305	0.35429
-22.6678	0.38074	-22.8328	0.00539	-23.1748	0.36468	-19.398	0.000468264	-22.8728	0.37439	-22.3855	0.01125	-22.6726	0.34172	-21.9559	0.000365803	-22.5195	0.39926
-22.6567	0.42838	-22.8218	0.00552	-23.1638	0.41059	-19.3869	0.000479578	-22.8617	0.42154	-22.3745	0.01173	-22.6615	0.38542	-21.9448	0.000352842	-22.5084	0.44856
-22.6456	0.48051	-22.8107	0.00564	-23.1528	0.46088	-19.3758	0.000491341	-22.8506	0.47317	-22.3635	0.01218	-22.6505	0.43338	-21.9338	0.000339303	-22.4974	0.50242
-22.6346	0.53733	-22.7997	0.00574	-23.1417	0.51576	-19.3647	0.000503549	-22.8395	0.52949	-22.3524	0.01262	-22.6394	0.48583	-21.9227	0.000325289	-22.4863	0.56103
-22.6235	0.59904	-22.7887	0.00583	-23.1307	0.57543	-19.3536	0.000516194	-22.8284	0.59069	-22.3414	0.01303	-22.6284	0.54298	-21.9117	0.000310904	-22.4753	0.62457
-22.6124	0.66579	-22.7776	0.0059	-23.1197	0.64004	-19.3425	0.000529258	-22.8173	0.65693	-22.3303	0.01341	-22.6174	0.605	-21.9006	0.000296251	-22.4642	0.69318
-22.6014	0.73772	-22.7666	0.00596	-23.1086	0.70975	-19.3314	0.000542718	-22.8062	0.72836	-22.3193	0.01376	-22.6063	0.67205	-21.8896	0.000281428	-22.4532	0.76699
-22.5903	0.81492	-22.7556	0.00599	-23.0976	0.78466	-19.3203	0.000556552	-22.7951	0.80507	-22.3083	0.01408	-22.5953	0.74426	-21.8785	0.000266532	-22.4421	0.84608
-22.5792	0.89745	-22.7446	0.00601	-23.0865	0.86485	-19.3092	0.000570716	-22.784	0.88713	-22.2972	0.01436	-22.5842	0.82173	-21.8675	0.000251656	-22.4311	0.93048
-22.5682	0.98531	-22.7335	0.00601	-23.0755	0.95034	-19.2981	0.000585178	-22.7729	0.97453	-22.2862	0.0146	-22.5732	0.9045	-21.8564	0.000236886	-22.42	1.02018
-22.5571	1.07847	-22.7225	0.00601	-23.0645	1.0411	-19.287	0.000599898	-22.7618	1.06726	-22.2751	0.0148	-22.5622	0.99257	-21.8454	0.000222304	-22.409	1.11511
-22.546	1.17682	-22.7114	0.00599	-23.0535	1.13707	-19.2759	0.000614849	-22.7507	1.16521	-22.2641	0.01496	-22.5511	1.08591	-21.8343	0.000207984	-22.3979	1.21518
-22.535	1.28022	-22.7004	0.00595	-23.0424	1.23812	-19.2648	0.000629965	-22.7396	1.26825	-22.2531	0.01508	-22.5401	1.18441	-21.8233	0.000193993	-22.3869	1.32018
-22.5239	1.38844	-22.6894	0.0059	-23.0314	1.34406	-19.2537	0.00064528	-22.7285	1.37614	-22.242	0.01515	-22.529	1.28792	-21.8122	0.000180393	-22.3758	1.42989
-22.5128	1.50121	-22.6783	0.00583	-23.0204	1.45463	-19.2426	0.000660755	-22.7174	1.48862	-22.231	0.01517	-22.518	1.39622	-21.8012	0.000167235	-22.3648	1.544
-22.5018	1.61817	-22.6673	0.00574	-23.0093	1.56951	-19.2315	0.000676277	-22.7063	1.60534	-22.2199	0.01517	-22.507	1.50901	-21.7901	0.000154564	-22.3537	1.66214
-22.4907	1.73892	-22.6563	0.00563	-22.9983	1.68833	-19.2204	0.000691811	-22.6952	1.72589	-22.2089	0.01515	-22.4959	1.62596	-21.7791	0.000142418	-22.3426	1.78387
-22.4796	1.86296	-22.6453	0.00552	-22.9873	1.81063	-19.2093	0.000707325	-22.6841	1.84978	-22.1979	0.01508	-22.4849	1.74664	-21.768	0.000130827	-22.3316	1.90868
-22.4686	1.98974	-22.6342	0.00538	-22.9762	1.93589	-19.1982	0.000722787	-22.673	1.97646	-22.1868	0.01496	-22.4738	1.87057	-21.757	0.000119814	-22.3206	2.036
-22.4575	2.11866	-22.6232	0.00524	-22.9652	2.06353	-19.1871	0.000738173	-22.6619	2.10532	-22.1758	0.0148	-22.4628	1.9972	-21.7459	0.000109393	-22.3095	2.1652
-22.4464	2.24903	-22.6121	0.00508	-22.9542	2.19292	-19.176	0.00075347	-22.6508	2.23569	-22.1648	0.0146	-22.4518	2.12591	-21.7349	9.96e-05	-22.2984	2.29558
-22.4353	2.38012	-22.6011	0.00491	-22.9431	2.32334	-19.1649	0.000768667	-22.6397	2.36683	-22.1537	0.01436	-22.4407	2.25604	-19.5247	0.000106116	-22.2874	2.42641
-22.4243	2.51115	-22.5901	0.00474	-22.9321	2.45404	-19.1538	0.000784347	-22.6286	2.49794	-22.1427	0.01408	-22.4297	2.38684	-19.5137	0.000114538	-22.2764	2.55687
-22.4132	2.6413	-22.5791	0.00455	-22.9211	2.58423	-19.1427	0.00080051	-22.6175	2.62822	-22.1316	0.01376	-22.4186	2.51755	-19.5026	0.000123357	-22.2653	2.68614
-22.4021	2.76969	-22.568	0.00436	-22.91	2.71306	-19.1316	0.000816578	-22.6064	2.75678	-22.1206	0.01341	-22.4076	2.64734	-19.4916	0.000132565	-22.2542	2.81335
-22.3911	2.89545	-22.557	0.00417	-22.899	2.83966	-19.1205	0.00083256	-22.5953	2.88273	-22.1095	0.01303	-22.3966	2.77536	-19.4805	0.000142151	-22.2432	2.93761
-22.38	3.01766	-22.546	0.00397	-22.888	2.96315	-19.1094	0.000848475	-22.5842	3.00516	-22.0985	0.01262	-22.3855	2.90071	-19.4695	0.000152101	-22.2322	3.05802
-22.3689	3.13541	-22.5349	0.00377	-22.8769	3.08263	-19.0983	0.000864346	-22.5731	3.12316	-22.0875	0.01218	-22.3745	3.0225	-19.4584	0.000162397	-22.2211	3.17366
-22.3579	3.2478	-22.5239	0.00357	-22.8659	3.19718	-19.0872	0.000880204	-22.5619	3.2358	-22.0764	0.01173	-22.3635	3.13983	-19.4474	0.000173022	-22.21	3.28364
-22.3468	3.35392	-22.5129	0.00337	-22.8549	3.30593	-19.0761	0.000896083	-22.5509	3.3422	-22.0654	0.01125	-22.3524	3.25178	-19.4363	0.000183949	-22.199	3.38709
-22.3357	3.45293	-22.5018	0.00317	-22.8438	3.40799	-19.065	0.000912028	-22.5398	3.44147	-22.0543	0.01077	-22.3414	3.35749	-19.4253	0.000195152	-22.1879	3.48315
-22.3247	3.54399	-22.4908	0.00297	-22.8328	3.50254	-19.0539	0.000928073	-22.5286	3.53279	-22.0433	0.01027	-22.3303	3.45608	-19.4142	0.000206605	-22.1769	3.57103
-22.3136	3.62633	-22.4798	0.00278	-22.8218	3.58878	-19.0428	0.000944528	-22.5175	3.61537	-22.0323	0.00977	-22.3193	3.54675	-19.4032	0.00021827	-22.1658	3.64996
-22.3025	3.69923	-22.4687	0.00259	-22.8107	3.66599	-19.0317	0.000961434	-22.5065	3.68851	-22.0212	0.00926	-22.3083	3.62873	-19.3921	0.000230114	-22.1548	3.71928
-22.2915	3.76207	-22.4577	0.00241	-22.7997	3.73348	-19.0206	0.00097857	-22.4953	3.75155	-22.0102	0.00875	-22.2972	3.7013	-19.3811	0.000242098	-22.1437	3.77838
-22.2804	3.81427	-22.4467	0.00223	-22.7887	3.79068	-19.0095	0.000995973	-22.4842	3.80392	-21.9992	0.00825	-22.2862	3.76385	-19.37	0.000254182	-22.1327	3.82671
-22.2693	3.85537	-22.4356	0.00206	-22.7776	3.83706	-18.9984	0.00101	-22.4731	3.84517	-21.9881	0.00775	-22.2751	3.8158	-19.359	0.000266388	-22.1216	3.86386
-22.2583	3.885	-22.4246	0.0019	-22.7666	3.87222	-18.9873	0.00103	-22.462	3.8749	-21.9771	0.00726	-22.2641	3.85671	-19.3479	0.00027867	-22.1106	3.88949
-22.2472	3.90288	-22.4136	0.00175	-22.7556	3.89584	-18.9762	0.00105	-22.4509	3.89285	-21.966	0.00678	-22.2531	3.8862	-19.3369	0.000290915	-22.0995	3.90336
-22.2361	3.90887	-22.4025	0.0016	-22.7446	3.90771	-18.9651	0.00107	-22.4398	3.89885	-21.955	0.00631	-22.242	3.904	-19.3258	0.000303073	-22.0885	3.90733
-22.2251	3.90887	-22.3915	0.00146	-22.7335	3.91068	-18.954	0.00109	-22.4287	3.89885	-21.944	0.00585	-22.231	3.90995	-19.3148	0.000315095	-22.0774	3.90535
-22.214	3.90288	-22.3805	0.00133	-22.7225	3.90771	-18.9429	0.00111	-22.4176	3.89285	-21.9329	0.00542	-22.2199	3.90995	-19.3037	0.000326928	-22.0664	3.89543
-22.2029	3.885	-22.3694	0.0012	-22.7114	3.89584	-18.9318	0.00113	-22.4065	3.8749	-21.9219	0.005	-22.2089	3.904	-19.2927	0.000338524	-22.0553	3.87371
-22.1919	3.85537	-22.3584	0.00109	-22.7004	3.87222	-18.9207	0.00115	-22.3954	3.84517	-21.9108	0.0046	-22.1979	3.8862	-19.2816	0.000349831	-22.0443	3.84037
-22.1808	3.81427	-22.3474	0.0009819	-22.6894	3.83706	-18.9096	0.00117	-22.3843	3.80392	-21.8998	0.00421	-22.1868	3.85671	-19.2706	0.0003608	-22.0332	3.79572
-22.1697	3.76207	-22.3363	0.000882713	-22.6783	3.79068	-18.8985	0.00119	-22.3732	3.75155	-21.8888	0.00385	-22.1758	3.8158	-19.2595	0.000371383	-22.0222	3.74016
-22.1587	3.69923	-22.3253	0.000791137	-22.6673	3.73348	-18.8874	0.00121	-22.3621	3.68851	-21.8777	0.00351	-22.1648	3.76385	-19.2485	0.000381536	-22.0111	3.67419
-22.1476	3.62633	-22.3143	0.000706909	-22.6563	3.66599	-18.8763	0.00123	-22.351	3.61537	-21.8667	0.00319	-22.1537	3.7013	-19.2374	0.000391375	-22.0001	3.59838
-22.1365	3.54399	-22.3032	0.00062973	-22.6453	3.58878	-18.8652	0.00126	-22.3399	3.53279	-21.8557	0.00289	-22.1427	3.62873	-19.2264	0.000400859	-21.989	3.51341
-22.1255	3.45293	-22.2922	0.000559274	-22.6342	3.50254	-18.8541	0.00128	-22.3288	3.44147	-21.8446	0.00261	-22.1316	3.54675	-19.2153	0.000409788	-21.978	3.41999
-22.1144	3.35392	-22.2812	0.000495193	-22.6232	3.40799	-18.843	0.0013	-22.3177	3.3422	-21.8336	0.00235	-22.1206	3.45608	-19.2043	0.000418126	-21.9669	3.31892
-22.1033	3.2478	-22.2702	0.000437123	-22.6121	3.30593	-18.8319	0.00132	-22.3066	3.2358	-21.8225	0.00211	-22.1095	3.35749	-19.1932	0.000425842	-21.9559	3.21102
-22.0922	3.13541	-22.2591	0.000384692	-22.6011	3.19718	-18.8208	0.00135	-22.2955	3.12316	-21.8115	0.00188	-22.0985	3.25178	-19.1822	0.000432955	-21.9448	3.09716
-22.0812	3.01766	-22.2481	0.000337521	-22.5901	3.08263	-18.8097	0.00137	-22.2844	3.00516	-21.8005	0.00168	-22.0875	3.13983	-19.1711	0.000439446	-21.9338	2.97824
-22.0701	2.89545	-22.237	0.000295236	-22.5791	2.96315	-18.7986	0.00139	-22.2733	2.88273	-21.7894	0.0015	-22.0764	3.0225	-19.1601	0.000445251	-21.9227	2.85517
-22.059	2.76969	-22.226	0.000257464	-22.568	2.83966	-18.7875	0.00141	-22.2622	2.75678	-21.7784	0.00133	-22.0654	2.90071	-19.149	0.000450454	-21.9117	2.72884
-22.048	2.6413	-22.215	0.000223843	-22.557	2.71306	-18.7764	0.00143	-22.2511	2.62822	-21.7673	0.00117	-22.0543	2.77536	-19.138	0.000455051	-21.9006	2.60016
-22.0369	2.51115	-22.2039	0.000194021	-22.546	2.58423	-18.7653	0.00146	-22.24	2.49794	-21.7563	0.00103	-22.0433	2.64734	-19.1269	0.000458953	-21.8896	2.46999
-22.0258	2.38012	-22.1929	0.000167662	-22.5349	2.45404	-18.7541	0.00148	-22.2289	2.36683	-21.7452	0.000907261	-22.0323	2.51755	-19.1159	0.000462166	-21.8785	2.3392
-22.0148	2.24903	-22.1819	0.000144444	-22.5239	2.32334	-18.7431	0.0015	-22.2178	2.23569	-21.7342	0.000794651	-22.0212	2.38684	-19.1048	0.000464706	-21.8675	2.20858
-22.0037	2.11866	-22.1709	0.000124064	-22.5129	2.19292	-18.732	0.00152	-22.2067	2.10532	-21.7232	0.0006939	-22.0102	2.25604	-19.0938	0.000466594	-21.8564	2.07891
-21.9926	1.98974	-22.1598	0.000106235	-22.5018	2.06353	-18.7208	0.00154	-22.1956	1.97646	-21.7121	0.00060408	-21.9992	2.12591	-19.0827	0.000467856	-21.8454	1.95089
-21.9816	1.86296	-22.1488	9.07e-05	-22.4908	1.93589	-18.7097	0.00155	-22.1845	1.84978	-21.7011	0.000524286	-21.9881	1.9972	-19.0717	0.000468525	-21.8343	1.82517
-21.9705	1.73892	-19.7216	0.000103084	-22.4798	1.81063	-18.6987	0.00157	-22.1734	1.72589	-21.6901	0.000453649	-21.9771	1.87057	-19.0606	0.000468775	-21.8233	1.70235
-21.9594	1.61817	-19.7106	0.000117631	-22.4687	1.68833	-18.6875	0.00159	-22.1623	1.60534	-21.679	0.000391334	-21.966	1.74664	-19.0496	0.000468652	-21.8122	1.58297
-21.9484	1.50121	-19.6996	0.000133863	-22.4577	1.56951	-18.6764	0.0016	-22.1512	1.48862	-21.668	0.000336553	-21.955	1.62596	-19.0385	0.000468058	-21.8012	1.46747
-21.9373	1.38844	-19.6885	0.000151936	-22.4467	1.45463	-18.6653	0.00162	-22.1401	1.37614	-21.6569	0.000288559	-21.944	1.50901	-19.0275	0.000467265	-21.7901	1.35625
-21.9262	1.28022	-19.6775	0.000171978	-22.4356	1.34406	-18.6542	0.00163	-22.129	1.26825	-21.6459	0.000246657	-21.9329	1.39622	-19.0164	0.000466325	-21.7791	1.24964
-21.9152	1.17682	-19.6665	0.000194114	-22.4246	1.23812	-18.6431	0.00164	-22.1179	1.16521	-21.6349	0.000210198	-21.9219	1.28792	-19.0054	0.000465064	-21.768	1.14791
-21.9041	1.07847	-19.6554	0.000218503	-22.4136	1.13707	-18.632	0.00165	-22.1068	1.06726	-21.6238	0.000178584	-21.9108	1.18441	-18.9943	0.000463536	-21.757	1.05125
-21.893	0.98531	-19.6444	0.00024529	-22.4025	1.0411	-18.6209	0.00166	-22.0957	0.97453	-21.6128	0.000151262	-21.8998	1.08591	-18.9833	0.00046179	-21.7459	0.95979
-21.882	0.89745	-19.6334	0.000274615	-22.3915	0.95034	-18.6098	0.00167	-22.0846	0.88713	-21.6017	0.000127731	-21.8888	0.99257	-18.9722	0.00045988	-21.7349	0.87362
-21.8709	0.81492	-19.6223	0.000306616	-22.3805	0.86485	-18.5987	0.00168	-22.0735	0.80507	-21.5907	0.000107533	-21.8777	0.9045	-18.9612	0.000457857	-21.7238	0.79277
-21.8598	0.73772	-19.6113	0.000341423	-22.3694	0.78466	-18.5876	0.00168	-22.0624	0.72836	-21.5797	9.03e-05	-21.8667	0.82173	-18.9501	0.00045577	-21.7128	0.7172
-21.8488	0.66579	-19.6003	0.000379161	-22.3584	0.70975	-18.5765	0.00169	-22.0513	0.65693	-19.8355	0.000115791	-21.8557	0.74426	-18.9391	0.000453668	-21.7017	0.64686
-21.8377	0.59904	-19.5892	0.000419941	-22.3474	0.64004	-18.5654	0.00169	-22.0402	0.59069	-19.8244	0.000134528	-21.8446	0.67205	-18.928	0.000451593	-21.6907	0.58165
-21.8266	0.53733	-19.5782	0.000463863	-22.3363	0.57543	-18.5543	0.00169	-22.0291	0.52949	-19.8134	0.000155866	-21.8336	0.605	-18.917	0.000449588	-21.6796	0.52141
-21.8156	0.48051	-19.5672	0.000511015	-22.3253	0.51576	-18.5432	0.00169	-22.018	0.47317	-19.8024	0.000180091	-21.8225	0.54298	-18.9059	0.000447688	-21.6686	0.46599
-21.8045	0.42838	-19.5561	0.000561463	-22.3143	0.46088	-18.5321	0.00169	-22.0069	0.42154	-19.7913	0.000207512	-21.8115	0.48583	-18.8949	0.000445923	-21.6575	0.41519
-21.7934	0.38074	-19.5451	0.000615258	-22.3032	0.41059	-18.521	0.00168	-21.9958	0.37439	-19.7803	0.000238452	-21.8005	0.43338	-18.8838	0.000444318	-21.6465	0.3688
-21.7824	0.33736	-19.5341	0.000672426	-22.2922	0.36468	-18.5099	0.00168	-21.9847	0.33149	-19.7692	0.000273256	-21.7894	0.38542	-18.8727	0.000442894	-21.6354	0.3266
-21.7713	0.29801	-19.523	0.000732972	-22.2812	0.32292	-18.4988	0.00167	-21.9736	0.2926	-19.7582	0.000312287	-21.7784	0.34172	-18.8617	0.000441735	-21.6244	0.28835
-21.7602	0.26244	-19.512	0.000796875	-22.2702	0.28507	-18.4877	0.00166	-21.9625	0.25748	-19.7472	0.000355922	-21.7673	0.30205	-18.8507	0.000440847	-21.6133	0.2538
-21.7492	0.23042	-19.501	0.000864085	-22.2591	0.25089	-18.4766	0.00165	-21.9514	0.22588	-19.7361	0.000404635	-21.7563	0.26618	-18.8396	0.000440159	-21.6023	0.22271
-21.7381	0.20168	-19.4899	0.000934526	-22.2481	0.22014	-18.4655	0.00163	-21.9403	0.19755	-19.7251	0.000458687	-21.7452	0.23385	-18.8285	0.000439664	-21.5912	0.19483
-21.727	0.17599	-19.4789	0.00101	-22.237	0.19258	-18.4544	0.00162	-21.9292	0.17224	-19.714	0.000518554	-21.7342	0.20482	-18.8175	0.000439349	-21.5802	0.16992
-21.7159	0.1531	-19.4679	0.00108	-22.226	0.16795	-18.4433	0.0016	-21.9181	0.14971	-19.703	0.000584656	-21.7232	0.17885	-18.8065	0.000439197	-21.5691	0.14775
-21.7049	0.13278	-19.4568	0.00116	-22.215	0.14603	-18.4322	0.00158	-21.907	0.12972	-19.6919	0.000657412	-21.7121	0.1557	-18.7954	0.000439184	-21.5581	0.12808
-21.6938	0.1148	-19.4458	0.00125	-22.2039	0.12658	-18.4211	0.00156	-21.8959	0.11206	-19.6809	0.000737239	-21.7011	0.13514	-18.7843	0.000439282	-21.547	0.11069
-21.6827	0.09896	-19.4348	0.00133	-22.1929	0.10939	-18.41	0.00154	-21.8848	0.09651	-19.6699	0.000824547	-21.6901	0.11693	-18.7733	0.00043946	-21.536	0.09536
-21.6717	0.08504	-19.4237	0.00142	-22.1819	0.09425	-18.3989	0.00152	-21.8737	0.08286	-19.6588	0.000919733	-21.679	0.10087	-18.7623	0.000439684	-21.5249	0.08191
-21.6606	0.07285	-19.4127	0.00151	-22.1709	0.08096	-18.3878	0.0015	-21.8626	0.07092	-19.6478	0.00102	-21.668	0.08675	-18.7512	0.000439917	-21.5139	0.07015
-21.6495	0.06222	-19.4017	0.0016	-22.1598	0.06933	-18.3767	0.00147	-21.8515	0.06051	-19.6368	0.00114	-21.6569	0.07438	-18.7401	0.000440119	-21.5028	0.05989
-21.6385	0.05298	-19.3907	0.00169	-22.1488	0.05919	-18.3656	0.00145	-21.8404	0.05147	-19.6257	0.00126	-21.6459	0.06358	-18.7291	0.000440254	-21.4917	0.05097
-21.6274	0.04498	-19.3796	0.00178	-22.1378	0.05038	-18.3545	0.00142	-21.8293	0.04365	-19.6147	0.00139	-21.6349	0.05418	-18.718	0.000440283	-21.4807	0.04325
-21.6163	0.03806	-19.3686	0.00187	-22.1267	0.04275	-18.3434	0.00139	-21.8182	0.0369	-19.6036	0.00153	-21.6238	0.04603	-18.707	0.000440166	-21.4697	0.03659
-21.6053	0.03211	-19.3575	0.00196	-22.1157	0.03617	-18.3323	0.00137	-21.8071	0.0311	-19.5926	0.00168	-21.6128	0.03899	-18.6959	0.00043987	-21.4586	0.03086
-21.5942	0.02701	-19.3465	0.00205	-22.1047	0.0305	-18.3212	0.00134	-21.796	0.02613	-19.5816	0.00183	-21.6017	0.03292	-18.6849	0.000439453	-21.4475	0.02595
-21.5831	0.02265	-19.3355	0.00215	-22.0936	0.02565	-18.3101	0.00131	-21.7848	0.02189	-19.5705	0.002	-21.5907	0.02772	-18.6738	0.000438883	-21.4365	0.02175
-21.5721	0.01894	-19.3244	0.00224	-22.0826	0.0215	-18.299	0.00129	-21.7737	0.01828	-19.5595	0.00218	-21.5797	0.02326	-18.6628	0.000438046	-21.4255	0.01818
-21.561	0.01578	-19.3134	0.00232	-22.0716	0.01797	-18.2879	0.00126	-21.7627	0.01522	-19.5484	0.00237	-21.5686	0.01947	-18.6517	0.000437112	-21.4144	0.01514
-21.5499	0.01311	-19.3024	0.00241	-22.0605	0.01497	-18.2768	0.00123	-21.7516	0.01263	-19.5374	0.00257	-21.5576	0.01624	-18.6407	0.00043617	-21.4033	0.01258
-21.5389	0.01086	-19.2914	0.0025	-22.0495	0.01244	-18.2657	0.00121	-21.7404	0.01045	-19.5264	0.00278	-21.5465	0.0135	-18.6296	0.000435014	-21.3923	0.01042
-21.5278	0.00897	-19.2803	0.00258	-22.0385	0.0103	-18.2546	0.00118	-21.7293	0.00862	-19.5153	0.00299	-21.5355	0.0112	-18.6186	0.00043353	-21.3813	0.0086
-21.5167	0.00738	-19.2693	0.00266	-22.0274	0.00851	-18.2435	0.00116	-21.7182	0.00709	-19.5043	0.00322	-21.5245	0.00926	-18.6075	0.000431715	-21.3702	0.00708
-21.5057	0.00606	-19.2583	0.00273	-22.0164	0.007	-18.2324	0.00113	-21.7071	0.00581	-19.4932	0.00345	-21.5134	0.00763	-18.5965	0.000429576	-21.3591	0.00581
-21.4946	0.00496	-19.2472	0.00281	-22.0054	0.00575	-18.2213	0.00111	-21.696	0.00475	-19.4822	0.00369	-21.5024	0.00627	-18.5854	0.00042712	-21.3481	0.00475
-21.4835	0.00405	-19.2362	0.00288	-21.9943	0.0047	-18.2102	0.00109	-21.6849	0.00387	-19.4712	0.00394	-21.4914	0.00513	-18.5744	0.000424367	-21.3371	0.00387
-21.4725	0.00329	-19.2252	0.00294	-21.9833	0.00383	-18.1991	0.00108	-21.6738	0.00314	-19.4601	0.0042	-21.4803	0.00419	-18.5633	0.000421336	-21.326	0.00315
-21.4614	0.00267	-19.2141	0.003	-21.9723	0.00312	-18.188	0.00106	-21.6627	0.00254	-19.4491	0.00446	-21.4693	0.00341	-18.5523	0.000418058	-21.3149	0.00255
-21.4503	0.00216	-19.2031	0.00306	-21.9612	0.00253	-18.1769	0.00105	-21.6516	0.00205	-19.4381	0.00472	-21.4582	0.00277	-18.5412	0.000414567	-21.3039	0.00206
-21.4393	0.00174	-19.1921	0.00311	-21.9502	0.00204	-18.1658	0.00104	-21.6405	0.00165	-19.427	0.00499	-21.4472	0.00224	-18.5302	0.000410968	-21.2928	0.00166
-21.4282	0.0014	-19.181	0.00315	-21.9392	0.00165	-18.1547	0.00104	-21.6294	0.00133	-19.416	0.00525	-21.4362	0.00181	-18.5191	0.000407301	-21.2818	0.00134
-21.4171	0.00112	-19.17	0.0032	-21.9281	0.00132	-18.1436	0.00104	-21.6183	0.00106	-19.4049	0.00552	-21.4251	0.00145	-18.5081	0.000403544	-21.2707	0.00107
-21.4061	0.000892585	-19.159	0.00323	-21.9171	0.00106	-18.1325	0.00104	-21.6072	0.000845768	-19.3939	0.00579	-21.4141	0.00117	-18.497	0.000399862	-21.2597	0.000853434
-21.395	0.000710507	-19.1479	0.00327	-21.9061	0.00084617	-18.1214	0.00105	-21.5961	0.000672301	-19.3829	0.00606	-21.403	0.000932042	-18.486	0.000396301	-21.2486	0.000679229
-21.3839	0.000563841	-19.1369	0.0033	-21.895	0.000673624	-18.1103	0.00106	-21.585	0.000532768	-19.3718	0.00632	-21.392	0.000742783	-18.4749	0.000392789	-21.2376	0.000538935
-21.3728	0.000446083	-19.1259	0.00333	-21.884	0.000534635	-18.0992	0.00107	-21.5739	0.000420896	-19.3608	0.00659	-21.381	0.000590154	-18.4639	0.000389364	-21.2265	0.000426317
-21.3618	0.00035184	-19.1148	0.00335	-21.873	0.000423035	-18.0881	0.00109	-21.5628	0.000331492	-19.3497	0.00684	-21.3699	0.000467462	-18.4528	0.000386072	-21.2155	0.000336204
-21.3507	0.000276658	-19.1038	0.00337	-21.8619	0.000333715	-18.077	0.00112	-21.5517	0.000260275	-19.3387	0.00709	-21.3589	0.00036915	-18.4418	0.000382952	-21.2044	0.000264332
-21.3396	0.000216877	-19.0928	0.00338	-21.8509	0.000262454	-18.0659	0.00115	-21.5406	0.00020373	-19.3277	0.00733	-21.3478	0.000290628	-18.4307	0.000380043	-21.1934	0.000207191
-21.3286	0.000169493	-19.0817	0.0034	-21.8399	0.000205784	-18.0548	0.00118	-21.5295	0.000158979	-19.3166	0.00756	-21.3368	0.000228112	-18.4197	0.000377378	-21.1823	0.000161907
-21.3175	0.000132057	-19.0707	0.0034	-21.8288	0.00016086	-18.0437	0.00122	-21.5184	0.000123676	-19.3056	0.00779	-21.3258	0.000178499	-18.4086	0.000374988	-21.1713	9.08e-05
-21.3065	0	-19.0597	0.00341	-21.8178	0.000125362	-18.0326	0.00126	-21.5073	4.12e-05	-19.2945	0.008	-21.3147	0.000139252	-18.3976	0.000372895	-20.232	0.000120637
-20.5871	0.00011728	-19.0486	0.00341	-21.8068	5.49e-05	-18.0215	0.00131	-21.4629	0.000110497	-19.2835	0.00821	-21.3037	0.000108303	-18.3865	0.00037112	-20.2209	0.00015284
-20.576	0.000148694	-19.0376	0.00341	-20.1409	0.000124461	-18.0103	0.00137	-21.4518	0.000140299	-19.2725	0.0084	-21.2926	0	-18.3755	0.00036968	-20.2099	0.000193048
-20.5649	0.000187947	-19.0266	0.0034	-20.1298	0.000157562	-17.9992	0.00142	-21.4407	0.000177589	-19.2614	0.00857	-20.1887	0.00012305	-18.3644	0.000368575	-20.1988	0.00024309
-20.5539	0.000236836	-19.0155	0.0034	-20.1188	0.000198861	-17.9882	0.00148	-21.4296	0.0002241	-19.2504	0.00873	-20.1777	0.000155821	-18.3534	0.00036781	-20.1878	0.000305172
-20.5428	0.000297528	-19.0045	0.00339	-20.1078	0.000250222	-17.977	0.00155	-21.4185	0.000281923	-19.2394	0.00888	-20.1666	0.000196718	-18.3423	0.00036738	-20.1767	0.00038194
-20.5317	0.000372631	-18.9935	0.00338	-20.0967	0.000313891	-17.9659	0.00161	-21.4074	0.000353573	-19.2283	0.009	-20.1556	0.000247594	-18.3313	0.000367277	-20.1657	0.000476563
-20.5206	0.000465265	-18.9824	0.00337	-20.0857	0.000392565	-17.9549	0.00169	-21.3963	0.00044207	-19.2173	0.00912	-20.1446	0.000310681	-18.3202	0.00036748	-20.1546	0.000683647
-20.5096	0.000667189	-18.9714	0.00336	-20.0747	0.000562605	-17.9438	0.00176	-21.3852	0.000633467	-19.2062	0.00922	-20.1335	0.000460857	-18.3092	0.000367976	-20.1436	0.000851671
-20.4985	0.000831705	-18.9604	0.00335	-20.0636	0.000702442	-17.9326	0.00183	-21.3741	0.000790684	-19.1952	0.00931	-20.1225	0.000577555	-18.2981	0.000368734	-20.1325	0.00106
-20.4874	0.00103	-18.9493	0.00333	-20.0526	0.000874485	-17.9215	0.00191	-21.363	0.000984017	-19.1841	0.00938	-20.1115	0.000721691	-18.2871	0.000369731	-20.1215	0.00131
-20.4764	0.00128	-18.9383	0.00332	-20.0416	0.00109	-17.9104	0.00199	-21.3519	0.00122	-19.1731	0.00944	-20.1004	0.00089917	-18.276	0.000370925	-20.1104	0.00162
-20.4653	0.00158	-18.9273	0.00331	-20.0305	0.00134	-17.8993	0.00207	-21.3408	0.00151	-19.1621	0.00949	-20.0894	0.00112	-18.265	0.000372282	-20.0994	0.00204
-20.4542	0.00195	-18.9163	0.0033	-20.0195	0.00166	-17.8882	0.00215	-21.3297	0.00186	-19.151	0.00951	-20.0783	0.00138	-18.2539	0.000373853	-20.0883	0.0025
-20.4432	0.00244	-18.9052	0.00329	-20.0085	0.00204	-17.8771	0.00223	-21.3186	0.00229	-19.14	0.00953	-20.0673	0.00175	-18.2429	0.000375597	-20.0773	0.00307
-20.4321	0.00299	-18.8942	0.00328	-19.9974	0.0025	-17.866	0.00231	-21.3075	0.00281	-19.1289	0.00953	-20.0562	0.00215	-18.2318	0.000377384	-20.0662	0.0038
-20.421	0.00366	-18.8832	0.00327	-19.9864	0.00306	-17.8549	0.00238	-21.2964	0.00344	-19.1179	0.00952	-20.0452	0.00264	-18.2208	0.000379202	-20.0552	0.00463
-20.41	0.00446	-18.8721	0.00326	-19.9754	0.00374	-17.8438	0.00246	-21.2853	0.00419	-19.1069	0.0095	-20.0342	0.00328	-18.2097	0.000381002	-20.0441	0.00563
-20.3989	0.00542	-18.8611	0.00325	-19.9643	0.00458	-17.8327	0.00253	-21.2742	0.00514	-19.0958	0.00947	-20.0231	0.00401	-18.1987	0.000382734	-20.0331	0.00682
-20.3878	0.00657	-18.85	0.00324	-19.9533	0.00556	-17.8216	0.0026	-21.2631	0.00623	-19.0848	0.00943	-20.0121	0.00488	-18.1876	0.000384358	-20.022	0.00825
-20.3768	0.00794	-18.839	0.00323	-19.9423	0.00673	-17.8105	0.00266	-21.252	0.00753	-19.0738	0.00938	-20.001	0.00594	-18.1766	0.000385845	-20.011	0.00994
-20.3657	0.00961	-18.828	0.00322	-19.9312	0.00812	-17.7994	0.00273	-21.2409	0.00908	-19.0627	0.00933	-19.99	0.0072	-18.1655	0.00038717	-19.9999	0.01195
-20.3546	0.01155	-18.8169	0.00322	-19.9202	0.0098	-17.7883	0.00278	-21.2298	0.01092	-19.0517	0.00926	-19.979	0.00871	-18.1545	0.000388366	-19.9889	0.01433
-20.3436	0.01385	-18.8059	0.00321	-19.9092	0.01176	-17.7772	0.00284	-21.2187	0.01309	-19.0406	0.00919	-19.9679	0.0105	-18.1434	0.000389413	-19.9778	0.01723
-20.3325	0.01655	-18.7949	0.00321	-19.8981	0.01408	-17.7661	0.00289	-21.2076	0.01564	-19.0296	0.00912	-19.9569	0.01269	-18.1324	0.000390412	-19.9668	0.02055
-20.3214	0.01982	-18.7839	0.0032	-19.8871	0.0168	-17.755	0.00293	-21.1965	0.01865	-19.0186	0.00905	-19.9459	0.01522	-18.1213	0.000391352	-19.9557	0.02444
-20.3104	0.02356	-18.7728	0.0032	-19.8761	0.01999	-17.7439	0.00297	-21.1854	0.02217	-19.0075	0.00898	-19.9348	0.01821	-18.1103	0.000392067	-19.9447	0.02908
-20.2993	0.02794	-18.7618	0.0032	-19.8651	0.02372	-17.7328	0.003	-21.1743	0.02627	-18.9965	0.0089	-19.9238	0.02172	-18.0992	0.000392571	-19.9336	0.03441
-20.2882	0.03304	-18.7508	0.0032	-19.854	0.02807	-17.7217	0.00303	-21.1632	0.03105	-18.9854	0.00883	-19.9127	0.0259	-18.0882	0.000392868	-19.9226	0.04061
-20.2772	0.03897	-18.7397	0.0032	-19.843	0.0332	-17.7106	0.00305	-21.1521	0.03659	-18.9744	0.00876	-19.9017	0.03074	-18.0771	0.000393076	-19.9115	0.0478
-20.2661	0.04583	-18.7287	0.0032	-19.8319	0.03907	-17.6995	0.00307	-21.141	0.04308	-18.9634	0.00869	-19.8907	0.03637	-18.0661	0.000393216	-19.9005	0.05611
-20.255	0.05375	-18.7177	0.00321	-19.8209	0.04587	-17.6884	0.00308	-21.1299	0.0505	-18.9523	0.00863	-19.8796	0.04292	-18.055	0.000393224	-19.8894	0.06569
-20.244	0.06296	-18.7066	0.00321	-19.8099	0.05369	-17.6773	0.00309	-21.1188	0.05902	-18.9413	0.00857	-19.8686	0.05051	-18.044	0.000393148	-19.8784	0.0767
-20.2329	0.07346	-18.6956	0.00321	-19.7989	0.06275	-17.6662	0.00309	-21.1077	0.06879	-18.9303	0.00851	-19.8575	0.05929	-18.0329	0.00039302	-19.8673	0.08931
-20.2218	0.08547	-18.6846	0.00322	-19.7878	0.07307	-17.6551	0.00308	-21.0966	0.07995	-18.9192	0.00846	-19.8465	0.06941	-18.0219	0.000392849	-19.8563	0.10373
-20.2108	0.09918	-18.6735	0.00322	-19.7768	0.08485	-17.644	0.00307	-21.0855	0.09267	-18.9082	0.00842	-19.8355	0.08103	-18.0108	0.000392675	-19.8452	0.12017
-20.1997	0.11479	-18.6625	0.00323	-19.7658	0.09826	-17.6329	0.00305	-21.0744	0.10715	-18.8971	0.00838	-19.8244	0.09436	-17.9997	0.000392541	-19.8342	0.13884
-20.1886	0.1325	-18.6515	0.00323	-19.7547	0.11349	-17.6218	0.00303	-21.0633	0.12352	-18.8861	0.00835	-19.8134	0.10957	-17.9887	0.000392569	-19.8231	0.16
-20.1776	0.15254	-18.6404	0.00324	-19.7437	0.13074	-17.6107	0.00301	-21.0522	0.14199	-18.8751	0.00832	-19.8024	0.12691	-17.9777	0.000392803	-19.8121	0.1839
-20.1665	0.17515	-18.6294	0.00324	-19.7327	0.1502	-17.5996	0.00298	-21.041	0.16278	-18.864	0.0083	-19.7913	0.14661	-17.9666	0.000393209	-19.801	0.21084
-20.1554	0.20059	-18.6184	0.00325	-19.7216	0.17211	-17.5885	0.00295	-21.0299	0.1861	-18.853	0.00829	-19.7803	0.16892	-17.9555	0.00039383	-19.79	0.2411
-20.1443	0.22912	-18.6073	0.00325	-19.7106	0.1967	-17.5774	0.00292	-21.0189	0.21219	-18.8419	0.00828	-19.7692	0.19412	-17.9445	0.000394705	-19.7789	0.27509
-20.1333	0.26104	-18.5963	0.00326	-19.6996	0.2242	-17.5663	0.00288	-21.0078	0.24136	-18.8309	0.00828	-19.7582	0.22249	-17.9335	0.000395877	-19.7679	0.31299
-20.1222	0.29672	-18.5853	0.00326	-19.6885	0.25493	-17.5552	0.00285	-20.9966	0.27372	-18.8198	0.00828	-19.7472	0.25436	-17.9224	0.000397381	-19.7568	0.35521
-20.1111	0.33633	-18.5742	0.00326	-19.6775	0.28912	-17.5441	0.00281	-20.9855	0.30958	-18.8088	0.0083	-19.7361	0.29011	-17.9113	0.00039925	-19.7458	0.40211
-20.1001	0.38025	-18.5632	0.00327	-19.6665	0.32702	-17.533	0.00277	-20.9745	0.34921	-18.7978	0.00833	-19.7251	0.32996	-17.9003	0.000401515	-19.7347	0.45408
-20.089	0.42883	-18.5522	0.00327	-19.6554	0.36894	-17.5219	0.00273	-20.9633	0.39286	-18.7867	0.00836	-19.714	0.37434	-17.8893	0.0004042	-19.7236	0.51148
-20.0779	0.48239	-18.5411	0.00328	-19.6444	0.41518	-17.5108	0.00269	-20.9522	0.44089	-18.7757	0.00839	-19.703	0.4236	-17.8782	0.000407328	-19.7126	0.57473
-20.0669	0.54129	-18.5301	0.00329	-19.6334	0.46603	-17.4997	0.00265	-20.9411	0.4934	-18.7647	0.00843	-19.6919	0.47814	-17.8671	0.000410915	-19.7016	0.6442
-20.0558	0.60588	-18.5191	0.00329	-19.6223	0.52181	-17.4886	0.00261	-20.93	0.55073	-18.7536	0.00847	-19.6809	0.53835	-17.8561	0.000414973	-19.6905	0.72031
-20.0447	0.67649	-18.508	0.0033	-19.6113	0.58281	-17.4775	0.00257	-20.9189	0.61312	-18.7426	0.00851	-19.6699	0.60462	-17.845	0.000419508	-19.6794	0.80346
-20.0337	0.75349	-18.497	0.00331	-19.6003	0.64934	-17.4664	0.00253	-20.9078	0.6808	-18.7315	0.00855	-19.6588	0.67736	-17.834	0.000424523	-19.6684	0.89404
-20.0226	0.8372	-18.486	0.00332	-19.5892	0.72169	-17.4553	0.0025	-20.8967	0.75402	-18.7205	0.00859	-19.6478	0.75697	-17.8229	0.000430016	-19.6574	0.99245
-20.0115	0.92796	-18.4749	0.00333	-19.5782	0.80015	-17.4442	0.00246	-20.8856	0.83298	-18.7095	0.00864	-19.6368	0.84386	-17.8119	0.000435979	-19.6463	1.09905
-20.0005	1.02609	-18.4639	0.00334	-19.5672	0.885	-17.4331	0.00243	-20.8745	0.91787	-18.6984	0.00868	-19.6257	0.93842	-17.8008	0.000442467	-19.6352	1.21421
-19.9894	1.1319	-18.4529	0.00335	-19.5561	0.97652	-17.422	0.0024	-20.8634	1.00887	-18.6874	0.00872	-19.6147	1.04104	-17.7898	0.000449463	-19.6242	1.33827
-19.9783	1.24566	-18.4418	0.00336	-19.5451	1.07495	-17.4109	0.00237	-20.8523	1.10612	-18.6763	0.00875	-19.6036	1.15207	-17.7787	0.000456881	-19.6132	1.47155
-19.9673	1.36764	-18.4308	0.00337	-19.5341	1.18053	-17.3998	0.00234	-20.8412	1.20974	-18.6653	0.00879	-19.5926	1.27189	-17.7677	0.000464739	-19.6021	1.6144
-19.9562	1.49806	-18.4198	0.00338	-19.523	1.29347	-17.3887	0.00232	-20.8301	1.3198	-18.6543	0.00882	-19.5816	1.4008	-17.7566	0.000473014	-19.591	1.76694
-19.9451	1.63722	-18.4088	0.00339	-19.512	1.41396	-17.3776	0.0023	-20.819	1.43638	-18.6432	0.00884	-19.5705	1.5391	-17.7456	0.00048163	-19.58	1.92943
-19.9341	1.78512	-18.3977	0.00341	-19.501	1.54216	-17.3665	0.00228	-20.8079	1.55947	-18.6322	0.00887	-19.5595	1.68712	-17.7345	0.000490553	-19.5689	2.10217
-19.923	1.94197	-18.3867	0.00342	-19.4899	1.67819	-17.3554	0.00226	-20.7968	1.68908	-18.6212	0.00888	-19.5484	1.845	-17.7235	0.000499754	-19.5579	2.28508
-19.9119	2.10784	-18.3757	0.00344	-19.4789	1.82216	-17.3443	0.00225	-20.7857	1.82512	-18.6101	0.0089	-19.5374	2.01297	-17.7124	0.000509198	-19.5468	2.47824
-19.9009	2.28281	-18.3646	0.00345	-19.4679	1.97413	-17.3332	0.00223	-20.7746	1.96752	-18.5991	0.00891	-19.5264	2.19111	-17.7014	0.000518848	-19.5358	2.68169
-19.8898	2.46681	-18.3536	0.00347	-19.4568	2.13424	-17.3221	0.00222	-20.7635	2.11621	-18.588	0.00892	-19.5153	2.37947	-17.6903	0.000528666	-19.5247	2.89537
-19.8787	2.65989	-18.3425	0.00348	-19.4458	2.30228	-17.311	0.00221	-20.7524	2.27088	-18.577	0.00891	-19.5043	2.5781	-17.6793	0.000538759	-19.5137	3.11913
-19.8677	2.86183	-18.3315	0.0035	-19.4348	2.4783	-17.2999	0.0022	-20.7413	2.43138	-18.566	0.00891	-19.4932	2.78695	-17.6682	0.000549088	-19.5026	3.35277
-19.8566	3.07245	-18.3205	0.00351	-19.4237	2.66228	-17.2888	0.0022	-20.7302	2.59746	-18.5549	0.00889	-19.4822	3.0059	-17.6572	0.000559592	-19.4916	3.59603
-19.8455	3.29157	-18.3094	0.00353	-19.4127	2.854	-17.2777	0.00219	-20.7191	2.76884	-18.5439	0.00886	-19.4712	3.23475	-17.6461	0.000570231	-19.4805	3.84854
-19.8345	3.5189	-18.2984	0.00354	-19.4017	3.05328	-17.2666	0.00219	-20.708	2.9452	-18.5328	0.00883	-19.4601	3.47325	-17.6351	0.000580846	-19.4695	4.10988
-19.8234	3.75411	-18.2874	0.00356	-19.3907	3.25993	-17.2555	0.00218	-20.6969	3.1262	-18.5218	0.00879	-19.4491	3.72107	-17.624	0.000591406	-19.4584	4.37955
-19.8123	3.9968	-18.2764	0.00357	-19.3796	3.47372	-17.2444	0.00219	-20.6858	3.31148	-18.5108	0.00875	-19.4381	3.97778	-17.613	0.000601856	-19.4474	4.65706
-19.8012	4.24652	-18.2653	0.00359	-19.3686	3.69434	-17.2333	0.00219	-20.6747	3.50068	-18.4997	0.00869	-19.427	4.2429	-17.6019	0.000612171	-19.4363	4.9416
-19.7902	4.50276	-18.2543	0.0036	-19.3575	3.92146	-17.2221	0.00219	-20.6636	3.69333	-18.4887	0.00863	-19.416	4.51594	-17.5909	0.000622308	-19.4253	5.23251
-19.7791	4.76506	-18.2433	0.00361	-19.3465	4.15471	-17.2111	0.00219	-20.6525	3.88904	-18.4776	0.00856	-19.4049	4.79612	-17.5798	0.000632253	-19.4142	5.52909
-19.768	5.03264	-18.2322	0.00362	-19.3355	4.39369	-17.2	0.0022	-20.6414	4.0874	-18.4666	0.00849	-19.3939	5.08279	-17.5688	0.000641934	-19.4032	5.83032
-19.757	5.30493	-18.2212	0.00363	-19.3244	4.63803	-17.1888	0.0022	-20.6303	4.28798	-18.4556	0.00841	-19.3829	5.37523	-17.5577	0.0006515	-19.3921	6.13536
-19.7459	5.58123	-18.2102	0.00363	-19.3134	4.88713	-17.1777	0.00221	-20.6192	4.49036	-18.4445	0.00833	-19.3718	5.67247	-17.5467	0.00066092	-19.3811	6.44323
-19.7348	5.86079	-18.1991	0.00364	-19.3024	5.14054	-17.1666	0.00222	-20.6081	4.69412	-18.4335	0.00825	-19.3608	5.97365	-17.5356	0.000670008	-19.37	6.75291
-19.7238	6.14293	-18.1881	0.00364	-19.2914	5.39773	-17.1555	0.00222	-20.597	4.89896	-18.4224	0.00816	-19.3497	6.2778	-17.5246	0.000678733	-19.359	7.06533
-19.7127	6.42869	-18.1771	0.00365	-19.2803	5.65822	-17.1444	0.00223	-20.5859	5.10638	-18.4114	0.00807	-19.3387	6.5839	-17.5135	0.000687039	-19.3479	7.37938
-19.7016	6.71728	-18.166	0.00365	-19.2693	5.92327	-17.1333	0.00224	-20.5748	5.31601	-18.4004	0.00797	-19.3277	6.89089	-17.5025	0.00069489	-19.3369	7.69191
-19.6906	7.00584	-18.155	0.00365	-19.2583	6.19232	-17.1222	0.00225	-20.5637	5.5255	-18.3893	0.00787	-19.3166	7.19967	-17.4914	0.000702249	-19.3258	8.00178
-19.6795	7.29347	-18.144	0.00364	-19.2472	6.46274	-17.1111	0.00226	-20.5526	5.7345	-18.3783	0.00777	-19.3056	7.5091	-17.4804	0.000709083	-19.3148	8.30781
-19.6684	7.57926	-18.1329	0.00364	-19.2362	6.73384	-17.1	0.00227	-20.5415	5.94278	-18.3672	0.00766	-19.2945	7.81603	-17.4693	0.000715362	-19.3037	8.60887
-19.6574	7.86233	-18.1219	0.00363	-19.2252	7.00494	-17.0889	0.00229	-20.5304	6.14992	-18.3562	0.00756	-19.2835	8.11929	-17.4583	0.00072123	-19.2927	8.90382
-19.6463	8.14177	-18.1109	0.00362	-19.2141	7.27534	-17.0778	0.0023	-20.5193	6.35571	-18.3452	0.00745	-19.2725	8.41773	-17.4472	0.000726659	-19.2816	9.19157
-19.6352	8.41673	-18.0998	0.0036	-19.2031	7.54435	-17.0667	0.00231	-20.5082	6.55995	-18.3341	0.00733	-19.2614	8.71021	-17.4362	0.000731458	-19.2706	9.47108
-19.6242	8.68636	-18.0888	0.00359	-19.1921	7.81126	-17.0556	0.00233	-20.4971	6.76243	-18.3231	0.00722	-19.2504	8.99562	-17.4251	0.000735566	-19.2595	9.74138
-19.6131	8.94983	-18.0778	0.00357	-19.181	8.07536	-17.0445	0.00235	-20.486	6.96299	-18.312	0.00711	-19.2394	9.27291	-17.4141	0.000738971	-19.2485	10.0015
-19.602	9.20637	-18.0667	0.00355	-19.17	8.33597	-17.0334	0.00237	-20.4749	7.1615	-18.301	0.00699	-19.2283	9.54107	-17.403	0.000741661	-19.2374	10.2547
-19.591	9.45925	-18.0557	0.00352	-19.159	8.59238	-17.0223	0.00239	-20.4638	7.36182	-18.29	0.00688	-19.2173	9.79919	-17.392	0.000743598	-19.2264	10.5001
-19.5799	9.70774	-18.0447	0.00349	-19.1479	8.8479	-17.0112	0.00242	-20.4527	7.56392	-18.2789	0.00677	-19.2062	10.0504	-17.3809	0.000744776	-19.2153	10.7331
-19.5688	9.94718	-18.0336	0.00347	-19.1369	9.10183	-17.0001	0.00244	-20.4416	7.76347	-18.2679	0.00666	-19.1952	10.2938	-17.3699	0.000745401	-19.2043	10.953
-19.5578	10.1769	-18.0226	0.00343	-19.1259	9.34948	-16.989	0.00247	-20.4305	7.9604	-18.2569	0.00655	-19.1841	10.5249	-17.3588	0.000745465	-19.1932	11.1594
-19.5467	10.3965	-18.0116	0.0034	-19.1148	9.59024	-16.9779	0.0025	-20.4194	8.15455	-18.2458	0.00644	-19.1731	10.7429	-17.3478	0.000744746	-19.1822	11.3539
-19.5356	10.6053	-18.0005	0.00337	-19.1038	9.82338	-16.9668	0.00253	-20.4083	8.34578	-18.2348	0.00634	-19.1621	10.9474	-17.3367	0.000743247	-19.1711	11.5364
-19.5246	10.8051	-17.9895	0.00334	-19.0928	10.0483	-16.9557	0.00256	-20.3972	8.53395	-18.2237	0.00624	-19.151	11.138	-17.3257	0.000740979	-19.1601	11.7047
-19.5135	10.9955	-17.9785	0.00331	-19.0817	10.2645	-16.9446	0.00259	-20.3861	8.7189	-18.2127	0.00614	-19.14	11.3165	-17.3146	0.000737959	-19.149	11.8608
-19.5024	11.1743	-17.9674	0.00327	-19.0707	10.4715	-16.9335	0.00263	-20.375	8.90055	-18.2017	0.00605	-19.1289	11.4827	-17.3036	0.000734363	-19.138	12.005
-19.4914	11.3415	-17.9564	0.00324	-19.0597	10.6688	-16.9224	0.00267	-20.3639	9.07858	-18.1906	0.00596	-19.1179	11.6348	-17.2925	0.000730224	-19.1269	12.1354
-19.4803	11.4968	-17.9454	0.0032	-19.0486	10.856	-16.9113	0.00271	-20.3528	9.25487	-18.1796	0.00587	-19.1069	11.7748	-17.2815	0.000725619	-19.1159	12.2525
-19.4692	11.6405	-17.9343	0.00317	-19.0376	11.0348	-16.9002	0.00275	-20.3417	9.42921	-18.1685	0.00579	-19.0958	11.9031	-17.2704	0.000720598	-19.1048	12.357
-19.4581	11.7728	-17.9233	0.00314	-19.0266	11.205	-16.8891	0.00279	-20.3306	9.59932	-18.1575	0.00571	-19.0848	12.0181	-17.2594	0.000715039	-19.0938	12.4494
-19.4471	11.8958	-17.9123	0.00311	-19.0155	11.3645	-16.878	0.00284	-20.3195	9.76495	-18.1465	0.00564	-19.0738	12.1204	-17.2483	0.000709012	-19.0827	12.5306
-19.436	12.0101	-17.9013	0.00308	-19.0045	11.513	-16.8669	0.00288	-20.3084	9.92581	-18.1354	0.00557	-19.0627	12.2106	-17.2373	0.000702599	-19.0717	12.6016
-19.4249	12.1141	-17.8902	0.00305	-18.9935	11.6527	-16.8558	0.00292	-20.2973	10.0816	-18.1244	0.0055	-19.0517	12.2896	-17.2262	0.000695896	-19.0606	12.6673
-19.4139	12.2083	-17.8792	0.00303	-18.9824	11.7837	-16.8447	0.00297	-20.2861	10.2321	-18.1133	0.00544	-19.0406	12.3584	-17.2152	0.000689002	-19.0496	12.7288
-19.4028	12.2974	-17.8681	0.00301	-18.9714	11.904	-16.8336	0.00301	-20.2751	10.3769	-18.1023	0.00538	-19.0296	12.4219	-17.2041	0.000682043	-19.0385	12.7831
-19.3917	12.3821	-17.8571	0.003	-18.9604	12.014	-16.8225	0.00306	-20.264	10.5158	-18.0913	0.00534	-19.0186	12.4812	-17.1931	0.00067514	-19.0275	12.8355
-19.3807	12.459	-17.8461	0.00298	-18.9493	12.1142	-16.8114	0.0031	-20.2528	10.6485	-18.0802	0.0053	-19.0075	12.5334	-17.182	0.00066849	-19.0164	12.8871
-19.3696	12.529	-17.835	0.00297	-18.9383	12.2048	-16.8003	0.00314	-20.2417	10.7747	-18.0692	0.00526	-18.9965	12.5798	-17.171	0.00066225	-19.0054	12.9349
-19.3585	12.593	-17.824	0.00297	-18.9273	12.2865	-16.7892	0.00318	-20.2307	10.8942	-18.0582	0.00523	-18.9854	12.6255	-17.1599	0.000656499	-18.9943	12.9802
-19.3475	12.6518	-17.813	0.00297	-18.9163	12.3641	-16.7781	0.00322	-20.2196	11.0109	-18.0471	0.00521	-18.9744	12.6718	-17.1488	0.000651415	-18.9833	13.0241
-19.3364	12.7063	-17.802	0.00297	-18.9052	12.4381	-16.767	0.00326	-20.2084	11.1246	-18.0361	0.0052	-18.9634	12.7158	-17.1378	0.000647492	-18.9722	13.0676
-19.3253	12.7615	-17.7909	0.00298	-18.8942	12.5053	-16.7559	0.00329	-20.1973	11.231	-18.025	0.00519	-18.9523	12.7588	-17.1268	0.000644903	-18.9612	13.1117
-19.3143	12.8183	-17.7799	0.00299	-18.8832	12.5666	-16.7448	0.00332	-20.1862	11.3302	-18.014	0.00519	-18.9413	12.8018	-17.1157	0.0006435	-18.9501	13.1572
-19.3032	12.8735	-17.7689	0.00301	-18.8721	12.627	-16.7337	0.00335	-20.1751	11.4221	-18.0029	0.00519	-18.9303	12.8459	-17.1046	0.000643458	-18.9391	13.2052
-19.2921	12.9279	-17.7578	0.00303	-18.8611	12.6871	-16.7226	0.00338	-20.164	11.5066	-17.9919	0.00521	-18.9192	12.892	-17.0936	0.000644956	-18.928	13.2563
-19.2811	12.9824	-17.7468	0.00306	-18.85	12.744	-16.7115	0.00341	-20.1529	11.5859	-17.9809	0.00523	-18.9082	12.9412	-17.0826	0.000648171	-18.917	13.311
-19.27	13.0377	-17.7358	0.00309	-18.839	12.7988	-16.7004	0.00343	-20.1418	11.6602	-17.9698	0.00525	-18.8971	12.9941	-17.0715	0.00065331	-18.9059	13.37
-19.2589	13.0944	-17.7247	0.00313	-18.828	12.852	-16.6893	0.00345	-20.1307	11.7278	-17.9588	0.00529	-18.8861	13.0516	-17.0604	0.000660496	-18.8949	13.4335
-19.2479	13.1531	-17.7137	0.00316	-18.8169	12.9049	-16.6782	0.00347	-20.1196	11.7889	-17.9477	0.00533	-18.8751	13.114	-17.0494	0.000669891	-18.8838	13.5016
-19.2368	13.2143	-17.7027	0.00321	-18.8059	12.9582	-16.6671	0.00349	-20.1085	11.844	-17.9367	0.00537	-18.864	13.1819	-17.0384	0.000681655	-18.8727	13.5745
-19.2257	13.2784	-17.6916	0.00325	-18.7949	13.0127	-16.656	0.00351	-20.0974	11.8937	-17.9257	0.00542	-18.853	13.2554	-17.0273	0.000695925	-18.8617	13.656
-19.2147	13.3456	-17.6806	0.0033	-18.7839	13.0693	-16.6449	0.00353	-20.0863	11.9424	-17.9146	0.00548	-18.8419	13.3346	-17.0162	0.000712824	-18.8507	13.7456
-19.2036	13.4202	-17.6696	0.00336	-18.7728	13.1285	-16.6338	0.00354	-20.0752	11.9908	-17.9036	0.00554	-18.8309	13.4195	-17.0052	0.000732456	-18.8396	13.8391
-19.1925	13.5021	-17.6585	0.00342	-18.7618	13.1931	-16.6227	0.00356	-20.0641	12.0356	-17.8926	0.00561	-18.8198	13.5098	-16.9942	0.000754917	-18.8285	13.9356
-19.1815	13.5871	-17.6475	0.00348	-18.7508	13.2654	-16.6116	0.00357	-20.053	12.0773	-17.8815	0.00567	-18.8088	13.609	-16.9831	0.000780251	-18.8175	14.0344
-19.1704	13.675	-17.6365	0.00354	-18.7397	13.3437	-16.6005	0.00358	-20.0419	12.1169	-17.8705	0.00574	-18.7978	13.7167	-16.972	0.000808505	-18.8065	14.1346
-19.1593	13.7652	-17.6254	0.0036	-18.7287	13.4263	-16.5894	0.00359	-20.0308	12.1589	-17.8594	0.00581	-18.7867	13.8279	-16.961	0.000839737	-18.7954	14.2352
-19.1483	13.8574	-17.6144	0.00367	-18.7177	13.5132	-16.5783	0.0036	-20.0197	12.2043	-17.8484	0.00589	-18.7757	13.9418	-16.9499	0.000873859	-18.7843	14.335
-19.1372	13.9508	-17.6034	0.00374	-18.7066	13.6043	-16.5672	0.00361	-20.0086	12.2497	-17.8374	0.00596	-18.7647	14.0573	-16.9389	0.000910862	-18.7733	14.4328
-19.1261	14.0447	-17.5923	0.00381	-18.6956	13.6992	-16.5561	0.00362	-19.9975	12.2957	-17.8263	0.00603	-18.7536	14.1733	-16.9278	0.000950678	-18.7623	14.5275
-19.1151	14.1381	-17.5813	0.00388	-18.6846	13.7977	-16.545	0.00364	-19.9864	12.3433	-17.8153	0.00609	-18.7426	14.2885	-16.9168	0.000993205	-18.7512	14.6179
-19.104	14.2304	-17.5703	0.00395	-18.6735	13.8991	-16.5339	0.00365	-19.9753	12.3928	-17.8042	0.00616	-18.7315	14.4017	-16.9057	0.00104	-18.7401	14.7026
-19.0929	14.3203	-17.5592	0.00402	-18.6625	14.0028	-16.5228	0.00366	-19.9642	12.4451	-17.7932	0.00622	-18.7205	14.5114	-16.8947	0.00109	-18.7291	14.7804
-19.0818	14.407	-17.5482	0.00409	-18.6515	14.108	-16.5117	0.00367	-19.9531	12.5006	-17.7822	0.00627	-18.7095	14.6164	-16.8836	0.00114	-18.718	14.8502
-19.0708	14.4894	-17.5372	0.00416	-18.6404	14.2137	-16.5006	0.00369	-19.942	12.5597	-17.7711	0.00632	-18.6984	14.7152	-16.8726	0.00119	-18.707	14.911
-19.0597	14.5664	-17.5261	0.00423	-18.6294	14.319	-16.4895	0.0037	-19.9309	12.623	-17.7601	0.00636	-18.6874	14.8067	-16.8615	0.00124	-18.6959	14.9616
-19.0486	14.6371	-17.5151	0.0043	-18.6184	14.4228	-16.4783	0.00372	-19.9198	12.6905	-17.7491	0.0064	-18.6763	14.8894	-16.8505	0.0013	-18.6849	15.0053
-19.0376	14.7004	-17.5041	0.00437	-18.6073	14.524	-16.4672	0.00374	-19.9087	12.7626	-17.738	0.00643	-18.6653	14.9622	-16.8394	0.00135	-18.6738	15.0411
-19.0265	14.7594	-17.493	0.00443	-18.5963	14.6214	-16.4562	0.00376	-19.8976	12.8393	-17.727	0.00645	-18.6543	15.0241	-16.8284	0.00141	-18.6628	15.0646
-19.0154	14.8134	-17.482	0.0045	-18.5853	14.7138	-16.445	0.00378	-19.8865	12.9205	-17.7159	0.00647	-18.6432	15.0741	-16.8173	0.00147	-18.6517	15.0812
-19.0044	14.8573	-17.471	0.00455	-18.5742	14.7999	-16.4339	0.0038	-19.8754	13.0061	-17.7049	0.00647	-18.6322	15.1154	-16.8063	0.00153	-18.6407	15.0925
-18.9933	14.8907	-17.4599	0.00461	-18.5632	14.8788	-16.4229	0.00383	-19.8643	13.0958	-17.6939	0.00646	-18.6212	15.1493	-16.7952	0.00158	-18.6296	15.0924
-18.9822	14.9148	-17.4489	0.00466	-18.5522	14.9493	-16.4117	0.00386	-19.8532	13.1893	-17.6828	0.00644	-18.6101	15.1753	-16.7842	0.00164	-18.6186	15.0789
-18.9712	14.9294	-17.4379	0.00471	-18.5411	15.0103	-16.4006	0.00389	-19.8421	13.29	-17.6718	0.0064	-18.5991	15.193	-16.7731	0.0017	-18.6075	15.0521
-18.9601	14.936	-17.4269	0.00475	-18.5301	15.0669	-16.3895	0.00392	-19.831	13.3973	-17.6607	0.00636	-18.588	15.1982	-16.7621	0.00175	-18.5965	15.0125
-18.949	14.9366	-17.4158	0.00479	-18.5191	15.1183	-16.3784	0.00395	-19.8199	13.5064	-17.6497	0.0063	-18.577	15.1888	-16.751	0.00181	-18.5854	14.9606
-18.938	14.9272	-17.4048	0.00483	-18.508	15.1579	-16.3673	0.00399	-19.8088	13.6165	-17.6386	0.00623	-18.566	15.1651	-16.74	0.00186	-18.5744	14.8972
-18.9269	14.9059	-17.3938	0.00485	-18.497	15.1888	-16.3562	0.00402	-19.7977	13.7267	-17.6276	0.00616	-18.5549	15.1274	-16.7289	0.00191	-18.5633	14.8233
-18.9158	14.8731	-17.3827	0.00488	-18.486	15.2129	-16.3451	0.00406	-19.7866	13.8361	-17.6166	0.00608	-18.5439	15.0764	-16.7179	0.00196	-18.5523	14.7401
-18.9048	14.8293	-17.3717	0.0049	-18.4749	15.2255	-16.334	0.0041	-19.7755	13.9436	-17.6055	0.00598	-18.5328	15.0127	-16.7068	0.00201	-18.5412	14.6489
-18.8937	14.7752	-17.3606	0.00491	-18.4639	15.2248	-16.3229	0.00415	-19.7644	14.0482	-17.5945	0.00588	-18.5218	14.9375	-16.6958	0.00205	-18.5302	14.555
-18.8826	14.7115	-17.3496	0.00492	-18.4529	15.2106	-16.3118	0.00419	-19.7533	14.1509	-17.5835	0.00577	-18.5108	14.852	-16.6847	0.0021	-18.5191	14.4601
-18.8716	14.6394	-17.3386	0.00492	-18.4418	15.1835	-16.3007	0.00424	-19.7422	14.2508	-17.5724	0.00564	-18.4997	14.7574	-16.6737	0.00214	-18.5081	14.3617
-18.8605	14.5639	-17.3276	0.00491	-18.4308	15.1435	-16.2896	0.00429	-19.7311	14.3448	-17.5614	0.00551	-18.4887	14.6592	-16.6626	0.00217	-18.497	14.2653
-18.8494	14.4863	-17.3165	0.0049	-18.4198	15.0915	-16.2785	0.00434	-19.72	14.4321	-17.5503	0.00537	-18.4776	14.559	-16.6516	0.00221	-18.486	14.1726
-18.8384	14.4039	-17.3055	0.00488	-18.4088	15.0284	-16.2674	0.0044	-19.7089	14.5116	-17.5393	0.00523	-18.4666	14.4545	-16.6405	0.00224	-18.4749	14.0813
-18.8273	14.3181	-17.2945	0.00485	-18.3977	14.9589	-16.2563	0.00445	-19.6978	14.5828	-17.5283	0.00508	-18.4556	14.3512	-16.6295	0.00227	-18.4639	13.9926
-18.8162	14.2302	-17.2834	0.00482	-18.3867	14.8843	-16.2452	0.00451	-19.6867	14.6449	-17.5172	0.00492	-18.4445	14.2509	-16.6184	0.0023	-18.4528	13.9084
-18.8052	14.1457	-17.2724	0.00479	-18.3757	14.8019	-16.2341	0.00456	-19.6756	14.7013	-17.5062	0.00476	-18.4335	14.1513	-16.6074	0.00233	-18.4418	13.8297
-18.7941	14.066	-17.2614	0.00475	-18.3646	14.7128	-16.223	0.00463	-19.6645	14.7536	-17.4951	0.0046	-18.4224	14.0539	-16.5963	0.00235	-18.4307	13.7579
-18.783	13.9885	-17.2503	0.0047	-18.3536	14.6225	-16.2119	0.00469	-19.6534	14.7974	-17.4841	0.00443	-18.4114	13.9602	-16.5853	0.00237	-18.4197	13.6941
-18.772	13.9144	-17.2393	0.00465	-18.3425	14.5323	-16.2008	0.00476	-19.6423	14.8305	-17.4731	0.00427	-18.4004	13.8718	-16.5742	0.00239	-18.4086	13.6393
-18.7609	13.8449	-17.2283	0.00459	-18.3315	14.4399	-16.1897	0.00484	-19.6312	14.8525	-17.462	0.0041	-18.3893	13.7899	-16.5632	0.00241	-18.3976	13.5943
-18.7498	13.781	-17.2172	0.00452	-18.3205	14.3466	-16.1786	0.00491	-19.6201	14.8676	-17.451	0.00393	-18.3783	13.7159	-16.5521	0.00242	-18.3865	13.5597
-18.7387	13.7239	-17.2062	0.00445	-18.3094	14.2539	-16.1675	0.00499	-19.609	14.8759	-17.4399	0.00377	-18.3672	13.6508	-16.5411	0.00244	-18.3755	13.5358
-18.7277	13.6743	-17.1952	0.00437	-18.2984	14.1631	-16.1564	0.00506	-19.5979	14.8736	-17.4289	0.00361	-18.3562	13.5954	-16.53	0.00245	-18.3644	13.5229
-18.7166	13.6329	-17.1841	0.00429	-18.2874	14.0754	-16.1453	0.00514	-19.5868	14.861	-17.4179	0.00344	-18.3452	13.5506	-16.519	0.00247	-18.3534	13.5208
-18.7055	13.6003	-17.1731	0.0042	-18.2764	13.9922	-16.1342	0.00522	-19.5757	14.8385	-17.4068	0.00329	-18.3341	13.5167	-16.5079	0.00249	-18.3423	13.5293
-18.6945	13.5768	-17.1621	0.00411	-18.2653	13.9147	-16.1231	0.0053	-19.5646	14.8068	-17.3958	0.00313	-18.3231	13.494	-16.4969	0.00251	-18.3313	13.548
-18.6834	13.5625	-17.151	0.00402	-18.2543	13.8436	-16.112	0.00538	-19.5535	14.7666	-17.3848	0.00298	-18.312	13.4826	-16.4858	0.00254	-18.3202	13.5762
-18.6724	13.5573	-17.14	0.00393	-18.2433	13.7799	-16.1009	0.00547	-19.5424	14.7186	-17.3737	0.00284	-18.301	13.4825	-16.4748	0.00256	-18.3092	13.6131
-18.6613	13.5611	-17.129	0.00383	-18.2322	13.7242	-16.0898	0.00555	-19.5313	14.6676	-17.3627	0.00269	-18.29	13.4931	-16.4637	0.00259	-18.2981	13.6576
-18.6502	13.5736	-17.1179	0.00373	-18.2212	13.6771	-16.0787	0.00563	-19.5202	14.6145	-17.3516	0.00256	-18.2789	13.5139	-16.4527	0.00263	-18.2871	13.7088
-18.6391	13.5941	-17.1069	0.00363	-18.2102	13.639	-16.0676	0.00571	-19.509	14.5562	-17.3406	0.00243	-18.2679	13.5443	-16.4416	0.00267	-18.276	13.765
-18.6281	13.6219	-17.0959	0.00353	-18.1991	13.6098	-16.0565	0.00579	-19.4979	14.4936	-17.3296	0.0023	-18.2569	13.5833	-16.4306	0.00283	-18.265	13.825
-18.617	13.6561	-17.0848	0.00343	-18.1881	13.5916	-16.0454	0.00587	-19.4869	14.4274	-17.3185	0.00218	-18.2458	13.6297	-16.4195	0.00292	-18.2539	13.8894
-18.6059	13.6956	-17.0738	0.00333	-18.1771	13.5842	-16.0343	0.00595	-19.4758	14.3587	-17.3075	0.00207	-18.2348	13.6843	-16.4085	0.00302	-18.2429	13.9566
-18.5949	13.7395	-17.0628	0.00323	-18.166	13.5851	-16.0232	0.00602	-19.4646	14.2881	-17.2964	0.00196	-18.2237	13.7458	-16.3974	0.00314	-18.2318	14.0231
-18.5838	13.7884	-17.0517	0.00313	-18.155	13.5938	-16.0121	0.00609	-19.4535	14.2207	-17.2854	0.00185	-18.2127	13.8107	-16.3864	0.00329	-18.2208	14.0894
-18.5727	13.8432	-17.0407	0.00304	-18.144	13.6095	-16.001	0.00615	-19.4424	14.157	-17.2744	0.00175	-18.2017	13.8776	-16.3753	0.00346	-18.2097	14.1539
-18.5617	13.9004	-17.0297	0.00295	-18.1329	13.6314	-15.9899	0.00621	-19.4313	14.0936	-17.2633	0.00166	-18.1906	13.9449	-16.3643	0.00367	-18.1987	14.2133
-18.5506	13.9568	-17.0186	0.00286	-18.1219	13.6586	-15.9788	0.00626	-19.4202	14.0311	-17.2523	0.00157	-18.1796	14.0109	-16.3532	0.00392	-18.1876	14.2661
-18.5395	14.011	-17.0076	0.00278	-18.1109	13.69	-15.9677	0.00631	-19.4091	13.97	-17.2412	0.00149	-18.1685	14.0744	-16.3422	0.00421	-18.1766	14.3111
-18.5285	14.0616	-16.9966	0.00271	-18.0998	13.7266	-15.9566	0.00634	-19.398	13.9105	-17.2302	0.00141	-18.1575	14.1358	-16.3311	0.00457	-18.1655	14.3474
-18.5174	14.1074	-16.9855	0.00264	-18.0888	13.7671	-15.9455	0.00637	-19.3869	13.8531	-17.2192	0.00134	-18.1465	14.1938	-16.3201	0.00499	-18.1545	14.378
-18.5063	14.1474	-16.9745	0.00258	-18.0778	13.8084	-15.9344	0.00639	-19.3758	13.7978	-17.2081	0.00127	-18.1354	14.245	-16.309	0.00549	-18.1434	14.4021
-18.4953	14.1804	-16.9635	0.00252	-18.0667	13.8493	-15.9233	0.00641	-19.3647	13.7447	-17.1971	0.0012	-18.1244	14.2884	-16.298	0.00609	-18.1324	14.4194
-18.4842	14.2096	-16.9524	0.00247	-18.0557	13.8886	-15.9122	0.00641	-19.3536	13.6939	-17.1861	0.00114	-18.1133	14.3271	-16.2869	0.00681	-18.1213	14.4293
-18.4731	14.2343	-16.9414	0.00243	-18.0447	13.9254	-15.9011	0.0064	-19.3425	13.6453	-17.175	0.00108	-18.1023	14.36	-16.2758	0.00766	-18.1103	14.4278
-18.4621	14.2499	-16.9304	0.0024	-18.0336	13.9585	-15.89	0.00639	-19.3314	13.5988	-17.164	0.00102	-18.0913	14.3868	-16.2648	0.00866	-18.0992	14.415
-18.451	14.2559	-16.9194	0.00238	-18.0226	13.991	-15.8789	0.00637	-19.3203	13.5542	-17.1529	0.000973409	-18.0802	14.4069	-16.2538	0.00986	-18.0882	14.3909
-18.4399	14.2562	-16.9083	0.00237	-18.0116	14.0221	-15.8678	0.00635	-19.3092	13.5112	-17.1419	0.000925346	-18.0692	14.416	-16.2427	0.01128	-18.0771	14.3582
-18.4289	14.2505	-16.8973	0.00236	-18.0005	14.0472	-15.8567	0.00631	-19.2981	13.4696	-17.1308	0.000880482	-18.0582	14.4139	-16.2316	0.01296	-18.0661	14.3173
-18.4178	14.235	-16.8863	0.00237	-17.9895	14.0695	-15.8456	0.00627	-19.287	13.4292	-17.1198	0.000838607	-18.0471	14.4009	-16.2206	0.01494	-18.055	14.2694
-18.4067	14.21	-16.8752	0.00239	-17.9785	14.0888	-15.8345	0.00622	-19.2759	13.3897	-17.1088	0.000799705	-18.0361	14.3774	-16.2096	0.01727	-18.044	14.2172
-18.3957	14.1799	-16.8642	0.00241	-17.9674	14.1006	-15.8234	0.00615	-19.2648	13.3508	-17.0977	0.000763696	-18.025	14.3458	-16.1985	0.02001	-18.0329	14.1599
-18.3846	14.1453	-16.8532	0.00245	-17.9564	14.1049	-15.8123	0.00609	-19.2537	13.3162	-17.0867	0.000730468	-18.014	14.3068	-16.1874	0.02323	-18.0219	14.0966
-18.3735	14.103	-16.8421	0.00249	-17.9454	14.1015	-15.8012	0.00601	-19.2426	13.2857	-17.0756	0.000699963	-18.0029	14.2614	-16.1764	0.02699	-18.0108	14.0288
-18.3624	14.0539	-16.8311	0.00254	-17.9343	14.0908	-15.7901	0.00593	-19.2315	13.255	-17.0646	0.000672151	-17.9919	14.2125	-16.1654	0.03137	-17.9997	13.9579
-18.3514	14.0011	-16.8201	0.00261	-17.9233	14.0731	-15.779	0.00584	-19.2204	13.228	-17.0536	0.000647012	-17.9809	14.1593	-16.1543	0.03648	-17.9887	13.8871
-18.3403	13.9454	-16.809	0.00268	-17.9123	14.0509	-15.7679	0.00575	-19.2093	13.2046	-17.0425	0.000624536	-17.9698	14.1011	-16.1432	0.04241	-17.9777	13.8181
-18.3292	13.8863	-16.798	0.00275	-17.9013	14.0247	-15.7568	0.00565	-19.1982	13.1806	-17.0315	0.000604701	-17.9588	14.041	-16.1322	0.04927	-17.9666	13.7503
-18.3182	13.8249	-16.787	0.00284	-17.8902	13.9955	-15.7457	0.00555	-19.1871	13.156	-17.0205	0.000587511	-17.9477	13.9806	-16.1212	0.05719	-17.9555	13.6851
-18.3071	13.7626	-16.7759	0.00293	-17.8792	13.9659	-15.7346	0.00546	-19.176	13.1309	-17.0094	0.000572963	-17.9367	13.9191	-16.1101	0.0663	-17.9445	13.6238
-18.2961	13.7007	-16.7649	0.00303	-17.8681	13.9349	-15.7234	0.00536	-19.1649	13.1053	-16.9984	0.000561053	-17.9257	13.8579	-16.099	0.07675	-17.9335	13.5678
-18.285	13.6424	-16.7539	0.00314	-17.8571	13.9035	-15.7124	0.00526	-19.1538	13.0838	-16.9873	0.000551777	-17.9146	13.7985	-16.088	0.0887	-17.9224	13.5182
-18.2739	13.5893	-16.7428	0.00325	-17.8461	13.8728	-15.7012	0.00516	-19.1427	13.0664	-16.9763	0.000545125	-17.9036	13.7421	-16.0769	0.10232	-17.9113	13.4762
-18.2628	13.5404	-16.7318	0.00337	-17.835	13.8416	-15.6901	0.00507	-19.1316	13.0496	-16.9653	0.000541084	-17.8926	13.6901	-16.0659	0.11779	-17.9003	13.4426
-18.2518	13.4969	-16.7208	0.00348	-17.824	13.8112	-15.6791	0.00499	-19.1205	13.0337	-16.9542	0.00053962	-17.8815	13.6435	-16.0548	0.13532	-17.8893	13.4183
-18.2407	13.4599	-16.7097	0.00361	-17.813	13.7825	-15.6679	0.0049	-19.1094	13.0193	-16.9432	0.000540701	-17.8705	13.6036	-16.0438	0.1551	-17.8782	13.4039
-18.2296	13.4304	-16.6987	0.00373	-17.802	13.7566	-15.6568	0.00483	-19.0983	13.0071	-16.9321	0.000544281	-17.8594	13.5712	-16.0327	0.17736	-17.8671	13.4
-18.2186	13.4092	-16.6877	0.00385	-17.7909	13.7345	-15.6457	0.00476	-19.0872	12.9975	-16.9211	0.000550298	-17.8484	13.5473	-16.0217	0.20232	-17.8561	13.4069
-18.2075	13.3971	-16.6766	0.00398	-17.7799	13.7171	-15.6346	0.0047	-19.0761	12.9913	-16.9101	0.000558677	-17.8374	13.5324	-16.0106	0.23021	-17.845	13.4247
-18.1964	13.3947	-16.6656	0.0041	-17.7689	13.7053	-15.6235	0.00465	-19.065	12.9892	-16.899	0.00056933	-17.8263	13.5272	-15.9996	0.26128	-17.834	13.4535
-18.1854	13.4025	-16.6546	0.00422	-17.7578	13.6997	-15.6124	0.00461	-19.0539	12.9917	-16.888	0.000582153	-17.8153	13.532	-15.9885	0.29575	-17.8229	13.4932
-18.1743	13.4207	-16.6435	0.00434	-17.7468	13.7013	-15.6013	0.00458	-19.0428	13.0017	-16.877	0.000597024	-17.8042	13.5472	-15.9775	0.33386	-17.8119	13.5434
-18.1632	13.4496	-16.6325	0.00446	-17.7358	13.7104	-15.5902	0.00456	-19.0317	13.0197	-16.8659	0.000613811	-17.7932	13.5726	-15.9664	0.37587	-17.8008	13.6059
-18.1522	13.4892	-16.6215	0.00457	-17.7247	13.7275	-15.5791	0.00455	-19.0206	13.0444	-16.8549	0.000632362	-17.7822	13.6084	-15.9554	0.42199	-17.7898	13.6799
-18.1411	13.5394	-16.6104	0.00468	-17.7137	13.753	-15.568	0.00455	-19.0095	13.0784	-16.8438	0.000652515	-17.7711	13.6543	-15.9443	0.47245	-17.7787	13.763
-18.13	13.6019	-16.5994	0.00479	-17.7027	13.787	-15.5569	0.00456	-18.9984	13.122	-16.8328	0.000674053	-17.7601	13.7119	-15.9333	0.52745	-17.7677	13.8561
-18.119	13.6764	-16.5884	0.00489	-17.6916	13.8298	-15.5458	0.00458	-18.9873	13.1736	-16.8218	0.000696874	-17.7491	13.7807	-15.9222	0.58718	-17.7566	13.9588
-18.1079	13.7604	-16.5773	0.00499	-17.6806	13.8811	-15.5347	0.00461	-18.9762	13.2337	-16.8107	0.000720727	-17.738	13.8583	-15.9112	0.6518	-17.7456	14.0679
-18.0968	13.8552	-16.5663	0.00508	-17.6696	13.9429	-15.5236	0.00465	-18.9651	13.3023	-16.7997	0.000745388	-17.727	13.9459	-15.9001	0.72145	-17.7345	14.1824
-18.0858	13.9603	-16.5553	0.00516	-17.6585	14.0149	-15.5125	0.0047	-18.954	13.3797	-16.7886	0.000770681	-17.7159	14.0427	-15.8891	0.79622	-17.7235	14.3017
-18.0747	14.0727	-16.5442	0.00525	-17.6475	14.0947	-15.5014	0.00476	-18.9429	13.4657	-16.7776	0.000796363	-17.7049	14.1458	-15.878	0.87618	-17.7124	14.4245
-18.0636	14.1916	-16.5332	0.00532	-17.6365	14.1837	-15.4903	0.00483	-18.9318	13.5604	-16.7665	0.000822211	-17.6939	14.2544	-15.867	0.96136	-17.7014	14.55
-18.0526	14.3162	-16.5222	0.00539	-17.6254	14.2813	-15.4792	0.00491	-18.9207	13.6634	-16.7555	0.000848	-17.6828	14.3676	-15.8559	1.05172	-17.6903	14.6772
-18.0415	14.4453	-16.5112	0.00546	-17.6144	14.3848	-15.4681	0.00499	-18.9096	13.7747	-16.7445	0.00087351	-17.6718	14.4845	-15.8449	1.14718	-17.6793	14.8091
-18.0304	14.5782	-16.5001	0.00551	-17.6034	14.4935	-15.457	0.00508	-18.8985	13.8937	-16.7334	0.000898528	-17.6607	14.6042	-15.8338	1.24762	-17.6682	14.945
-18.0194	14.714	-16.4891	0.00556	-17.5923	14.6067	-15.4459	0.00517	-18.8874	14.0219	-16.7224	0.000922835	-17.6497	14.7258	-15.8228	1.35284	-17.6572	15.0838
-18.0083	14.8516	-16.478	0.00561	-17.5813	14.7234	-15.4348	0.00528	-18.8763	14.1587	-16.7114	0.000946188	-17.6386	14.8523	-15.8117	1.46259	-17.6461	15.2248
-17.9972	14.9941	-16.467	0.00565	-17.5703	14.8427	-15.4237	0.00538	-18.8652	14.3015	-16.7003	0.000968499	-17.6276	14.9829	-15.8007	1.57653	-17.6351	15.3632
-17.9861	15.1405	-16.456	0.00568	-17.5592	14.9678	-15.4126	0.00549	-18.8541	14.4514	-16.6893	0.000989511	-17.6166	15.1168	-15.7896	1.69429	-17.624	15.4983
-17.9751	15.2899	-16.4449	0.0057	-17.5482	15.0977	-15.4015	0.00561	-18.843	14.6075	-16.6782	0.00101	-17.6055	15.2532	-15.7786	1.81542	-17.613	15.6291
-17.964	15.4415	-16.4339	0.00572	-17.5372	15.2276	-15.3904	0.00573	-18.8319	14.7669	-16.6672	0.00103	-17.5945	15.3873	-15.7675	1.93939	-17.6019	15.7553
-17.953	15.5902	-16.4229	0.00574	-17.5261	15.3565	-15.3793	0.00585	-18.8208	14.9287	-16.6562	0.00104	-17.5835	15.5183	-15.7565	2.06562	-17.5909	15.8763
-17.9419	15.7351	-16.4119	0.00575	-17.5151	15.4875	-15.3682	0.00598	-18.8097	15.0918	-16.6451	0.00106	-17.5724	15.6457	-15.7454	2.19349	-17.5798	15.9915
-17.9308	15.8755	-16.4008	0.00575	-17.5041	15.6196	-15.3571	0.00611	-18.7986	15.2552	-16.6341	0.00107	-17.5614	15.7688	-15.7344	2.32229	-17.5688	16.1003
-17.9198	16.0106	-16.3898	0.00576	-17.493	15.748	-15.346	0.00624	-18.7875	15.4178	-16.623	0.00109	-17.5503	15.8869	-15.7233	2.45128	-17.5577	16.2044
-17.9087	16.1396	-16.3788	0.00576	-17.482	15.872	-15.3349	0.00637	-18.7764	15.5786	-16.612	0.0011	-17.5393	15.9998	-15.7123	2.57966	-17.5467	16.3034
-17.8976	16.2617	-16.3677	0.00576	-17.471	15.9907	-15.3238	0.00651	-18.7653	15.7405	-16.601	0.0011	-17.5283	16.1068	-15.7012	2.70661	-17.5356	16.3968
-17.8865	16.3764	-16.3567	0.00575	-17.4599	16.1033	-15.3127	0.00666	-18.7541	15.9025	-16.5899	0.00111	-17.5172	16.2077	-15.6902	2.83127	-17.5246	16.4862
-17.8755	16.483	-16.3457	0.00574	-17.4489	16.2093	-15.3016	0.00681	-18.7431	16.0596	-16.5789	0.00112	-17.5062	16.3038	-15.6791	2.95277	-17.5135	16.5691
-17.8644	16.583	-16.3346	0.00573	-17.4379	16.308	-15.2905	0.00695	-18.732	16.2108	-16.5678	0.00112	-17.4951	16.399	-15.6681	3.07021	-17.5025	16.6433
-17.8533	16.6797	-16.3236	0.00572	-17.4269	16.3988	-15.2794	0.0071	-18.7208	16.3591	-16.5568	0.00112	-17.4841	16.4907	-15.657	3.18271	-17.4914	16.708
-17.8423	16.7706	-16.3126	0.0057	-17.4158	16.4812	-15.2683	0.00725	-18.7097	16.5037	-16.5458	0.00112	-17.4731	16.5745	-15.646	3.28939	-17.4804	16.763
-17.8312	16.8511	-16.3015	0.00569	-17.4048	16.5567	-15.2572	0.00741	-18.6987	16.6394	-16.5347	0.00112	-17.462	16.65	-15.6349	3.38941	-17.4693	16.8077
-17.8201	16.9205	-16.2905	0.00567	-17.3938	16.6249	-15.2461	0.00756	-18.6875	16.7656	-16.5237	0.00111	-17.451	16.7167	-15.6239	3.48195	-17.4583	16.8436
-17.8091	16.9785	-16.2795	0.00564	-17.3827	16.6873	-15.235	0.00771	-18.6764	16.8814	-16.5127	0.00111	-17.4399	16.7741	-15.6128	3.56622	-17.4472	16.8701
-17.798	17.0242	-16.2684	0.00562	-17.3717	16.7435	-15.2239	0.00787	-18.6653	16.986	-16.5016	0.0011	-17.4289	16.8217	-15.6018	3.64153	-17.4362	16.8849
-17.7869	17.0573	-16.2574	0.00559	-17.3606	16.7892	-15.2128	0.00803	-18.6542	17.0788	-16.4906	0.00109	-17.4179	16.861	-15.5907	3.7072	-17.4251	16.8872
-17.7759	17.0772	-16.2464	0.00557	-17.3496	16.8239	-15.2017	0.00819	-18.6431	17.1594	-16.4795	0.00108	-17.4068	16.8915	-15.5797	3.76286	-17.4141	16.8765
-17.7648	17.0856	-16.2353	0.00554	-17.3386	16.8492	-15.1906	0.00835	-18.632	17.229	-16.4685	0.00107	-17.3958	16.9105	-15.5686	3.80826	-17.403	16.8524
-17.7537	17.0817	-16.2243	0.0055	-17.3276	16.865	-15.1795	0.00851	-18.6209	17.2893	-16.4575	0.00106	-17.3848	16.9176	-15.5576	3.84286	-17.392	16.8142
-17.7427	17.0633	-16.2133	0.00547	-17.3165	16.8686	-15.1684	0.00867	-18.6098	17.3377	-16.4464	0.00105	-17.3737	16.912	-15.5465	3.86623	-17.3809	16.7614
-17.7316	17.0299	-16.2022	0.00543	-17.3055	16.8599	-15.1573	0.00884	-18.5987	17.372	-16.4354	0.00104	-17.3627	16.8931	-15.5355	3.87839	-17.3699	16.6976
-17.7205	16.981	-16.1912	0.00539	-17.2945	16.8385	-15.1462	0.009	-18.5876	17.3937	-16.4243	0.00103	-17.3516	16.8605	-15.5244	3.87911	-17.3588	16.6224
-17.7095	16.9204	-16.1802	0.00535	-17.2834	16.8062	-15.1351	0.00916	-18.5765	17.4065	-16.4133	0.00102	-17.3406	16.8134	-15.5134	3.8731	-17.3478	16.5312
-17.6984	16.8477	-16.1691	0.00531	-17.2724	16.7646	-15.124	0.00933	-18.5654	17.4082	-16.4023	0.00101	-17.3296	16.7555	-15.5023	3.86042	-17.3367	16.4238
-17.6873	16.7586	-16.1581	0.00527	-17.2614	16.7115	-15.1129	0.00949	-18.5543	17.3944	-16.3912	0.000994596	-17.3185	16.686	-15.4913	3.83616	-17.3257	16.3
-17.6763	16.6531	-16.1471	0.00523	-17.2503	16.6446	-15.1018	0.00966	-18.5432	17.3649	-16.3802	0.000983714	-17.3075	16.6007	-15.4802	3.80055	-17.3146	16.1597
-17.6652	16.5308	-16.136	0.00519	-17.2393	16.5637	-15.0907	0.00982	-18.5321	17.3194	-16.3691	0.000973215	-17.2964	16.499	-15.4692	3.7539	-17.3036	16.0067
-17.6541	16.3919	-16.125	0.00514	-17.2283	16.4687	-15.0796	0.00998	-18.521	17.258	-16.3581	0.000963184	-17.2854	16.3807	-15.4581	3.69663	-17.2925	15.8413
-17.6431	16.2366	-16.114	0.00509	-17.2172	16.3594	-15.0685	0.01013	-18.5099	17.1804	-16.3471	0.00095369	-17.2744	16.2456	-15.4471	3.62925	-17.2815	15.6637
-17.632	16.0689	-16.1029	0.00504	-17.2062	16.2358	-15.0574	0.01029	-18.4988	17.0867	-16.336	0.00094478	-17.2633	16.0976	-15.436	3.55235	-17.2704	15.4741
-17.6209	15.8891	-16.0919	0.00499	-17.1952	16.0979	-15.0463	0.01044	-18.4877	16.977	-16.325	0.000936505	-17.2523	15.9367	-15.425	3.46659	-17.2594	15.2691
-17.6099	15.6979	-16.0809	0.00493	-17.1841	15.9457	-15.0352	0.01058	-18.4766	16.8512	-16.3139	0.000928877	-17.2412	15.7591	-15.4139	3.37269	-17.2483	15.0493
-17.5988	15.4955	-16.0698	0.00488	-17.1731	15.7835	-15.0241	0.01072	-18.4655	16.7117	-16.3029	0.000921896	-17.2302	15.569	-15.4029	3.27145	-17.2373	14.8156
-17.5877	15.2789	-16.0588	0.00482	-17.1621	15.6116	-15.013	0.01086	-18.4544	16.5586	-16.2919	0.000915559	-17.2192	15.367	-15.3918	3.16368	-17.2262	14.5691
-17.5767	15.0486	-16.0478	0.00476	-17.151	15.4262	-15.0019	0.01099	-18.4433	16.3902	-16.2808	0.000909837	-17.2081	15.1498	-15.3808	3.05024	-17.2152	14.311
-17.5656	14.8057	-16.0368	0.0047	-17.14	15.2319	-14.9908	0.01112	-18.4322	16.2069	-16.2698	0.000904692	-17.1971	14.9181	-15.3697	2.93202	-17.2041	14.0427
-17.5545	14.5514	-16.0257	0.00463	-17.129	15.029	-14.9797	0.01123	-18.4211	16.0093	-16.2587	0.000900076	-17.1861	14.6729	-15.3587	2.80991	-17.1931	13.7659
-17.5434	14.2869	-16.0147	0.00457	-17.1179	14.8143	-14.9686	0.01134	-18.41	15.7978	-16.2477	0.000895929	-17.175	14.4156	-15.3476	2.68479	-17.182	13.4863
-17.5324	14.0138	-16.0037	0.00451	-17.1069	14.5886	-14.9574	0.01143	-18.3989	15.577	-16.2367	0.000892186	-17.164	14.1474	-15.3366	2.55753	-17.171	13.206
-17.5213	13.7376	-15.9926	0.00445	-17.0959	14.3528	-14.9464	0.01152	-18.3878	15.3479	-16.2256	0.000888773	-17.1529	13.8701	-15.3255	2.42901	-17.1599	12.9228
-17.5102	13.4601	-15.9816	0.00439	-17.0848	14.108	-14.9352	0.01159	-18.3767	15.107	-16.2146	0.000885904	-17.1419	13.5895	-15.3145	2.30003	-17.1488	12.639
-17.4992	13.179	-15.9705	0.00433	-17.0738	13.8553	-14.9241	0.01166	-18.3656	14.8552	-16.2035	0.000883501	-17.1308	13.3075	-15.3034	2.17152	-17.1378	12.3608
-17.4881	12.8965	-15.9595	0.00428	-17.0628	13.5961	-14.9131	0.01171	-18.3545	14.5976	-16.1925	0.000881186	-17.1198	13.0221	-15.2924	2.044	-17.1268	12.0907
-17.477	12.6143	-15.9485	0.00422	-17.0517	13.3321	-14.9019	0.01175	-18.3434	14.3393	-16.1815	0.000878876	-17.1088	12.7396	-15.2813	1.91825	-17.1157	11.8271
-17.466	12.335	-15.9375	0.00417	-17.0407	13.0647	-14.8908	0.01178	-18.3323	14.0771	-16.1704	0.000876493	-17.0977	12.4623	-15.2703	1.79492	-17.1046	11.5724
-17.4549	12.0607	-15.9264	0.00412	-17.0297	12.7998	-14.8797	0.0118	-18.3212	13.8086	-16.1594	0.000873962	-17.0867	12.1886	-15.2592	1.67457	-17.0936	11.3291
-17.4438	11.7936	-15.9154	0.00407	-17.0186	12.5393	-14.8686	0.0118	-18.3101	13.5348	-16.1484	0.000871218	-17.0756	11.9209	-15.2481	1.55772	-17.0826	11.0997
-17.4328	11.5401	-15.9044	0.00403	-17.0076	12.2811	-14.8575	0.0118	-18.299	13.2571	-16.1373	0.000868201	-17.0646	11.6619	-15.2371	1.44482	-17.0715	10.8866
-17.4217	11.3025	-15.8933	0.00399	-16.9966	12.0312	-14.8464	0.01178	-18.2879	12.9771	-16.1263	0.000864863	-17.0536	11.414	-15.226	1.33625	-17.0604	10.6921
-17.4106	11.0792	-15.8823	0.00395	-16.9855	11.7918	-14.8353	0.01176	-18.2768	12.6963	-16.1152	0.000861644	-17.0425	11.1798	-15.215	1.23232	-17.0494	10.5185
-17.3996	10.8725	-15.8713	0.00392	-16.9745	11.5609	-14.8242	0.01173	-18.2657	12.4163	-16.1042	0.00085849	-17.0315	10.9618	-15.2039	1.13329	-17.0384	10.368
-17.3885	10.6844	-15.8602	0.0039	-16.9635	11.3408	-14.8131	0.01169	-18.2546	12.139	-16.0932	0.000854938	-17.0205	10.7624	-15.1929	1.03936	-17.0273	10.2425
-17.3774	10.5169	-15.8492	0.00387	-16.9524	11.1338	-14.802	0.01164	-18.2435	11.866	-16.0821	0.000850975	-17.0094	10.584	-15.1818	0.95066	-17.0162	10.1438
-17.3664	10.3722	-15.8382	0.00385	-16.9414	10.9417	-14.7909	0.01157	-18.2324	11.5993	-16.0711	0.000846585	-16.9984	10.4287	-15.1708	0.86728	-17.0052	10.0735
-17.3553	10.252	-15.8271	0.00384	-16.9304	10.7669	-14.7798	0.0115	-18.2213	11.3409	-16.06	0.000841781	-16.9873	10.2986	-15.1597	0.78927	-16.9942	10.033
-17.3442	10.1581	-15.8161	0.00383	-16.9194	10.6115	-14.7687	0.01142	-18.2102	11.0927	-16.049	0.000836587	-16.9763	10.1956	-15.1487	0.71667	-16.9831	10.0233
-17.3332	10.0918	-15.8051	0.00383	-16.9083	10.4772	-14.7576	0.01133	-18.1991	10.8566	-16.038	0.000831315	-16.9653	10.1214	-15.1376	0.6493	-16.972	10.0451
-17.3221	10.0544	-15.794	0.00383	-16.8973	10.3661	-14.7465	0.01123	-18.188	10.6346	-16.0269	0.000826007	-16.9542	10.0772	-15.1266	0.58716	-16.961	10.0991
-17.311	10.0469	-15.783	0.00384	-16.8863	10.2798	-14.7354	0.01113	-18.1769	10.4286	-16.0159	0.000820438	-16.9432	10.0642	-15.1155	0.53012	-16.9499	10.1854
-17.3	10.0701	-15.772	0.00385	-16.8752	10.22	-14.7243	0.01102	-18.1658	10.2407	-16.0049	0.000814734	-16.9321	10.0833	-15.1045	0.47807	-16.9389	10.3037
-17.2889	10.1244	-15.7609	0.00386	-16.8642	10.1878	-14.7132	0.0109	-18.1547	10.0724	-15.9938	0.000808914	-16.9211	10.1349	-15.0934	0.43086	-16.9278	10.4536
-17.2778	10.2101	-15.7499	0.00388	-16.8532	10.1846	-14.7021	0.01079	-18.1436	9.92969	-15.9828	0.000803031	-16.9101	10.2192	-15.0824	0.38832	-16.9168	10.6342
-17.2668	10.327	-15.7389	0.0039	-16.8421	10.2111	-14.691	0.01067	-18.1325	9.81408	-15.9717	0.000797165	-16.899	10.3361	-15.0713	0.3503	-16.9057	10.8445
-17.2557	10.4746	-15.7278	0.00393	-16.8311	10.2679	-14.6799	0.01056	-18.1214	9.72304	-15.9607	0.00079139	-16.888	10.485	-15.0603	0.3166	-16.8947	11.0828
-17.2446	10.6523	-15.7168	0.00396	-16.8201	10.3554	-14.6688	0.01045	-18.1103	9.65796	-15.9497	0.000785792	-16.877	10.6652	-15.0492	0.28707	-16.8836	11.3473
-17.2336	10.8589	-15.7058	0.004	-16.809	10.4735	-14.6577	0.01033	-18.0992	9.61996	-15.9386	0.000780453	-16.8659	10.8754	-15.0382	0.26156	-16.8726	11.6361
-17.2225	11.0931	-15.6947	0.00404	-16.798	10.6221	-14.6466	0.01022	-18.0881	9.60999	-15.9276	0.000775455	-16.8549	11.1142	-15.0271	0.23991	-16.8615	11.9466
-17.2114	11.3532	-15.6837	0.00408	-16.787	10.8004	-14.6355	0.01011	-18.077	9.62893	-15.9165	0.000770879	-16.8438	11.3796	-15.0161	0.22199	-16.8505	12.2761
-17.2004	11.6373	-15.6727	0.00413	-16.7759	11.0076	-14.6244	0.01001	-18.0659	9.67732	-15.9055	0.000766799	-16.8328	11.6695	-15.005	0.20769	-16.8394	12.622
-17.1893	11.9431	-15.6616	0.00418	-16.7649	11.2424	-14.6133	0.0099	-18.0548	9.75552	-15.8945	0.000763288	-16.8218	11.9815	-14.994	0.19691	-16.8284	12.9809
-17.1782	12.2682	-15.6506	0.00422	-16.7539	11.5032	-14.6022	0.00981	-18.0437	9.86365	-15.8834	0.000760411	-16.8107	12.313	-14.9829	0.18959	-16.8173	13.3498
-17.1671	12.6098	-15.6396	0.00427	-16.7428	11.7882	-14.5911	0.00972	-18.0326	10.0016	-15.8724	0.000758226	-16.7997	12.6608	-14.9719	0.18568	-16.8063	13.7252
-17.1561	12.9652	-15.6285	0.00432	-16.7318	12.0953	-14.58	0.00963	-18.0215	10.169	-15.8613	0.000756784	-16.7886	13.022	-14.9608	0.18516	-16.7952	14.1037
-17.145	13.3311	-15.6175	0.00436	-16.7208	12.422	-14.5689	0.00955	-18.0103	10.3652	-15.8503	0.000756128	-16.7776	13.3933	-14.9498	0.18805	-16.7842	14.4818
-17.1339	13.7044	-15.6065	0.00441	-16.7097	12.7655	-14.5578	0.00948	-17.9992	10.5894	-15.8393	0.000756289	-16.7665	13.7711	-14.9387	0.19439	-16.7731	14.8562
-17.1229	14.0819	-15.5954	0.00445	-16.6987	13.1232	-14.5467	0.00943	-17.9882	10.8404	-15.8282	0.000757289	-16.7555	14.1521	-14.9277	0.20424	-16.7621	15.2233
-17.1118	14.4602	-15.5844	0.00449	-16.6877	13.492	-14.5356	0.00938	-17.977	11.1168	-15.8172	0.000759149	-16.7445	14.5327	-14.9166	0.21772	-16.751	15.5798
-17.1007	14.8359	-15.5734	0.00453	-16.6766	13.8685	-14.5245	0.00935	-17.9659	11.4169	-15.8061	0.00076212	-16.7334	14.9095	-14.9056	0.23496	-16.74	15.9227
-17.0897	15.2058	-15.5624	0.00457	-16.6656	14.2495	-14.5134	0.00932	-17.9549	11.7388	-15.7951	0.000766197	-16.7224	15.2788	-14.8945	0.2561	-16.7289	16.2488
-17.0786	15.5666	-15.5513	0.0046	-16.6546	14.6317	-14.5023	0.0093	-17.9438	12.0804	-15.7841	0.000771223	-16.7114	15.6373	-14.8835	0.28136	-16.7179	16.5553
-17.0675	15.9152	-15.5403	0.00463	-16.6435	15.0116	-14.4912	0.00929	-17.9326	12.4395	-15.773	0.000777167	-16.7003	15.9818	-14.8724	0.31094	-16.7068	16.8418
-17.0565	16.2486	-15.5292	0.00465	-16.6325	15.3857	-14.4801	0.00929	-17.9215	12.8134	-15.762	0.000783864	-16.6893	16.3092	-14.8614	0.34508	-16.6958	17.106
-17.0454	16.5641	-15.5182	0.00467	-16.6215	15.7509	-14.469	0.0093	-17.9104	13.1995	-15.7509	0.000791266	-16.6782	16.6168	-14.8503	0.38405	-16.6847	17.3478
-17.0343	16.8611	-15.5072	0.00469	-16.6104	16.1039	-14.4579	0.00932	-17.8993	13.595	-15.7399	0.000799317	-16.6672	16.9038	-14.8393	0.42813	-16.6737	17.5696
-17.0233	17.1393	-15.4962	0.0047	-16.5994	16.4434	-14.4468	0.00934	-17.8882	13.9969	-15.7289	0.000807961	-16.6562	17.17	-14.8282	0.47763	-16.6626	17.772
-17.0122	17.3966	-15.4851	0.00471	-16.5884	16.7666	-14.4357	0.00936	-17.8771	14.4022	-15.7178	0.000817134	-16.6451	17.4133	-14.8172	0.53285	-16.6516	17.9499
-17.0011	17.6351	-15.4741	0.00471	-16.5773	17.0688	-14.4246	0.0094	-17.866	14.8079	-15.7068	0.00082677	-16.6341	17.636	-14.8061	0.59412	-16.6405	18.0966
-16.9901	17.8515	-15.4631	0.00471	-16.5663	17.3475	-14.4135	0.00943	-17.8549	15.211	-15.6958	0.000836809	-16.623	17.8347	-14.7951	0.66175	-16.6295	18.2136
-16.979	18.0385	-15.452	0.00471	-16.5553	17.6025	-14.4024	0.00947	-17.8438	15.6081	-15.6847	0.000847192	-16.612	18.0062	-14.784	0.73608	-16.6184	18.3011
-16.9679	18.1992	-15.441	0.00471	-16.5442	17.8378	-14.3913	0.00951	-17.8327	15.9964	-15.6737	0.000857853	-16.601	18.1498	-14.773	0.81742	-16.6074	18.3572
-16.9569	18.3351	-15.4299	0.00471	-16.5332	18.0499	-14.3802	0.00955	-17.8216	16.373	-15.6626	0.00086872	-16.5899	18.2632	-14.7619	0.90606	-16.5963	18.383
-16.9458	18.4419	-15.4189	0.00471	-16.5222	18.2324	-14.3691	0.00959	-17.8105	16.7352	-15.6516	0.000879765	-16.5789	18.3463	-14.7509	1.00228	-16.5853	18.3813
-16.9347	18.5179	-15.4079	0.0047	-16.5112	18.3894	-14.358	0.00963	-17.7994	17.08	-15.6405	0.000890919	-16.5678	18.3975	-14.7398	1.10635	-16.5742	18.3535
-16.9237	18.5637	-15.3969	0.00469	-16.5001	18.5202	-14.3469	0.00966	-17.7883	17.4093	-15.6295	0.000902164	-16.5568	18.4177	-14.7288	1.21848	-16.5632	18.2995
-16.9126	18.5799	-15.3858	0.00468	-16.4891	18.6205	-14.3358	0.00969	-17.7772	17.7225	-15.6185	0.000913466	-16.5458	18.4098	-14.7177	1.33884	-16.5521	18.2212
-16.9015	18.5679	-15.3748	0.00468	-16.478	18.6893	-14.3247	0.00971	-17.7661	18.0197	-15.6074	0.00092482	-16.5347	18.3754	-14.7067	1.46756	-16.5411	18.1208
-16.8905	18.5311	-15.3638	0.00467	-16.467	18.7282	-14.3136	0.00973	-17.755	18.2969	-15.5964	0.000936216	-16.5237	18.3141	-14.6956	1.6047	-16.53	18.0008
-16.8794	18.4713	-15.3527	0.00466	-16.456	18.7378	-14.3025	0.00973	-17.7439	18.5463	-15.5854	0.000947668	-16.5127	18.228	-14.6846	1.75028	-16.519	17.8678
-16.8683	18.3885	-15.3417	0.00465	-16.4449	18.7174	-14.2914	0.00973	-17.7328	18.7666	-15.5743	0.000959201	-16.5016	18.1195	-14.6735	1.90425	-16.5079	17.7244
-16.8573	18.2849	-15.3307	0.00465	-16.4339	18.6682	-14.2803	0.00971	-17.7217	18.9587	-15.5633	0.000970851	-16.4906	17.9909	-14.6625	2.06647	-16.4969	17.5695
-16.8462	18.1668	-15.3196	0.00465	-16.4229	18.5921	-14.2692	0.00968	-17.7106	19.1218	-15.5522	0.000982663	-16.4795	17.849	-14.6514	2.23674	-16.4858	17.4098
-16.8351	18.0368	-15.3086	0.00465	-16.4119	18.491	-14.2581	0.00964	-17.6995	19.2574	-15.5412	0.000994938	-16.4685	17.6965	-14.6404	2.4148	-16.4748	17.2479
-16.824	17.8935	-15.2976	0.00466	-16.4008	18.3712	-14.247	0.0096	-17.6884	19.3654	-15.5302	0.00101	-16.4575	17.5363	-14.6293	2.60025	-16.4637	17.0827
-16.813	17.7433	-15.2865	0.00467	-16.3898	18.2351	-14.2359	0.00955	-17.6773	19.4419	-15.5191	0.00102	-16.4464	17.3712	-14.6183	2.79265	-16.4527	16.9164
-16.8019	17.589	-15.2755	0.00468	-16.3788	18.0812	-14.2248	0.00948	-17.6662	19.4872	-15.5081	0.00104	-16.4354	17.2	-14.6072	2.99146	-16.4416	16.7518
-16.7908	17.4289	-15.2645	0.0047	-16.3677	17.9121	-14.2136	0.0094	-17.6551	19.5021	-15.497	0.00105	-16.4243	17.0253	-14.5962	3.19593	-16.4306	16.5912
-16.7798	17.2656	-15.2534	0.00473	-16.3567	17.7346	-14.2026	0.0093	-17.644	19.4877	-15.486	0.00107	-16.4133	16.8499	-14.5851	3.40555	-16.4195	16.4364
-16.7687	17.1013	-15.2424	0.00477	-16.3457	17.5515	-14.1914	0.00919	-17.6329	19.4453	-15.475	0.00109	-16.4023	16.6763	-14.5741	3.61939	-16.4085	16.2894
-16.7576	16.9384	-15.2314	0.00481	-16.3346	17.3614	-14.1804	0.00906	-17.6218	19.3783	-15.4639	0.0011	-16.3912	16.5069	-14.563	3.83655	-16.3974	16.1518
-16.7466	16.7787	-15.2203	0.00486	-16.3236	17.1671	-14.1692	0.00892	-17.6107	19.2924	-15.4529	0.00112	-16.3802	16.3438	-14.5519	4.05605	-16.3864	16.025
-16.7355	16.6243	-15.2093	0.00491	-16.3126	16.971	-14.1581	0.00878	-17.5996	19.1878	-15.4418	0.00114	-16.3691	16.189	-14.5409	4.27685	-16.3753	15.9101
-16.7244	16.4767	-15.1983	0.00497	-16.3015	16.7757	-14.1471	0.00862	-17.5885	19.0622	-15.4308	0.00116	-16.3581	16.0443	-14.5298	4.49782	-16.3643	15.8079
-16.7134	16.3374	-15.1872	0.00504	-16.2905	16.5836	-14.1359	0.00845	-17.5774	18.9178	-15.4198	0.00119	-16.3471	15.911	-14.5188	4.71781	-16.3532	15.719
-16.7023	16.2075	-15.1762	0.00512	-16.2795	16.3968	-14.1248	0.00827	-17.5663	18.7609	-15.4087	0.00121	-16.336	15.7904	-14.5077	4.93558	-16.3422	15.6437
-16.6912	16.0879	-15.1652	0.00521	-16.2684	16.2172	-14.1137	0.00809	-17.5552	18.5935	-15.3977	0.00123	-16.325	15.6833	-14.4967	5.14988	-16.3311	15.582
-16.6802	15.9794	-15.1541	0.0053	-16.2574	16.0466	-14.1026	0.00789	-17.5441	18.4141	-15.3866	0.00126	-16.3139	15.5904	-14.4856	5.35943	-16.3201	15.5334
-16.6691	15.8823	-15.1431	0.0054	-16.2464	15.8865	-14.0915	0.00769	-17.533	18.2248	-15.3756	0.00129	-16.3029	15.5119	-14.4746	5.56292	-16.309	15.4977
-16.658	15.7967	-15.1321	0.00551	-16.2353	15.7383	-14.0804	0.00748	-17.5219	18.0279	-15.3646	0.00132	-16.2919	15.4479	-14.4635	5.75908	-16.298	15.4739
-16.647	15.7226	-15.121	0.00562	-16.2243	15.6029	-14.0693	0.00727	-17.5108	17.8255	-15.3535	0.00135	-16.2808	15.3981	-14.4525	5.94661	-16.2869	15.4612
-16.6359	15.6597	-15.11	0.00574	-16.2133	15.4809	-14.0582	0.00706	-17.4997	17.6195	-15.3425	0.00138	-16.2698	15.3621	-14.4414	6.12426	-16.2758	15.4586
-16.6248	15.6074	-15.099	0.00586	-16.2022	15.373	-14.0471	0.00685	-17.4886	17.4121	-15.3315	0.00141	-16.2587	15.339	-14.4304	6.29083	-16.2648	15.4645
-16.6138	15.5649	-15.0879	0.00599	-16.1912	15.2793	-14.036	0.00663	-17.4775	17.2048	-15.3204	0.00145	-16.2477	15.328	-14.4193	6.44514	-16.2538	15.4818
-16.6027	15.5354	-15.0769	0.00612	-16.1802	15.1999	-14.0249	0.00642	-17.4664	17.0035	-15.3094	0.00148	-16.2367	15.3278	-14.4083	6.58612	-16.2427	15.509
-16.5916	15.5179	-15.0659	0.00626	-16.1691	15.1383	-14.0138	0.00622	-17.4553	16.8097	-15.2983	0.00152	-16.2256	15.3371	-14.3972	6.71275	-16.2316	15.5403
-16.5806	15.507	-15.0549	0.0064	-16.1581	15.094	-14.0027	0.00602	-17.4442	16.6204	-15.2873	0.00156	-16.2146	15.3584	-14.3862	6.82991	-16.2206	15.5743
-16.5695	15.5015	-15.0438	0.00654	-16.1471	15.0624	-13.9916	0.00583	-17.4331	16.4368	-15.2763	0.00159	-16.2035	15.3903	-14.3751	6.93673	-16.2096	15.6094
-16.5584	15.5001	-15.0328	0.00668	-16.136	15.0424	-13.9805	0.00564	-17.422	16.2597	-15.2652	0.00163	-16.1925	15.427	-14.3641	7.02662	-16.1985	15.6441
-16.5474	15.5012	-15.0218	0.00682	-16.125	15.0329	-13.9694	0.00547	-17.4109	16.09	-15.2542	0.00167	-16.1815	15.4667	-14.353	7.09889	-16.1874	15.6768
-16.5363	15.5035	-15.0107	0.00697	-16.114	15.0328	-13.9583	0.0053	-17.3998	15.928	-15.2431	0.00171	-16.1704	15.5079	-14.342	7.15307	-16.1764	15.7063
-16.5252	15.5057	-14.9997	0.00712	-16.1029	15.0405	-13.9472	0.00515	-17.3887	15.7741	-15.2321	0.00176	-16.1594	15.5487	-14.3309	7.18878	-16.1654	15.7313
-16.5142	15.5064	-14.9886	0.00726	-16.0919	15.0549	-13.9361	0.00501	-17.3776	15.6284	-15.2211	0.0018	-16.1484	15.5877	-14.3199	7.20568	-16.1543	15.7547
-16.5031	15.5046	-14.9776	0.0074	-16.0809	15.0743	-13.925	0.00488	-17.3665	15.4909	-15.21	0.00184	-16.1373	15.6232	-14.3088	7.20395	-16.1432	15.7796
-16.492	15.4989	-14.9666	0.00754	-16.0698	15.0973	-13.9139	0.00477	-17.3554	15.3616	-15.199	0.00188	-16.1263	15.6538	-14.2978	7.18359	-16.1322	15.8012
-16.4809	15.4925	-14.9556	0.00768	-16.0588	15.1225	-13.9028	0.00467	-17.3443	15.2402	-15.1879	0.00192	-16.1152	15.6823	-14.2867	7.14447	-16.1212	15.8149
-16.4699	15.4886	-14.9445	0.00781	-16.0478	15.1485	-13.8917	0.00458	-17.3332	15.1263	-15.1769	0.00196	-16.1042	15.7075	-14.2757	7.0869	-16.1101	15.8202
-16.4588	15.4822	-14.9335	0.00794	-16.0368	15.1738	-13.8806	0.00451	-17.3221	15.0194	-15.1659	0.002	-16.0932	15.7285	-14.2646	7.01134	-16.099	15.8169
-16.4477	15.4687	-14.9225	0.00806	-16.0257	15.2011	-13.8695	0.00446	-17.311	14.9192	-15.1548	0.00205	-16.0821	15.7443	-14.2536	6.91839	-16.088	15.805
-16.4367	15.4478	-14.9114	0.00817	-16.0147	15.2292	-13.8584	0.00442	-17.2999	14.8249	-15.1438	0.00209	-16.0711	15.7504	-14.2425	6.80991	-16.0769	15.7888
-16.4256	15.4229	-14.9004	0.00828	-16.0037	15.2531	-13.8473	0.00439	-17.2888	14.7361	-15.1327	0.00213	-16.06	15.7462	-14.2315	6.69063	-16.0659	15.7685
-16.4145	15.3941	-14.8894	0.00838	-15.9926	15.2758	-13.8362	0.00439	-17.2777	14.6522	-15.1217	0.00217	-16.049	15.7316	-14.2204	6.56028	-16.0548	15.7409
-16.4035	15.3573	-14.8783	0.00848	-15.9816	15.2964	-13.8251	0.00439	-17.2666	14.5725	-15.1107	0.0022	-16.038	15.7104	-14.2094	6.41593	-16.0438	15.7105
-16.3924	15.3127	-14.8673	0.00856	-15.9705	15.3102	-13.814	0.00442	-17.2555	14.5006	-15.0996	0.00224	-16.0269	15.6828	-14.1983	6.25862	-16.0327	15.6784
-16.3813	15.2605	-14.8563	0.00864	-15.9595	15.3167	-13.8029	0.00445	-17.2444	14.4398	-15.0886	0.00228	-16.0159	15.6451	-14.1873	6.08958	-16.0217	15.6415
-16.3703	15.2014	-14.8452	0.00872	-15.9485	15.3156	-13.7918	0.00451	-17.2333	14.3856	-15.0776	0.00232	-16.0049	15.6019	-14.1762	5.91004	-16.0106	15.6009
-16.3592	15.136	-14.8342	0.00878	-15.9375	15.3065	-13.7807	0.00457	-17.2221	14.3373	-15.0665	0.00235	-15.9938	15.5535	-14.1652	5.72111	-15.9996	15.5579
-16.3481	15.069	-14.8232	0.00884	-15.9264	15.2934	-13.7696	0.00466	-17.2111	14.2945	-15.0555	0.00239	-15.9828	15.4968	-14.1541	5.52432	-15.9885	15.5137
-16.3371	15.0013	-14.8121	0.00888	-15.9154	15.2766	-13.7585	0.00476	-17.2	14.2527	-15.0444	0.00243	-15.9717	15.4328	-14.1431	5.32091	-15.9775	15.4698
-16.326	14.9297	-14.8011	0.00891	-15.9044	15.2562	-13.7474	0.00487	-17.1888	14.2115	-15.0334	0.00246	-15.9607	15.3623	-14.132	5.11187	-15.9664	15.4276
-16.3149	14.8552	-14.7901	0.00893	-15.8933	15.2325	-13.7363	0.005	-17.1777	14.1705	-15.0223	0.0025	-15.9497	15.2865	-14.121	4.89844	-15.9554	15.3885
-16.3039	14.7788	-14.779	0.00894	-15.8823	15.2022	-13.7252	0.00514	-17.1666	14.1297	-15.0113	0.00253	-15.9386	15.2065	-14.1099	4.6819	-15.9443	15.354
-16.2928	14.7017	-14.768	0.00893	-15.8713	15.1658	-13.7141	0.00529	-17.1555	14.0887	-15.0003	0.00256	-15.9276	15.1234	-14.0989	4.46345	-15.9333	15.3254
-16.2817	14.6249	-14.757	0.00891	-15.8602	15.124	-13.703	0.00545	-17.1444	14.0478	-14.9892	0.00259	-15.9165	15.0386	-14.0878	4.24429	-15.9222	15.304
-16.2707	14.5495	-14.7459	0.00888	-15.8492	15.0776	-13.6919	0.00562	-17.1333	14.0068	-14.9782	0.00262	-15.9055	14.9533	-14.0768	4.02555	-15.9112	15.291
-16.2596	14.4764	-14.7349	0.00884	-15.8382	15.0274	-13.6808	0.00581	-17.1222	13.9659	-14.9672	0.00265	-15.8945	14.8686	-14.0657	3.80829	-15.9001	15.2875
-16.2485	14.4067	-14.7239	0.00879	-15.8271	14.9744	-13.6697	0.006	-17.1111	13.9254	-14.9561	0.00267	-15.8834	14.7858	-14.0547	3.59354	-15.8891	15.2944
-16.2375	14.3413	-14.7128	0.00872	-15.8161	14.9196	-13.6586	0.0062	-17.1	13.8856	-14.9451	0.0027	-15.8724	14.706	-14.0436	3.38222	-15.878	15.3125
-16.2264	14.2809	-14.7018	0.00864	-15.8051	14.8639	-13.6475	0.00642	-17.0889	13.8467	-14.934	0.00272	-15.8613	14.6301	-14.0326	3.17518	-15.867	15.3424
-16.2153	14.2264	-14.6908	0.00856	-15.794	14.8084	-13.6364	0.00664	-17.0778	13.8094	-14.923	0.00274	-15.8503	14.5591	-14.0215	2.97322	-15.8559	15.3846
-16.2043	14.1785	-14.6797	0.00846	-15.783	14.7538	-13.6253	0.00686	-17.0667	13.7737	-14.912	0.00276	-15.8393	14.4937	-14.0105	2.77702	-15.8449	15.4429
-16.1932	14.1373	-14.6687	0.00836	-15.772	14.7013	-13.6142	0.00709	-17.0556	13.7443	-14.9009	0.00278	-15.8282	14.4346	-13.9994	2.58717	-15.8338	15.5175
-16.1821	14.1035	-14.6577	0.00824	-15.7609	14.6514	-13.6031	0.00733	-17.0445	13.7217	-14.8899	0.0028	-15.8172	14.3824	-13.9884	2.40418	-15.8228	15.6081
-16.1711	14.081	-14.6466	0.00812	-15.7499	14.6051	-13.592	0.00758	-17.0334	13.702	-14.8788	0.00281	-15.8061	14.3412	-13.9773	2.22848	-15.8117	15.7139
-16.16	14.07	-14.6356	0.00799	-15.7389	14.5628	-13.5809	0.00782	-17.0223	13.6859	-14.8678	0.00282	-15.7951	14.3113	-13.9663	2.06041	-15.8007	15.8301
-16.1489	14.0662	-14.6246	0.00785	-15.7278	14.5253	-13.5698	0.00808	-17.0112	13.6735	-14.8568	0.00283	-15.7841	14.2926	-13.9552	1.90024	-15.7896	15.9556
-16.1379	14.0733	-14.6135	0.00771	-15.7168	14.4967	-13.5587	0.00833	-17.0001	13.6652	-14.8457	0.00284	-15.773	14.2848	-13.9442	1.74814	-15.7786	16.0893
-16.1268	14.0907	-14.6025	0.00757	-15.7058	14.4773	-13.5476	0.00859	-16.989	13.6613	-14.8347	0.00284	-15.762	14.2835	-13.9331	1.60421	-15.7675	16.2294
-16.1157	14.1138	-14.5915	0.00741	-15.6947	14.4633	-13.5365	0.00884	-16.9779	13.662	-14.8237	0.00284	-15.7509	14.288	-13.9221	1.46851	-15.7565	16.3744
-16.1046	14.1417	-14.5805	0.00726	-15.6837	14.4583	-13.5254	0.00909	-16.9668	13.6674	-14.8126	0.00284	-15.7399	14.2975	-13.911	1.34099	-15.7454	16.5225
-16.0936	14.1733	-14.5694	0.0071	-15.6727	14.4622	-13.5143	0.00934	-16.9557	13.6776	-14.8016	0.00283	-15.7289	14.3112	-13.9	1.22159	-15.7344	16.6718
-16.0825	14.2076	-14.5584	0.00694	-15.6616	14.4706	-13.5032	0.00958	-16.9446	13.6926	-14.7905	0.00282	-15.7178	14.328	-13.8889	1.11015	-15.7233	16.8202
-16.0714	14.2436	-14.5473	0.00678	-15.6506	14.4828	-13.4921	0.00982	-16.9335	13.7164	-14.7795	0.0028	-15.7068	14.3467	-13.8779	1.00651	-15.7123	16.9655
-16.0604	14.2799	-14.5363	0.00662	-15.6396	14.4982	-13.481	0.01005	-16.9224	13.7487	-14.7684	0.00278	-15.6958	14.3662	-13.8668	0.91043	-15.7012	17.1057
-16.0493	14.3151	-14.5253	0.00646	-15.6285	14.5157	-13.4699	0.01028	-16.9113	13.7853	-14.7574	0.00276	-15.6847	14.3852	-13.8558	0.82165	-15.6902	17.2385
-16.0383	14.3483	-14.5143	0.00631	-15.6175	14.5345	-13.4588	0.0105	-16.9002	13.8256	-14.7464	0.00274	-15.6737	14.4025	-13.8447	0.73986	-15.6791	17.3618
-16.0272	14.3777	-14.5032	0.00615	-15.6065	14.5537	-13.4476	0.01071	-16.8891	13.8733	-14.7353	0.00271	-15.6626	14.4165	-13.8337	0.66475	-15.6681	17.4734
-16.0161	14.4021	-14.4922	0.006	-15.5954	14.5721	-13.4366	0.01091	-16.878	13.9277	-14.7243	0.00269	-15.6516	14.426	-13.8226	0.596	-15.657	17.5715
-16.005	14.4204	-14.4811	0.00586	-15.5844	14.5884	-13.4254	0.0111	-16.8669	13.984	-14.7133	0.00265	-15.6405	14.4298	-13.8116	0.53327	-15.646	17.654
-15.994	14.4313	-14.4701	0.00572	-15.5734	14.6019	-13.4144	0.01128	-16.8558	14.0416	-14.7022	0.00262	-15.6295	14.4266	-13.8005	0.47622	-15.6349	17.7195
-15.9829	14.4335	-14.4591	0.00558	-15.5624	14.6111	-13.4032	0.01144	-16.8447	14.0993	-14.6912	0.00259	-15.6185	14.4153	-13.7895	0.42447	-15.6239	17.7662
-15.9718	14.4263	-14.4481	0.00546	-15.5513	14.6149	-13.3922	0.01159	-16.8336	14.1567	-14.6801	0.00255	-15.6074	14.3949	-13.7784	0.37766	-15.6128	17.7931
-15.9608	14.4086	-14.437	0.00534	-15.5403	14.6122	-13.3811	0.01173	-16.8225	14.2124	-14.6691	0.00251	-15.5964	14.3644	-13.7674	0.33546	-15.6018	17.7989
-15.9497	14.3799	-14.426	0.00523	-15.5292	14.6021	-13.3699	0.01185	-16.8114	14.2658	-14.6581	0.00247	-15.5854	14.3232	-13.7563	0.29751	-15.5907	17.7831
-15.9386	14.3395	-14.415	0.00513	-15.5182	14.5839	-13.3588	0.01196	-16.8003	14.3157	-14.647	0.00242	-15.5743	14.2706	-13.7453	0.26349	-15.5797	17.7511
-15.9276	14.2869	-14.4039	0.00503	-15.5072	14.5563	-13.3477	0.01205	-16.7892	14.3612	-14.636	0.00238	-15.5633	14.2065	-13.7342	0.23306	-15.5686	17.7065
-15.9165	14.2223	-14.3929	0.00495	-15.4962	14.519	-13.3366	0.01213	-16.7781	14.4013	-14.6249	0.00234	-15.5522	14.1304	-13.7232	0.20594	-15.5576	17.6455
-15.9054	14.1496	-14.3819	0.00487	-15.4851	14.4714	-13.3255	0.01218	-16.767	14.4352	-14.6139	0.00229	-15.5412	14.0465	-13.7121	0.18181	-15.5465	17.5663
-15.8944	14.0708	-14.3708	0.00481	-15.4741	14.4131	-13.3144	0.01222	-16.7559	14.4621	-14.6029	0.00225	-15.5302	13.9569	-13.7011	0.16041	-15.5355	17.4694
-15.8833	13.9845	-14.3598	0.00475	-15.4631	14.346	-13.3033	0.01224	-16.7448	14.4812	-14.5918	0.0022	-15.5191	13.8641	-13.69	0.14148	-15.5244	17.3536
-15.8722	13.8951	-14.3488	0.0047	-15.452	14.2742	-13.2922	0.01225	-16.7337	14.4918	-14.5808	0.00216	-15.5081	13.7684	-13.679	0.12477	-15.5134	17.2238
-15.8612	13.8033	-14.3377	0.00466	-15.441	14.1958	-13.2811	0.01225	-16.7226	14.4934	-14.5697	0.00212	-15.497	13.6666	-13.6679	0.11006	-15.5023	17.0814
-15.8501	13.704	-14.3267	0.00462	-15.4299	14.1089	-13.27	0.01223	-16.7115	14.4855	-14.5587	0.00209	-15.486	13.5574	-13.6569	0.09714	-15.4913	16.9219
-15.839	13.596	-14.3157	0.00459	-15.4189	14.0183	-13.2589	0.0122	-16.7004	14.4679	-14.5477	0.00205	-15.475	13.4399	-13.6458	0.08581	-15.4802	16.747
-15.828	13.4805	-14.3046	0.00457	-15.4079	13.9245	-13.2478	0.01216	-16.6893	14.4405	-14.5366	0.00202	-15.4639	13.3151	-13.6348	0.07591	-15.4692	16.5586
-15.8169	13.3587	-14.2936	0.00456	-15.3969	13.8262	-13.2367	0.0121	-16.6782	14.4074	-14.5256	0.00199	-15.4529	13.1844	-13.6237	0.06726	-15.4581	16.3589
-15.8058	13.2321	-14.2826	0.00455	-15.3858	13.7223	-13.2256	0.01204	-16.6671	14.3705	-14.5145	0.00197	-15.4418	13.0492	-13.6127	0.05973	-15.4471	16.1502
-15.7948	13.1022	-14.2715	0.00455	-15.3748	13.6119	-13.2145	0.01197	-16.656	14.3282	-14.5035	0.00195	-15.4308	12.911	-13.6016	0.05318	-15.436	15.9347
-15.7837	12.9706	-14.2605	0.00454	-15.3638	13.4962	-13.2034	0.0119	-16.6449	14.2808	-14.4925	0.00193	-15.4198	12.7715	-13.5906	0.0475	-15.425	15.7151
-15.7726	12.8391	-14.2495	0.00455	-15.3527	13.3765	-13.1923	0.01182	-16.6338	14.2269	-14.4814	0.00192	-15.4087	12.6324	-13.5795	0.04257	-15.4139	15.4939
-15.7616	12.7093	-14.2384	0.00455	-15.3417	13.2542	-13.1812	0.01174	-16.6227	14.1652	-14.4704	0.00192	-15.3977	12.4955	-13.5685	0.0383	-15.4029	15.2735
-15.7505	12.5829	-14.2274	0.00457	-15.3307	13.1308	-13.1701	0.01165	-16.6116	14.0963	-14.4594	0.00191	-15.3866	12.3625	-13.5574	0.0346	-15.3918	15.0566
-15.7394	12.4618	-14.2164	0.00458	-15.3196	13.0078	-13.159	0.01157	-16.6005	14.0234	-14.4483	0.00192	-15.3756	12.2352	-13.5464	0.03141	-15.3808	14.8457
-15.7284	12.3477	-14.2053	0.0046	-15.3086	12.887	-13.1479	0.01148	-16.5894	13.9513	-14.4373	0.00193	-15.3646	12.1154	-13.5353	0.02865	-15.3697	14.6431
-15.7173	12.2421	-14.1943	0.00462	-15.2976	12.7697	-13.1368	0.0114	-16.5783	13.8794	-14.4262	0.00195	-15.3535	12.0047	-13.5243	0.02626	-15.3587	14.4511
-15.7062	12.1467	-14.1833	0.00464	-15.2865	12.6578	-13.1257	0.01132	-16.5672	13.8047	-14.4152	0.00197	-15.3425	11.9048	-13.5132	0.02419	-15.3476	14.272
-15.6951	12.0631	-14.1722	0.00467	-15.2755	12.5527	-13.1146	0.01124	-16.5561	13.7285	-14.4042	0.00199	-15.3315	11.8172	-13.5021	0.02239	-15.3366	14.1078
-15.6841	11.9924	-14.1612	0.00469	-15.2645	12.4559	-13.1035	0.01118	-16.545	13.6521	-14.3931	0.00202	-15.3204	11.7432	-13.4911	0.02084	-15.3255	13.9603
-15.673	11.9361	-14.1502	0.00472	-15.2534	12.369	-13.0924	0.01112	-16.5339	13.577	-14.3821	0.00206	-15.3094	11.6844	-13.48	0.01948	-15.3145	13.8314
-15.6619	11.8953	-14.1391	0.00475	-15.2424	12.2932	-13.0813	0.01107	-16.5228	13.5044	-14.371	0.0021	-15.2983	11.6417	-13.469	0.0182	-15.3034	13.7225
-15.6509	11.871	-14.1281	0.00478	-15.2314	12.2298	-13.0702	0.01104	-16.5117	13.4358	-14.36	0.00215	-15.2873	11.6162	-13.4579	0.01718	-15.2924	13.6349
-15.6398	11.8641	-14.1171	0.00481	-15.2203	12.18	-13.0591	0.01102	-16.5006	13.3725	-14.349	0.0022	-15.2763	11.6089	-13.4469	0.01628	-15.2813	13.5697
-15.6287	11.8752	-14.106	0.00484	-15.2093	12.1448	-13.048	0.01102	-16.4895	13.3157	-14.3379	0.00226	-15.2652	11.6205	-13.4358	0.01548	-15.2703	13.5279
-15.6177	11.9049	-14.095	0.00487	-15.1983	12.125	-13.0369	0.01103	-16.4783	13.2668	-14.3269	0.00232	-15.2542	11.6516	-13.4248	0.01476	-15.2592	13.5103
-15.6066	11.9538	-14.084	0.00491	-15.1872	12.1213	-13.0258	0.01107	-16.4672	13.2268	-14.3158	0.00238	-15.2431	11.7027	-13.4137	0.01411	-15.2481	13.5176
-15.5955	12.0222	-14.073	0.00495	-15.1762	12.1345	-13.0147	0.01112	-16.4562	13.1968	-14.3048	0.00245	-15.2321	11.7743	-13.4027	0.01352	-15.2371	13.55
-15.5845	12.1102	-14.0619	0.00499	-15.1652	12.1649	-13.0036	0.01119	-16.445	13.1778	-14.2938	0.00252	-15.2211	11.8665	-13.3916	0.01298	-15.226	13.608
-15.5734	12.2181	-14.0509	0.00503	-15.1541	12.2129	-12.9925	0.01129	-16.4339	13.1705	-14.2827	0.0026	-15.21	11.9796	-13.3806	0.01247	-15.215	13.6936
-15.5623	12.3457	-14.0398	0.00507	-15.1431	12.2788	-12.9814	0.0114	-16.4229	13.1756	-14.2717	0.00268	-15.199	12.1135	-13.3695	0.01201	-15.2039	13.8088
-15.5513	12.495	-14.0288	0.00512	-15.1321	12.3627	-12.9703	0.01154	-16.4117	13.1938	-14.2607	0.00276	-15.1879	12.2701	-13.3585	0.01157	-15.1929	13.9515
-15.5402	12.668	-14.0178	0.00518	-15.121	12.4666	-12.9592	0.01171	-16.4006	13.2254	-14.2496	0.00285	-15.1769	12.4494	-13.3474	0.01115	-15.1818	14.1193
-15.5291	12.8623	-14.0068	0.00523	-15.11	12.5905	-12.9481	0.01189	-16.3895	13.2707	-14.2386	0.00294	-15.1659	12.6511	-13.3364	0.01075	-15.1708	14.3118
-15.5181	13.0756	-13.9957	0.00529	-15.099	12.7322	-12.937	0.01211	-16.3784	13.33	-14.2275	0.00304	-15.1548	12.875	-13.3253	0.01034	-15.1597	14.5285
-15.507	13.3075	-13.9847	0.00535	-15.0879	12.8916	-12.9259	0.01235	-16.3673	13.4032	-14.2165	0.00313	-15.1438	13.1186	-13.3143	0.00989	-15.1487	14.7689
-15.4959	13.5577	-13.9737	0.00542	-15.0769	13.0683	-12.9148	0.01261	-16.3562	13.4905	-14.2055	0.00323	-15.1327	13.3816	-13.3032	0.00954	-15.1376	15.0321
-15.4849	13.8255	-13.9626	0.00549	-15.0659	13.262	-12.9037	0.01291	-16.3451	13.5916	-14.1944	0.00333	-15.1217	13.6634	-13.2922	0.00919	-15.1266	15.3173
-15.4738	14.1106	-13.9516	0.00556	-15.0549	13.4745	-12.8926	0.01323	-16.334	13.7083	-14.1834	0.00343	-15.1107	13.9635	-13.2811	0.00884	-15.1155	15.6237
-15.4627	14.4124	-13.9406	0.00563	-15.0438	13.7055	-12.8815	0.01357	-16.3229	13.8403	-14.1723	0.00354	-15.0996	14.2814	-13.2701	0.0085	-15.1045	15.9543
-15.4517	14.7303	-13.9295	0.00571	-15.0328	13.9523	-12.8704	0.01395	-16.3118	13.9855	-14.1613	0.00365	-15.0886	14.6164	-13.259	0.00815	-15.0934	16.3119
-15.4406	15.0676	-13.9185	0.00579	-15.0218	14.2187	-12.8593	0.01435	-16.3007	14.1454	-14.1502	0.00376	-15.0776	14.9717	-13.248	0.00782	-15.0824	16.691
-15.4295	15.4235	-13.9075	0.00588	-15.0107	14.5041	-12.8482	0.01479	-16.2896	14.3196	-14.1392	0.00387	-15.0665	15.3466	-13.2369	0.00748	-15.0713	17.0863
-15.4185	15.7972	-13.8964	0.00596	-14.9997	14.8039	-12.8371	0.01526	-16.2785	14.5056	-14.1282	0.00399	-15.0555	15.7361	-13.2259	0.00715	-15.0603	17.4962
-15.4074	16.1877	-13.8854	0.00605	-14.9886	15.1177	-12.826	0.01576	-16.2674	14.703	-14.1171	0.00411	-15.0444	16.143	-13.2148	0.00683	-15.0492	17.9187
-15.3963	16.5898	-13.8744	0.00614	-14.9776	15.4448	-12.8149	0.01629	-16.2563	14.9113	-14.1061	0.00422	-15.0334	16.5662	-13.2038	0.00652	-15.0382	18.3522
-15.3852	17.0022	-13.8633	0.00624	-14.9666	15.7845	-12.8038	0.01684	-16.2452	15.1301	-14.0951	0.00434	-15.0223	17.0004	-13.1927	0.00622	-15.0271	18.7944
-15.3742	17.4236	-13.8523	0.00633	-14.9556	16.1361	-12.7927	0.01741	-16.2341	15.3591	-14.084	0.00446	-15.0113	17.444	-13.1817	0.00592	-15.0161	19.2432
-15.3631	17.8525	-13.8413	0.00642	-14.9445	16.5026	-12.7816	0.01801	-16.223	15.6017	-14.073	0.00458	-15.0003	17.8953	-13.1706	0.00563	-15.005	19.6963
-15.3521	18.2871	-13.8302	0.00651	-14.9335	16.8832	-12.7705	0.01863	-16.2119	15.8576	-14.0619	0.0047	-14.9892	18.3526	-13.1596	0.00535	-14.994	20.1511
-15.341	18.7255	-13.8192	0.0066	-14.9225	17.2727	-12.7594	0.01927	-16.2008	16.1223	-14.0509	0.00482	-14.9782	18.8139	-13.1485	0.00508	-14.9829	20.605
-15.3299	19.1659	-13.8082	0.00669	-14.9114	17.6699	-12.7483	0.01993	-16.1897	16.3992	-14.0399	0.00494	-14.9672	19.2769	-13.1375	0.00482	-14.9719	21.0553
-15.3188	19.6059	-13.7971	0.00678	-14.9004	18.0735	-12.7372	0.02061	-16.1786	16.6879	-14.0288	0.00506	-14.9561	19.7394	-13.1264	0.00457	-14.9608	21.4991
-15.3078	20.0434	-13.7861	0.00687	-14.8894	18.4818	-12.7261	0.02131	-16.1675	16.9836	-14.0178	0.00518	-14.9451	20.1988	-13.1154	0.00434	-14.9498	21.9355
-15.2967	20.4757	-13.7751	0.00696	-14.8783	18.8951	-12.715	0.02202	-16.1564	17.2896	-14.0067	0.0053	-14.934	20.6525	-13.1043	0.00411	-14.9387	22.3634
-15.2857	20.9042	-13.764	0.00705	-14.8673	19.3117	-12.7039	0.02275	-16.1453	17.6053	-13.9957	0.00542	-14.923	21.0998	-13.0933	0.0039	-14.9277	22.7777
-15.2746	21.3263	-13.753	0.00713	-14.8563	19.7294	-12.6928	0.02349	-16.1342	17.9255	-13.9847	0.00554	-14.912	21.5376	-13.0822	0.0037	-14.9166	23.1734
-15.2635	21.7348	-13.742	0.0072	-14.8452	20.146	-12.6816	0.02424	-16.1231	18.2494	-13.9736	0.00566	-14.9009	21.961	-13.0712	0.00351	-14.9056	23.5474
-15.2524	22.1267	-13.7309	0.00728	-14.8342	20.557	-12.6706	0.025	-16.112	18.5758	-13.9626	0.00578	-14.8899	22.3687	-13.0601	0.00333	-14.8945	23.8968
-15.2414	22.4992	-13.7199	0.00735	-14.8232	20.96	-12.6594	0.02576	-16.1009	18.9034	-13.9515	0.00591	-14.8788	22.7577	-13.0491	0.00317	-14.8835	24.2187
-15.2303	22.849	-13.7089	0.00742	-14.8121	21.3522	-12.6484	0.02651	-16.0898	19.2309	-13.9405	0.00603	-14.8678	23.1227	-13.038	0.00301	-14.8724	24.5104
-15.2192	23.1731	-13.6978	0.00748	-14.8011	21.7309	-12.6372	0.02727	-16.0787	19.5567	-13.9295	0.00615	-14.8568	23.4606	-13.027	0.00287	-14.8614	24.7695
-15.2082	23.4687	-13.6868	0.00755	-14.7901	22.0931	-12.6262	0.02801	-16.0676	19.8791	-13.9184	0.00634	-14.8457	23.7683	-13.0159	0.00274	-14.8503	24.9938
-15.1971	23.7327	-13.6758	0.00761	-14.779	22.4359	-12.615	0.02876	-16.0565	20.1964	-13.9074	0.00651	-14.8347	24.0429	-13.0049	0.00262	-14.8393	25.1814
-15.186	23.9626	-13.6647	0.00766	-14.768	22.7565	-12.6039	0.02949	-16.0454	20.5066	-13.8963	0.00666	-14.8237	24.2816	-12.9938	0.00251	-14.8282	25.3308
-15.175	24.1558	-13.6537	0.00771	-14.757	23.0519	-12.5928	0.03021	-16.0343	20.8077	-13.8853	0.00683	-14.8126	24.4819	-12.9828	0.00241	-14.8172	25.4407
-15.1639	24.3101	-13.6427	0.00775	-14.7459	23.3194	-12.5817	0.03091	-16.0232	21.0975	-13.8743	0.00701	-14.8016	24.6414	-12.9717	0.00232	-14.8061	25.5103
-15.1528	24.4236	-13.6317	0.00779	-14.7349	23.5561	-12.5706	0.03159	-16.0121	21.3737	-13.8632	0.00721	-14.7905	24.7582	-12.9607	0.00223	-14.7951	25.5435
-15.1418	24.4946	-13.6206	0.00782	-14.7239	23.7597	-12.5595	0.03224	-16.001	21.6342	-13.8522	0.00743	-14.7795	24.8307	-12.9496	0.00216	-14.784	25.546
-15.1307	24.5218	-13.6096	0.00785	-14.7128	23.9276	-12.5484	0.03288	-15.9899	21.8766	-13.8412	0.00767	-14.7684	24.8576	-12.9386	0.00209	-14.773	25.5164
-15.1196	24.5125	-13.5985	0.00786	-14.7018	24.0578	-12.5373	0.03348	-15.9788	22.0985	-13.8301	0.00794	-14.7574	24.8421	-12.9275	0.00202	-14.7619	25.4555
-15.1086	24.4702	-13.5875	0.00788	-14.6908	24.1526	-12.5262	0.03407	-15.9677	22.2976	-13.8191	0.00826	-14.7464	24.7897	-12.9165	0.00197	-14.7509	25.3666
-15.0975	24.3865	-13.5765	0.00788	-14.6797	24.2102	-12.5151	0.03463	-15.9566	22.4717	-13.808	0.00861	-14.7353	24.6983	-12.9054	0.00192	-14.7398	25.2511
-15.0864	24.2619	-13.5655	0.00788	-14.6687	24.2258	-12.504	0.03516	-15.9455	22.6228	-13.797	0.00903	-14.7243	24.5664	-12.8944	0.00188	-14.7288	25.1071
-15.0754	24.1012	-13.5544	0.00787	-14.6577	24.1983	-12.4929	0.03566	-15.9344	22.7488	-13.786	0.00951	-14.7133	24.3947	-12.8833	0.00184	-14.7177	24.9347
-15.0643	23.9032	-13.5434	0.00786	-14.6466	24.1314	-12.4818	0.03613	-15.9233	22.8438	-13.7749	0.01007	-14.7022	24.1865	-12.8723	0.00181	-14.7067	24.7367
-15.0532	23.6695	-13.5323	0.00784	-14.6356	24.0312	-12.4707	0.03656	-15.9122	22.9061	-13.7639	0.01074	-14.6912	23.9452	-12.8612	0.00178	-14.6956	24.512
-15.0422	23.4001	-13.5213	0.00781	-14.6246	23.8959	-12.4596	0.03697	-15.9011	22.9346	-13.7528	0.01152	-14.6801	23.6709	-12.8502	0.00176	-14.6846	24.2638
-15.0311	23.0991	-13.5103	0.00777	-14.6135	23.7244	-12.4485	0.03734	-15.89	22.9319	-13.7418	0.01243	-14.6691	23.3619	-12.8391	0.00174	-14.6735	23.9956
-15.02	22.7692	-13.4993	0.00773	-14.6025	23.5177	-12.4374	0.0377	-15.8789	22.9015	-13.7308	0.01352	-14.6581	23.0169	-12.8281	0.00173	-14.6625	23.711
-15.009	22.4075	-13.4882	0.00768	-14.5915	23.2835	-12.4263	0.03807	-15.8678	22.8426	-13.7197	0.01479	-14.647	22.639	-12.817	0.00172	-14.6514	23.4139
-14.9979	22.0171	-13.4772	0.00762	-14.5805	23.0216	-12.4152	0.03841	-15.8567	22.7513	-13.7087	0.0163	-14.636	22.2317	-12.8059	0.00171	-14.6404	23.1082
-14.9868	21.6015	-13.4662	0.00755	-14.5694	22.7243	-12.4041	0.03872	-15.8456	22.6276	-13.6976	0.01808	-14.6249	21.7985	-12.7949	0.00171	-14.6293	22.7978
-14.9757	21.1647	-13.4551	0.00748	-14.5584	22.3942	-12.393	0.039	-15.8345	22.4719	-13.6866	0.02017	-14.6139	21.3434	-12.7838	0.00172	-14.6183	22.4866
-14.9647	20.7105	-13.4441	0.0074	-14.5473	22.0342	-12.3819	0.03926	-15.8234	22.285	-13.6756	0.02263	-14.6029	20.8706	-12.7728	0.00172	-14.6072	22.1783
-14.9536	20.243	-13.4331	0.00732	-14.5363	21.6474	-12.3708	0.0395	-15.8123	22.0683	-13.6645	0.02551	-14.5918	20.3841	-12.7617	0.00173	-14.5962	21.8764
-14.9426	19.7665	-13.422	0.00723	-14.5253	21.2375	-12.3597	0.0397	-15.8012	21.8191	-13.6535	0.02889	-14.5808	19.8884	-12.7507	0.00175	-14.5851	21.5845
-14.9315	19.2851	-13.411	0.00714	-14.5143	20.8082	-12.3486	0.03989	-15.7901	21.5396	-13.6425	0.03284	-14.5697	19.3877	-12.7396	0.00176	-14.5741	21.3056
-14.9204	18.8029	-13.4	0.00704	-14.5032	20.3632	-12.3375	0.04005	-15.779	21.2318	-13.6314	0.03745	-14.5587	18.8863	-12.7286	0.00178	-14.563	21.0424
-14.9093	18.3238	-13.3889	0.00693	-14.4922	19.9066	-12.3264	0.0402	-15.7679	20.9025	-13.6204	0.0428	-14.5477	18.3881	-12.7175	0.00181	-14.5519	20.7973
-14.8983	17.8518	-13.3779	0.00682	-14.4811	19.4424	-12.3153	0.04032	-15.7568	20.5564	-13.6093	0.04902	-14.5366	17.8972	-12.7065	0.00184	-14.5409	20.5725
-14.8872	17.3903	-13.3669	0.0067	-14.4701	18.9746	-12.3042	0.04043	-15.7457	20.1946	-13.5983	0.05621	-14.5256	17.4172	-12.6954	0.00187	-14.5298	20.3694
-14.8761	16.9429	-13.3558	0.00657	-14.4591	18.5072	-12.2931	0.04052	-15.7346	19.8182	-13.5872	0.0645	-14.5145	16.9517	-12.6844	0.00191	-14.5188	20.1893
-14.8651	16.5125	-13.3448	0.00644	-14.4481	18.0439	-12.282	0.04059	-15.7234	19.4286	-13.5762	0.07403	-14.5035	16.5037	-12.6733	0.00195	-14.5077	20.033
-14.854	16.102	-13.3338	0.00631	-14.437	17.5885	-12.2709	0.04065	-15.7124	19.0293	-13.5652	0.08496	-14.4925	16.0762	-12.6623	0.00199	-14.4967	19.9006
-14.8429	15.7138	-13.3227	0.00617	-14.426	17.1442	-12.2598	0.04068	-15.7012	18.6236	-13.5541	0.09746	-14.4814	15.6716	-12.6512	0.00204	-14.4856	19.7922
-14.8319	15.3497	-13.3117	0.00603	-14.415	16.7143	-12.2487	0.0407	-15.6901	18.2151	-13.5431	0.11171	-14.4704	15.2918	-12.6402	0.00209	-14.4746	19.7072
-14.8208	15.0115	-13.3007	0.00588	-14.4039	16.3017	-12.2376	0.04071	-15.6791	17.8071	-13.532	0.12788	-14.4594	14.9387	-12.6291	0.00214	-14.4635	19.6446
-14.8097	14.7004	-13.2896	0.00574	-14.3929	15.9089	-12.2265	0.04069	-15.6679	17.4031	-13.521	0.14619	-14.4483	14.6135	-12.6181	0.0022	-14.4525	19.6032
-14.7987	14.4171	-13.2786	0.00559	-14.3819	15.538	-12.2154	0.04065	-15.6568	17.0064	-13.51	0.16685	-14.4373	14.3171	-12.607	0.00226	-14.4414	19.5813
-14.7876	14.1623	-13.2676	0.00544	-14.3708	15.1909	-12.2043	0.0406	-15.6457	16.6199	-13.4989	0.19007	-14.4262	14.0499	-12.596	0.00233	-14.4304	19.5772
-14.7765	13.936	-13.2565	0.0053	-14.3598	14.8691	-12.1932	0.04052	-15.6346	16.2465	-13.4879	0.2161	-14.4152	13.8121	-12.5849	0.0024	-14.4193	19.5887
-14.7655	13.7379	-13.2455	0.00515	-14.3488	14.5736	-12.1821	0.04044	-15.6235	15.8885	-13.4769	0.24517	-14.4042	13.6036	-12.5739	0.00247	-14.4083	19.6134
-14.7544	13.5674	-13.2345	0.00501	-14.3377	14.3051	-12.171	0.04034	-15.6124	15.5485	-13.4658	0.27752	-14.3931	13.4236	-12.5628	0.00255	-14.3972	19.6489
-14.7433	13.4236	-13.2234	0.00487	-14.3267	14.0638	-12.1599	0.04022	-15.6013	15.2283	-13.4548	0.31339	-14.3821	13.2713	-12.5518	0.00263	-14.3862	19.6988
-14.7323	13.3055	-13.2124	0.00473	-14.3157	13.8498	-12.1488	0.04007	-15.5902	14.9294	-13.4437	0.35303	-14.371	13.1456	-12.5407	0.00271	-14.3751	19.7602
-14.7212	13.2115	-13.2014	0.00459	-14.3046	13.6628	-12.1377	0.03989	-15.5791	14.6533	-13.4327	0.39667	-14.36	13.0452	-12.5297	0.00279	-14.3641	19.8248
-14.7101	13.1403	-13.1903	0.00447	-14.2936	13.502	-12.1266	0.03969	-15.568	14.4008	-13.4217	0.44456	-14.349	12.9685	-12.5186	0.00288	-14.353	19.8898
-14.6991	13.0901	-13.1793	0.00434	-14.2826	13.3665	-12.1155	0.03947	-15.5569	14.1726	-13.4106	0.4969	-14.3379	12.9139	-12.5076	0.00297	-14.342	19.9548
-14.688	13.0593	-13.1683	0.00423	-14.2715	13.2553	-12.1044	0.03921	-15.5458	13.9688	-13.3996	0.5539	-14.3269	12.8795	-12.4965	0.00306	-14.3309	20.0192
-14.6769	13.0457	-13.1572	0.00412	-14.2605	13.1669	-12.0933	0.03894	-15.5347	13.7896	-13.3885	0.61574	-14.3158	12.8636	-12.4855	0.00315	-14.3199	20.0812
-14.6659	13.0476	-13.1462	0.00401	-14.2495	13.0999	-12.0822	0.03863	-15.5236	13.6344	-13.3775	0.68258	-14.3048	12.8659	-12.4744	0.00325	-14.3088	20.1384
-14.6548	13.0691	-13.1352	0.00392	-14.2384	13.0525	-12.0711	0.03828	-15.5125	13.5027	-13.3665	0.75454	-14.2938	12.8849	-12.4634	0.00334	-14.2978	20.1872
-14.6437	13.1083	-13.1242	0.00383	-14.2274	13.0252	-12.06	0.0379	-15.5014	13.3935	-13.3554	0.83171	-14.2827	12.9205	-12.4523	0.00344	-14.2867	20.2242
-14.6326	13.1574	-13.1131	0.00375	-14.2164	13.0161	-12.0489	0.03747	-15.4903	13.3057	-13.3444	0.91413	-14.2717	12.9728	-12.4413	0.00354	-14.2757	20.2479
-14.6216	13.2165	-13.1021	0.00368	-14.2053	13.0235	-12.0378	0.03701	-15.4792	13.2381	-13.3333	1.00183	-14.2607	13.0359	-12.4302	0.00363	-14.2646	20.2574
-14.6105	13.2841	-13.091	0.00362	-14.1943	13.0455	-12.0267	0.03652	-15.4681	13.1892	-13.3223	1.09473	-14.2496	13.1064	-12.4192	0.00373	-14.2536	20.2521
-14.5994	13.3566	-13.08	0.00356	-14.1833	13.0784	-12.0156	0.03598	-15.457	13.1572	-13.3113	1.19276	-14.2386	13.1823	-12.4081	0.00383	-14.2425	20.2335
-14.5884	13.4326	-13.069	0.00352	-14.1722	13.1216	-12.0045	0.03541	-15.4459	13.1408	-13.3002	1.29574	-14.2275	13.2625	-12.3971	0.00392	-14.2315	20.2056
-14.5773	13.5109	-13.0579	0.00348	-14.1612	13.1766	-11.9934	0.03479	-15.4348	13.1401	-13.2892	1.40347	-14.2165	13.3455	-12.386	0.00401	-14.2204	20.1665
-14.5663	13.5905	-13.0469	0.00345	-14.1502	13.2407	-11.9823	0.03415	-15.4237	13.1553	-13.2782	1.51565	-14.2055	13.4302	-12.375	0.0041	-14.2094	20.1124
-14.5552	13.6704	-13.0359	0.00343	-14.1391	13.3097	-11.9712	0.03346	-15.4126	13.1826	-13.2671	1.63193	-14.1944	13.5158	-12.3639	0.00419	-14.1983	20.0461
-14.5441	13.75	-13.0249	0.00342	-14.1281	13.3824	-11.9601	0.03274	-15.4015	13.2186	-13.2561	1.75191	-14.1834	13.6012	-12.3529	0.00427	-14.1873	19.97
-14.533	13.8306	-13.0138	0.00341	-14.1171	13.4597	-11.949	0.03201	-15.3904	13.2614	-13.245	1.87509	-14.1723	13.688	-12.3418	0.00435	-14.1762	19.8853
-14.522	13.9139	-13.0028	0.00341	-14.106	13.5407	-11.9379	0.03125	-15.3793	13.3116	-13.234	2.00094	-14.1613	13.7757	-12.3308	0.00442	-14.1652	19.7909
-14.5109	13.9995	-12.9918	0.00342	-14.095	13.6226	-11.9268	0.03047	-15.3682	13.3679	-13.223	2.12885	-14.1502	13.8637	-12.3197	0.00449	-14.1541	19.688
-14.4998	14.0873	-12.9807	0.00343	-14.084	13.7059	-11.9156	0.02967	-15.3571	13.429	-13.2119	2.25814	-14.1392	13.9539	-12.3087	0.00456	-14.1431	19.5776
-14.4888	14.175	-12.9697	0.00345	-14.073	13.7911	-11.9046	0.02885	-15.346	13.4937	-13.2009	2.38808	-14.1282	14.046	-12.2976	0.00462	-14.132	19.4591
-14.4777	14.2606	-12.9587	0.00347	-14.0619	13.8767	-11.8934	0.02802	-15.3349	13.5591	-13.1898	2.51792	-14.1171	14.1378	-12.2866	0.00467	-14.121	19.3335
-14.4666	14.3439	-12.9476	0.0035	-14.0509	13.9616	-11.8824	0.02717	-15.3238	13.6265	-13.1788	2.64682	-14.1061	14.2273	-12.2755	0.00472	-14.1099	19.2022
-14.4556	14.425	-12.9366	0.00354	-14.0398	14.0475	-11.8712	0.02632	-15.3127	13.6952	-13.1678	2.77395	-14.0951	14.3144	-12.2645	0.00476	-14.0989	19.0664
-14.4445	14.504	-12.9256	0.00358	-14.0288	14.1363	-11.8601	0.02547	-15.3016	13.7627	-13.1567	2.89842	-14.084	14.3991	-12.2534	0.00479	-14.0878	18.9273
-14.4334	14.5809	-12.9145	0.00363	-14.0178	14.2259	-11.849	0.02462	-15.2905	13.8308	-13.1457	3.01934	-14.073	14.4814	-12.2424	0.00482	-14.0768	18.7858
-14.4224	14.6557	-12.9035	0.00368	-14.0068	14.3144	-11.8379	0.02379	-15.2794	13.9014	-13.1346	3.13581	-14.0619	14.5613	-12.2313	0.00484	-14.0657	18.6432
-14.4113	14.7285	-12.8925	0.00373	-13.9957	14.4017	-11.8268	0.02298	-15.2683	13.9724	-13.1236	3.24695	-14.0509	14.6387	-12.2203	0.00485	-14.0547	18.5002
-14.4002	14.7994	-12.8814	0.00379	-13.9847	14.4879	-11.8157	0.02219	-15.2572	14.0438	-13.1126	3.35187	-14.0399	14.7138	-12.2092	0.00485	-14.0436	18.3577
-14.3892	14.8682	-12.8704	0.00385	-13.9737	14.5728	-11.8046	0.02141	-15.2461	14.1159	-13.1015	3.44972	-14.0288	14.7864	-12.1982	0.00484	-14.0326	18.2164
-14.3781	14.9351	-12.8594	0.00391	-13.9626	14.6565	-11.7935	0.02066	-15.235	14.1867	-13.0905	3.5397	-14.0178	14.8565	-12.1871	0.00483	-14.0215	18.0789
-14.367	14.9997	-12.8483	0.00398	-13.9516	14.7388	-11.7824	0.01995	-15.2239	14.2566	-13.0794	3.62104	-14.0067	14.924	-12.1761	0.00482	-14.0105	17.9457
-14.356	15.0643	-12.8373	0.00405	-13.9406	14.8198	-11.7713	0.01926	-15.2128	14.3261	-13.0684	3.69305	-13.9957	14.9889	-12.165	0.00479	-13.9994	17.8152
-14.3449	15.1285	-12.8263	0.00412	-13.9295	14.8992	-11.7602	0.01862	-15.2017	14.3953	-13.0574	3.75509	-13.9847	15.053	-12.154	0.00476	-13.9884	17.6877
-14.3338	15.1901	-12.8152	0.00419	-13.9185	14.977	-11.7491	0.01802	-15.1906	14.4647	-13.0463	3.80663	-13.9736	15.116	-12.1429	0.00473	-13.9773	17.5634
-14.3228	15.2489	-12.8042	0.00426	-13.9075	15.0529	-11.738	0.01748	-15.1795	14.5348	-13.0353	3.84719	-13.9626	15.1759	-12.1319	0.00469	-13.9663	17.4426
-14.3117	15.3047	-12.7932	0.00433	-13.8964	15.1266	-11.7269	0.01698	-15.1684	14.6056	-13.0243	3.87691	-13.9515	15.2324	-12.1208	0.00464	-13.9552	17.3251
-14.3006	15.3574	-12.7821	0.00441	-13.8854	15.1998	-11.7158	0.01655	-15.1573	14.6777	-13.0132	3.89551	-13.9405	15.2853	-12.1098	0.00458	-13.9442	17.2112
-14.2896	15.4065	-12.7711	0.00449	-13.8744	15.2723	-11.7047	0.01618	-15.1462	14.7511	-13.0022	3.90238	-13.9295	15.3345	-12.0987	0.00453	-13.9331	17.101
-14.2785	15.452	-12.7601	0.00457	-13.8633	15.3417	-11.6936	0.01587	-15.1351	14.8262	-12.9911	3.90141	-13.9184	15.3799	-12.0877	0.00447	-13.9221	16.9945
-14.2674	15.4937	-12.749	0.00466	-13.8523	15.4075	-11.6825	0.01564	-15.124	14.9029	-12.9801	3.89402	-13.9074	15.4212	-12.0766	0.00441	-13.911	16.8958
-14.2563	15.5314	-12.738	0.00474	-13.8413	15.4694	-11.6714	0.01548	-15.1129	14.9834	-12.969	3.87631	-13.8963	15.4584	-12.0656	0.00434	-13.9	16.8069
-14.2453	15.5693	-12.727	0.00484	-13.8302	15.5271	-11.6603	0.0154	-15.1018	15.0675	-12.958	3.84699	-13.8853	15.4955	-12.0545	0.00427	-13.8889	16.724
-14.2342	15.6072	-12.7159	0.00493	-13.8192	15.5802	-11.6492	0.0154	-15.0907	15.1531	-12.947	3.80634	-13.8743	15.5326	-12.0435	0.0042	-13.8779	16.6472
-14.2232	15.6433	-12.7049	0.00503	-13.8082	15.6286	-11.6381	0.01548	-15.0796	15.2399	-12.9359	3.75471	-13.8632	15.5657	-12.0324	0.00412	-13.8668	16.5765
-14.2121	15.6776	-12.6939	0.00513	-13.7971	15.6759	-11.627	0.01564	-15.0685	15.3276	-12.9249	3.69257	-13.8522	15.5972	-12.0214	0.00405	-13.8558	16.5104
-14.201	15.7082	-12.6829	0.00523	-13.7861	15.722	-11.6159	0.01589	-15.0574	15.4158	-12.9139	3.62046	-13.8412	15.6291	-12.0103	0.00397	-13.8447	16.4489
-14.1899	15.7376	-12.6718	0.00534	-13.7751	15.7627	-11.6048	0.01622	-15.0463	15.5042	-12.9028	3.53901	-13.8301	15.6598	-11.9993	0.0039	-13.8337	16.3964
-14.1789	15.766	-12.6608	0.00545	-13.764	15.7981	-11.5937	0.01663	-15.0352	15.5922	-12.8918	3.44892	-13.8191	15.6876	-11.9882	0.00383	-13.8226	16.3531
-14.1678	15.7919	-12.6497	0.00557	-13.753	15.8282	-11.5826	0.01713	-15.0241	15.6832	-12.8807	3.35095	-13.808	15.7132	-11.9772	0.00376	-13.8116	16.3195
-14.1568	15.8195	-12.6387	0.00568	-13.742	15.8572	-11.5715	0.0177	-15.013	15.7769	-12.8697	3.2459	-13.797	15.737	-11.9661	0.00369	-13.8005	16.2956
-14.1457	15.8536	-12.6277	0.00581	-13.7309	15.8852	-11.5604	0.01836	-15.0019	15.8686	-12.8587	3.13463	-13.786	15.7636	-11.9551	0.00363	-13.7895	16.278
-14.1346	15.8905	-12.6166	0.00594	-13.7199	15.9084	-11.5493	0.01909	-14.9908	15.9577	-12.8476	3.01802	-13.7749	15.7974	-11.944	0.00357	-13.7784	16.2668
-14.1235	15.9268	-12.6056	0.00607	-13.7089	15.9294	-11.5382	0.0199	-14.9797	16.0436	-12.8366	2.89695	-13.7639	15.8353	-11.9329	0.00351	-13.7674	16.2623
-14.1125	15.9628	-12.5946	0.0062	-13.6978	15.9544	-11.5271	0.02077	-14.9686	16.1257	-12.8255	2.77233	-13.7528	15.8738	-11.9219	0.00346	-13.7563	16.2646
-14.1014	15.9991	-12.5836	0.00634	-13.6868	15.9819	-11.516	0.0217	-14.9574	16.2036	-12.8145	2.64506	-13.7418	15.9134	-11.9108	0.00342	-13.7453	16.2739
-14.0903	16.0361	-12.5725	0.00649	-13.6758	16.0065	-11.5049	0.02271	-14.9464	16.2767	-12.8035	2.516	-13.7308	15.9547	-11.8998	0.00338	-13.7342	16.2903
-14.0793	16.0743	-12.5615	0.00664	-13.6647	16.0284	-11.4938	0.02376	-14.9352	16.3489	-12.7924	2.38601	-13.7197	15.9981	-11.8887	0.00335	-13.7232	16.3136
-14.0682	16.1139	-12.5505	0.00679	-13.6537	16.0484	-11.4827	0.02485	-14.9241	16.4215	-12.7814	2.25589	-13.7087	16.0441	-11.8777	0.00332	-13.7121	16.3438
-14.0571	16.1552	-12.5394	0.00696	-13.6427	16.0669	-11.4716	0.02599	-14.9131	16.4943	-12.7704	2.12644	-13.6976	16.0932	-11.8666	0.00331	-13.7011	16.3805
-14.0461	16.1985	-12.5284	0.00712	-13.6317	16.0844	-11.4605	0.02717	-14.9019	16.5647	-12.7593	1.99837	-13.6866	16.1455	-11.8556	0.0033	-13.69	16.4233
-14.035	16.2437	-12.5174	0.00729	-13.6206	16.1014	-11.4494	0.02837	-14.8908	16.6285	-12.7483	1.87235	-13.6756	16.2013	-11.8445	0.00331	-13.679	16.4716
-14.0239	16.2909	-12.5063	0.00746	-13.6096	16.1184	-11.4383	0.0296	-14.8797	16.6854	-12.7372	1.74899	-13.6645	16.2606	-11.8335	0.00332	-13.6679	16.5247
-14.0129	16.3398	-12.4953	0.00764	-13.5985	16.1358	-11.4272	0.03084	-14.8686	16.735	-12.7262	1.62884	-13.6535	16.3233	-11.8224	0.00334	-13.6569	16.5816
-14.0018	16.3901	-12.4843	0.00782	-13.5875	16.1538	-11.4161	0.03209	-14.8575	16.7772	-12.7151	1.51239	-13.6425	16.3891	-11.8114	0.00337	-13.6458	16.6412
-13.9907	16.4414	-12.4732	0.008	-13.5765	16.1728	-11.405	0.03336	-14.8464	16.8137	-12.7041	1.40005	-13.6314	16.4577	-11.8003	0.00342	-13.6348	16.7023
-13.9797	16.4929	-12.4622	0.00818	-13.5655	16.1929	-11.3939	0.03463	-14.8353	16.8444	-12.6931	1.29217	-13.6204	16.5285	-11.7893	0.00348	-13.6237	16.7635
-13.9686	16.5438	-12.4512	0.00837	-13.5544	16.2142	-11.3828	0.0359	-14.8242	16.8673	-12.682	1.18904	-13.6093	16.6009	-11.7782	0.00355	-13.6127	16.8234
-13.9575	16.5934	-12.4401	0.00855	-13.5434	16.2364	-11.3717	0.03718	-14.8131	16.8822	-12.671	1.09087	-13.5983	16.6738	-11.7672	0.00363	-13.6016	16.8802
-13.9465	16.6404	-12.4291	0.00874	-13.5323	16.2594	-11.3606	0.03845	-14.802	16.8889	-12.66	0.99782	-13.5872	16.7464	-11.7561	0.00373	-13.5906	16.9362
-13.9354	16.6838	-12.4181	0.00893	-13.5213	16.2829	-11.3495	0.03974	-14.7909	16.8874	-12.6489	0.91	-13.5762	16.8176	-11.7451	0.00385	-13.5795	16.9897
-13.9243	16.7263	-12.407	0.00911	-13.5103	16.3062	-11.3384	0.04103	-14.7798	16.8776	-12.6379	0.82746	-13.5652	16.8861	-11.734	0.00398	-13.5685	17.0349
-13.9133	16.7664	-12.396	0.0093	-13.4993	16.3289	-11.3273	0.04234	-14.7687	16.8594	-12.6268	0.75019	-13.5541	16.9546	-11.723	0.00412	-13.5574	17.0697
-13.9022	16.7989	-12.385	0.00949	-13.4882	16.3501	-11.3162	0.04367	-14.7576	16.8327	-12.6158	0.67814	-13.5431	17.0217	-11.7119	0.00429	-13.5464	17.0923
-13.8911	16.8219	-12.3739	0.00967	-13.4772	16.3691	-11.3051	0.04504	-14.7465	16.7974	-12.6048	0.61123	-13.532	17.0818	-11.7009	0.00447	-13.5353	17.1009
-13.8801	16.8343	-12.3629	0.00986	-13.4662	16.3888	-11.294	0.04646	-14.7354	16.7533	-12.5937	0.54933	-13.521	17.1336	-11.6898	0.00467	-13.5243	17.0938
-13.869	16.8344	-12.3519	0.01004	-13.4551	16.4081	-11.2829	0.04795	-14.7243	16.7005	-12.5827	0.49228	-13.51	17.1756	-11.6788	0.00488	-13.5132	17.0694
-13.8579	16.8208	-12.3408	0.01023	-13.4441	16.4219	-11.2718	0.04956	-14.7132	16.6427	-12.5716	0.43991	-13.4989	17.2064	-11.6677	0.00512	-13.5021	17.0302
-13.8468	16.7962	-12.3298	0.01042	-13.4331	16.4309	-11.2607	0.05133	-14.7021	16.5798	-12.5606	0.39201	-13.4879	17.2245	-11.6567	0.00538	-13.4911	16.9751
-13.8358	16.7594	-12.3188	0.0106	-13.422	16.4359	-11.2496	0.05324	-14.691	16.5117	-12.5496	0.34837	-13.4769	17.2328	-11.6456	0.00566	-13.48	16.8988
-13.8247	16.7053	-12.3077	0.01078	-13.411	16.4335	-11.2385	0.05532	-14.6799	16.438	-12.5385	0.30875	-13.4658	17.2302	-11.6346	0.00596	-13.469	16.8004
-13.8137	16.6327	-12.2967	0.01095	-13.4	16.4206	-11.2274	0.05759	-14.6688	16.3546	-12.5275	0.27292	-13.4548	17.2117	-11.6235	0.00628	-13.4579	16.6795
-13.8026	16.5411	-12.2857	0.01112	-13.3889	16.3958	-11.2163	0.06008	-14.6577	16.2612	-12.5164	0.24063	-13.4437	17.1765	-11.6125	0.00663	-13.4469	16.5395
-13.7915	16.4296	-12.2746	0.01128	-13.3779	16.3581	-11.2052	0.06283	-14.6466	16.1578	-12.5054	0.21164	-13.4327	17.124	-11.6014	0.007	-13.4358	16.3844
-13.7805	16.2981	-12.2636	0.01143	-13.3669	16.3063	-11.1941	0.06587	-14.6355	16.044	-12.4944	0.1857	-13.4217	17.0538	-11.5904	0.0074	-13.4248	16.2102
-13.7694	16.1542	-12.2526	0.01157	-13.3558	16.2394	-11.183	0.06924	-14.6244	15.92	-12.4833	0.16258	-13.4106	16.9699	-11.5793	0.00782	-13.4137	16.0132
-13.7583	15.9981	-12.2415	0.01171	-13.3448	16.1568	-11.1718	0.07297	-14.6133	15.7858	-12.4723	0.14205	-13.3996	16.8721	-11.5683	0.00827	-13.4027	15.7982
-13.7472	15.8258	-12.2305	0.01183	-13.3338	16.0617	-11.1608	0.07711	-14.6022	15.6413	-12.4612	0.12389	-13.3885	16.7609	-11.5572	0.00875	-13.3916	15.5659
-13.7362	15.6378	-12.2195	0.01195	-13.3227	15.9536	-11.1496	0.08171	-14.5911	15.4868	-12.4502	0.10787	-13.3775	16.6366	-11.5462	0.00939	-13.3806	15.3136
-13.7251	15.4308	-12.2084	0.01206	-13.3117	15.8283	-11.1386	0.0868	-14.58	15.3226	-12.4392	0.0938	-13.3665	16.5001	-11.5351	0.00997	-13.3695	15.0464
-13.714	15.2054	-12.1974	0.01215	-13.3007	15.6854	-11.1274	0.09242	-14.5689	15.149	-12.4281	0.08149	-13.3554	16.3522	-11.5241	0.01058	-13.3585	14.7658
-13.703	14.9629	-12.1864	0.01223	-13.2896	15.5291	-11.1164	0.09863	-14.5578	14.9665	-12.4171	0.07075	-13.3444	16.1899	-11.513	0.01124	-13.3474	14.4696
-13.6919	14.7043	-12.1753	0.0123	-13.2786	15.3597	-11.1052	0.10545	-14.5467	14.7796	-12.4061	0.06142	-13.3333	16.0146	-11.502	0.01194	-13.3364	14.1595
-13.6808	14.4311	-12.1643	0.01236	-13.2676	15.1735	-11.0941	0.11292	-14.5356	14.589	-12.395	0.05335	-13.3223	15.8314	-11.4909	0.0127	-13.3253	13.8377
-13.6698	14.1449	-12.1533	0.01241	-13.2565	14.971	-11.083	0.12109	-14.5245	14.3952	-12.384	0.04638	-13.3113	15.6421	-11.4799	0.01351	-13.3143	13.5062
-13.6587	13.8474	-12.1423	0.01244	-13.2455	14.7532	-11.0719	0.13	-14.5134	14.2031	-12.3729	0.0404	-13.3002	15.4441	-11.4688	0.01438	-13.3032	13.1674
-13.6476	13.5444	-12.1312	0.01246	-13.2345	14.5248	-11.0608	0.13965	-14.5023	14.0093	-12.3619	0.03529	-13.2892	15.2393	-11.4578	0.01533	-13.2922	12.8234
-13.6366	13.2378	-12.1202	0.01246	-13.2234	14.2871	-11.0497	0.15008	-14.4912	13.8106	-12.3509	0.03092	-13.2782	15.0292	-11.4467	0.01635	-13.2811	12.4765
-13.6255	12.9256	-12.1091	0.01244	-13.2124	14.0373	-11.0386	0.16133	-14.4801	13.6077	-12.3398	0.02722	-13.2671	14.8158	-11.4357	0.01746	-13.2701	12.1291
-13.6144	12.6098	-12.0981	0.01241	-13.2014	13.7808	-11.0275	0.17338	-14.469	13.4016	-12.3288	0.02409	-13.2561	14.6007	-11.4246	0.01867	-13.259	11.7834
-13.6034	12.2923	-12.0871	0.01237	-13.1903	13.519	-11.0164	0.18625	-14.4579	13.193	-12.3177	0.02145	-13.245	14.3858	-11.4136	0.02	-13.248	11.4415
-13.5923	11.975	-12.0761	0.01231	-13.1793	13.2494	-11.0053	0.19995	-14.4468	12.9831	-12.3067	0.01925	-13.234	14.1726	-11.4025	0.02146	-13.2369	11.1056
-13.5812	11.6599	-12.065	0.01224	-13.1683	12.9738	-10.9942	0.21447	-14.4357	12.7726	-12.2957	0.01741	-13.223	13.9627	-11.3915	0.02307	-13.2259	10.7777
-13.5702	11.3489	-12.054	0.01216	-13.1572	12.6936	-10.9831	0.22979	-14.4246	12.5626	-12.2846	0.01588	-13.2119	13.7576	-11.3804	0.02486	-13.2148	10.4595
-13.5591	11.0437	-12.043	0.01206	-13.1462	12.4108	-10.972	0.24593	-14.4135	12.3539	-12.2736	0.01462	-13.2009	13.5586	-11.3694	0.02685	-13.2038	10.1529
-13.548	10.746	-12.0319	0.01196	-13.1352	12.1268	-10.9609	0.2628	-14.4024	12.1476	-12.2625	0.01359	-13.1898	13.367	-11.3583	0.02906	-13.1927	9.85921
-13.537	10.4573	-12.0209	0.01184	-13.1242	11.8435	-10.9498	0.28039	-14.3913	11.9444	-12.2515	0.01274	-13.1788	13.1837	-11.3473	0.03155	-13.1817	9.5798
-13.5259	10.179	-12.0099	0.01172	-13.1131	11.5625	-10.9387	0.29866	-14.3802	11.7453	-12.2405	0.01205	-13.1678	13.0094	-11.3362	0.03434	-13.1706	9.31585
-13.5148	9.91237	-11.9988	0.01158	-13.1021	11.2856	-10.9276	0.31755	-14.3691	11.5509	-12.2294	0.01154	-13.1567	12.8448	-11.3252	0.0375	-13.1596	9.0683
-13.5038	9.65854	-11.9878	0.01144	-13.091	11.0142	-10.9165	0.337	-14.358	11.362	-12.2184	0.01112	-13.1457	12.6904	-11.3141	0.04105	-13.1485	8.83791
-13.4927	9.41847	-11.9768	0.01129	-13.08	10.7497	-10.9054	0.35695	-14.3469	11.1792	-12.2073	0.01078	-13.1346	12.5465	-11.3031	0.04507	-13.1375	8.62523
-13.4816	9.19293	-11.9657	0.01112	-13.069	10.4936	-10.8943	0.37732	-14.3358	11.0032	-12.1963	0.01055	-13.1236	12.4131	-11.292	0.04963	-13.1264	8.43066
-13.4705	8.98256	-11.9547	0.01095	-13.0579	10.2472	-10.8832	0.39802	-14.3247	10.8343	-12.1853	0.01037	-13.1126	12.2901	-11.281	0.05478	-13.1154	8.25438
-13.4595	8.78782	-11.9437	0.01078	-13.0469	10.0115	-10.8721	0.41897	-14.3136	10.6731	-12.1742	0.01024	-13.1015	12.1772	-11.2699	0.06063	-13.1043	8.09645
-13.4484	8.60902	-11.9326	0.0106	-13.0359	9.78757	-10.861	0.44009	-14.3025	10.5197	-12.1632	0.01019	-13.0905	12.0742	-11.2589	0.06725	-13.0933	7.95676
-13.4374	8.44631	-11.9216	0.01041	-13.0249	9.5763	-10.8499	0.46126	-14.2914	10.3743	-12.1522	0.01018	-13.0794	11.9804	-11.2478	0.07476	-13.0822	7.83516
-13.4263	8.29986	-11.9106	0.01022	-13.0138	9.37838	-10.8388	0.4824	-14.2803	10.2373	-12.1411	0.01021	-13.0684	11.8952	-11.2368	0.08327	-13.0712	7.73097
-13.4152	8.16937	-11.8995	0.01004	-13.0028	9.19443	-10.8277	0.50341	-14.2692	10.1085	-12.1301	0.01028	-13.0574	11.8179	-11.2257	0.0929	-13.0601	7.64382
-13.4041	8.05482	-11.8885	0.00985	-12.9918	9.02489	-10.8166	0.52418	-14.2581	9.99214	-12.119	0.01041	-13.0463	11.7479	-11.2147	0.10378	-13.0491	7.57708
-13.3931	7.95569	-11.8775	0.00966	-12.9807	8.86998	-10.8055	0.54461	-14.247	9.88796	-12.108	0.01059	-13.0353	11.6841	-11.2036	0.11606	-13.038	7.53004
-13.382	7.87558	-11.8664	0.00948	-12.9697	8.72999	-10.7944	0.56461	-14.2359	9.79181	-12.0969	0.01082	-13.0243	11.6278	-11.1926	0.12989	-13.027	7.498
-13.3709	7.81399	-11.8554	0.00931	-12.9587	8.60479	-10.7833	0.58409	-14.2248	9.70348	-12.0859	0.01113	-13.0132	11.5781	-11.1815	0.14546	-13.0159	7.48003
-13.3599	7.76629	-11.8444	0.00913	-12.9476	8.49448	-10.7722	0.60296	-14.2136	9.62268	-12.0749	0.01152	-13.0022	11.5342	-11.1705	0.16293	-13.0049	7.47516
-13.3488	7.73197	-11.8333	0.00897	-12.9366	8.40081	-10.7611	0.62113	-14.2026	9.54913	-12.0638	0.01194	-12.9911	11.4992	-11.1594	0.1825	-12.9938	7.4825
-13.3377	7.71	-11.8223	0.00881	-12.9256	8.32335	-10.75	0.63873	-14.1914	9.48238	-12.0528	0.01262	-12.9801	11.4723	-11.1484	0.20437	-12.9828	7.50129
-13.3267	7.69971	-11.8113	0.00866	-12.9145	8.26176	-10.7389	0.65569	-14.1804	9.42222	-12.0418	0.01338	-12.969	11.4487	-11.1373	0.22875	-12.9717	7.53062
-13.3156	7.7005	-11.8002	0.00853	-12.9035	8.21554	-10.7278	0.67199	-14.1692	9.37028	-12.0307	0.0143	-12.958	11.4256	-11.1263	0.25586	-12.9607	7.56958
-13.3045	7.7115	-11.7892	0.0084	-12.8925	8.18212	-10.7167	0.68759	-14.1581	9.32623	-12.0197	0.01541	-12.947	11.4026	-11.1152	0.28592	-12.9496	7.61746
-13.2935	7.73208	-11.7782	0.00828	-12.8814	8.16087	-10.7056	0.70226	-14.1471	9.28776	-12.0086	0.01674	-12.9359	11.3791	-11.1042	0.31915	-12.9386	7.67345
-13.2824	7.76148	-11.7671	0.00817	-12.8704	8.15115	-10.6945	0.71597	-14.1359	9.25449	-11.9976	0.01833	-12.9249	11.3547	-11.0931	0.35579	-12.9275	7.73685
-13.2713	7.79903	-11.7561	0.00808	-12.8594	8.15227	-10.6834	0.72868	-14.1248	9.22829	-11.9866	0.02024	-12.9139	11.3292	-11.0821	0.39606	-12.9165	7.80699
-13.2603	7.84418	-11.7451	0.008	-12.8483	8.16354	-10.6723	0.7404	-14.1137	9.20867	-11.9755	0.02251	-12.9028	11.3024	-11.071	0.44018	-12.9054	7.88345
-13.2492	7.89633	-11.734	0.00793	-12.8373	8.18427	-10.6612	0.75118	-14.1026	9.19351	-11.9645	0.02521	-12.8918	11.2743	-11.06	0.48836	-12.8944	7.96561
-13.2381	7.95493	-11.723	0.00787	-12.8263	8.2138	-10.6501	0.76108	-14.0915	9.1826	-11.9534	0.02841	-12.8807	11.245	-11.0489	0.54083	-12.8833	8.05325
-13.2271	8.01962	-11.712	0.00783	-12.8152	8.25143	-10.639	0.77011	-14.0804	9.17577	-11.9424	0.03219	-12.8697	11.2149	-11.0379	0.59776	-12.8723	8.14592
-13.216	8.09011	-11.701	0.0078	-12.8042	8.29674	-10.6279	0.77834	-14.0693	9.17291	-11.9314	0.03663	-12.8587	11.1842	-11.0268	0.65931	-12.8612	8.24534
-13.2049	8.16611	-11.6899	0.00778	-12.7932	8.34904	-10.6168	0.78586	-14.0582	9.17397	-11.9203	0.04185	-12.8476	11.1534	-11.0158	0.7256	-12.8502	8.35332
-13.1939	8.24924	-11.6789	0.00778	-12.7821	8.40781	-10.6057	0.79279	-14.0471	9.17893	-11.9093	0.04796	-12.8366	11.1231	-11.0047	0.79677	-12.8391	8.46773
-13.1828	8.34141	-11.6678	0.00778	-12.7711	8.47261	-10.5946	0.79924	-14.036	9.18783	-11.8983	0.05507	-12.8255	11.0959	-10.9937	0.8729	-12.8281	8.58648
-13.1717	8.44047	-11.6568	0.00781	-12.7601	8.54319	-10.5835	0.80585	-14.0249	9.20075	-11.8872	0.06332	-12.8145	11.0745	-10.9826	0.95399	-12.817	8.70954
-13.1607	8.54437	-11.6458	0.00784	-12.749	8.62117	-10.5724	0.81274	-14.0138	9.21774	-11.8762	0.07288	-12.8035	11.0576	-10.9716	1.04003	-12.8059	8.83695
-13.1496	8.65308	-11.6348	0.0079	-12.738	8.70818	-10.5613	0.81967	-14.0027	9.23907	-11.8651	0.08391	-12.7924	11.044	-10.9605	1.13098	-12.7949	8.9688
-13.1385	8.76666	-11.6237	0.00796	-12.727	8.80204	-10.5502	0.82679	-13.9916	9.26688	-11.8541	0.0966	-12.7814	11.0344	-10.9495	1.2267	-12.7838	9.10522
-13.1274	8.88522	-11.6127	0.00803	-12.7159	8.90058	-10.5391	0.83417	-13.9805	9.30346	-11.843	0.11114	-12.7704	11.0296	-10.9384	1.32705	-12.7728	9.24641
-13.1164	9.0089	-11.6016	0.00812	-12.7049	9.00368	-10.528	0.84198	-13.9694	9.34687	-11.832	0.12776	-12.7593	11.0305	-10.9274	1.43179	-12.7617	9.39261
-13.1053	9.13793	-11.5906	0.00821	-12.6939	9.11129	-10.5169	0.8504	-13.9583	9.39533	-11.821	0.14669	-12.7483	11.0379	-10.9163	1.54064	-12.7507	9.54606
-13.0943	9.27255	-11.5796	0.00832	-12.6829	9.2234	-10.5058	0.85959	-13.9472	9.44903	-11.8099	0.16819	-12.7372	11.0525	-10.9052	1.65325	-12.7396	9.70704
-13.0832	9.41505	-11.5686	0.00843	-12.6718	9.34009	-10.4947	0.86972	-13.9361	9.50821	-11.7989	0.19253	-12.7262	11.0752	-10.8942	1.76922	-12.7286	9.87384
-13.0721	9.5657	-11.5575	0.00855	-12.6608	9.46146	-10.4836	0.88095	-13.925	9.57304	-11.7879	0.21998	-12.7151	11.1086	-10.8831	1.88806	-12.7175	10.0467
-13.061	9.72282	-11.5465	0.00868	-12.6497	9.58767	-10.4725	0.89344	-13.9139	9.64384	-11.7768	0.25086	-12.7041	11.1534	-10.8721	2.00925	-12.7065	10.2261
-13.05	9.88671	-11.5355	0.00881	-12.6387	9.72092	-10.4614	0.90732	-13.9028	9.72078	-11.7658	0.28548	-12.6931	11.2083	-10.861	2.13219	-12.6954	10.4122
-13.0389	10.0577	-11.5244	0.00895	-12.6277	9.8614	-10.4503	0.92273	-13.8917	9.8041	-11.7547	0.32417	-12.682	11.2739	-10.85	2.25624	-12.6844	10.6052
-13.0279	10.2361	-11.5134	0.00909	-12.6166	10.0074	-10.4392	0.93982	-13.8806	9.89401	-11.7437	0.36726	-12.671	11.3506	-10.8389	2.38068	-12.6733	10.8054
-13.0168	10.4222	-11.5024	0.00924	-12.6056	10.1591	-10.4281	0.95868	-13.8695	9.99072	-11.7327	0.41512	-12.66	11.439	-10.8279	2.50479	-12.6623	11.0131
-13.0057	10.616	-11.4913	0.00939	-12.5946	10.3168	-10.4169	0.97934	-13.8584	10.0964	-11.7216	0.46808	-12.6489	11.5392	-10.8168	2.62776	-12.6512	11.2325
-12.9946	10.8182	-11.4803	0.00955	-12.5836	10.4807	-10.4058	1.00186	-13.8473	10.2113	-11.7106	0.52651	-12.6379	11.6517	-10.8058	2.74883	-12.6402	11.4637
-12.9836	11.0327	-11.4693	0.00971	-12.5725	10.6513	-10.3948	1.02626	-13.8362	10.3335	-11.6995	0.59076	-12.6268	11.7766	-10.7947	2.86716	-12.6291	11.7028
-12.9725	11.2597	-11.4582	0.00987	-12.5615	10.8285	-10.3836	1.05252	-13.8251	10.4631	-11.6885	0.66117	-12.6158	11.9182	-10.7837	2.98185	-12.6181	11.9498
-12.9614	11.4952	-11.4472	0.01003	-12.5505	11.0166	-10.3726	1.08063	-13.814	10.6002	-11.6775	0.73809	-12.6048	12.0764	-10.7726	3.09213	-12.607	12.2047
-12.9504	11.7392	-11.4362	0.0102	-12.5394	11.2158	-10.3614	1.11065	-13.8029	10.7448	-11.6664	0.82184	-12.5937	12.2472	-10.7616	3.19716	-12.596	12.4673
-12.9393	11.9916	-11.4251	0.01038	-12.5284	11.4223	-10.3504	1.14249	-13.7918	10.897	-11.6554	0.91273	-12.5827	12.4304	-10.7505	3.29601	-12.5849	12.7375
-12.9282	12.2522	-11.4141	0.01055	-12.5174	11.6362	-10.3392	1.17591	-13.7807	11.057	-11.6443	1.01103	-12.5716	12.6259	-10.7395	3.38787	-12.5739	13.0152
-12.9172	12.5211	-11.4031	0.01072	-12.5063	11.8573	-10.3281	1.21073	-13.7696	11.2285	-11.6333	1.11699	-12.5606	12.8333	-10.7284	3.47197	-12.5628	13.3
-12.9061	12.7977	-11.392	0.01089	-12.4953	12.0858	-10.317	1.2468	-13.7585	11.4116	-11.6223	1.23082	-12.5496	13.0521	-10.7174	3.54759	-12.5518	13.5916
-12.895	13.0818	-11.381	0.01106	-12.4843	12.3216	-10.3059	1.28389	-13.7474	11.6022	-11.6112	1.35269	-12.5385	13.2822	-10.7063	3.61407	-12.5407	13.8895
-12.884	13.373	-11.37	0.01123	-12.4732	12.5646	-10.2948	1.3218	-13.7363	11.8001	-11.6002	1.48272	-12.5275	13.5229	-10.6953	3.67083	-12.5297	14.1933
-12.8729	13.6707	-11.3589	0.01139	-12.4622	12.8145	-10.2837	1.36031	-13.7252	12.005	-11.5892	1.62096	-12.5164	13.7736	-10.6842	3.71736	-12.5186	14.5025
-12.8618	13.9745	-11.3479	0.01155	-12.4512	13.0712	-10.2726	1.3991	-13.7141	12.2169	-11.5781	1.76743	-12.5054	14.0337	-10.6732	3.75323	-12.5076	14.8164
-12.8508	14.2836	-11.3369	0.01171	-12.4401	13.3345	-10.2615	1.43786	-13.703	12.4354	-11.5671	1.92205	-12.4944	14.3025	-10.6621	3.77812	-12.4965	15.1344
-12.8397	14.5976	-11.3258	0.01186	-12.4291	13.6038	-10.2504	1.47629	-13.6919	12.6605	-11.556	2.08469	-12.4833	14.5792	-10.6511	3.79178	-12.4855	15.4555
-12.8286	14.9155	-11.3148	0.01201	-12.4181	13.879	-10.2393	1.51406	-13.6808	12.8917	-11.545	2.25513	-12.4723	14.863	-10.64	3.79409	-12.4744	15.779
-12.8176	15.2367	-11.3038	0.01215	-12.407	14.1594	-10.2282	1.55087	-13.6697	13.1288	-11.534	2.43309	-12.4612	15.1531	-10.629	3.79067	-12.4634	16.108
-12.8065	15.56	-11.2927	0.01229	-12.396	14.4446	-10.2171	1.58638	-13.6586	13.3715	-11.5229	2.6182	-12.4502	15.4486	-10.6179	3.78155	-12.4523	16.4453
-12.7954	15.8847	-11.2817	0.01243	-12.385	14.7341	-10.206	1.62028	-13.6475	13.6194	-11.5119	2.81001	-12.4392	15.7483	-10.6069	3.76115	-12.4413	16.7859
-12.7844	16.2138	-11.2707	0.01257	-12.3739	15.0272	-10.1949	1.65222	-13.6364	13.8723	-11.5008	3.00797	-12.4281	16.0553	-10.5958	3.72962	-12.4302	17.1244
-12.7733	16.55	-11.2597	0.0127	-12.3629	15.3232	-10.1838	1.6819	-13.6253	14.1296	-11.4898	3.21144	-12.4171	16.3724	-10.5848	3.68725	-12.4192	17.4596
-12.7622	16.8881	-11.2486	0.01283	-12.3519	15.6252	-10.1727	1.70901	-13.6142	14.3909	-11.4787	3.41969	-12.4061	16.6943	-10.5737	3.6344	-12.4081	17.79
-12.7512	17.2229	-11.2376	0.01296	-12.3408	15.9366	-10.1616	1.73328	-13.6031	14.6558	-11.4677	3.63194	-12.395	17.0156	-10.5627	3.57154	-12.3971	18.1141
-12.7401	17.553	-11.2265	0.01308	-12.3298	16.2521	-10.1505	1.75484	-13.592	14.9278	-11.4567	3.84731	-12.384	17.3351	-10.5516	3.49921	-12.386	18.4307
-12.729	17.877	-11.2155	0.0132	-12.3188	16.5668	-10.1394	1.77347	-13.5809	15.2103	-11.4456	4.06483	-12.3729	17.6514	-10.5406	3.41803	-12.375	18.7381
-12.718	18.1936	-11.2045	0.01333	-12.3077	16.8795	-10.1283	1.78858	-13.5698	15.4985	-11.4346	4.28349	-12.3619	17.9628	-10.5295	3.32869	-12.3639	19.0348
-12.7069	18.5013	-11.1935	0.01345	-12.2967	17.1891	-10.1172	1.80061	-13.5587	15.7877	-11.4236	4.5022	-12.3509	18.268	-10.5185	3.23192	-12.3529	19.3233
-12.6958	18.7986	-11.1824	0.01357	-12.2857	17.4945	-10.1061	1.80941	-13.5476	16.077	-11.4125	4.71981	-12.3398	18.5655	-10.5074	3.12851	-12.3418	19.6022
-12.6847	19.0882	-11.1714	0.0137	-12.2746	17.7941	-10.095	1.81423	-13.5365	16.3656	-11.4015	4.93515	-12.3288	18.8537	-10.4964	3.0193	-12.3308	19.8657
-12.6737	19.3685	-11.1603	0.01382	-12.2636	18.0869	-10.0839	1.81498	-13.5254	16.6524	-11.3904	5.14699	-12.3177	19.1351	-10.4853	2.90512	-12.3197	20.1125
-12.6626	19.6341	-11.1493	0.01395	-12.2526	18.3714	-10.0728	1.81164	-13.5143	16.9365	-11.3794	5.35409	-12.3067	19.4082	-10.4743	2.78685	-12.3087	20.341
-12.6516	19.8836	-11.1383	0.01407	-12.2415	18.6504	-10.0617	1.80418	-13.5032	17.2168	-11.3684	5.55518	-12.2957	19.6674	-10.4632	2.66535	-12.2976	20.55
-12.6405	20.1156	-11.1273	0.01419	-12.2305	18.9223	-10.0506	1.79409	-13.4921	17.4922	-11.3573	5.74923	-12.2846	19.9112	-10.4522	2.54148	-12.2866	20.7419
-12.6294	20.3327	-11.1162	0.01431	-12.2195	19.1819	-10.0395	1.78143	-13.481	17.7617	-11.3463	5.93498	-12.2736	20.1382	-10.4411	2.41608	-12.2755	20.9156
-12.6183	20.5336	-11.1052	0.01443	-12.2084	19.4277	-10.0284	1.76483	-13.4699	18.024	-11.3352	6.111	-12.2625	20.3469	-10.4301	2.28996	-12.2645	21.066
-12.6073	20.7132	-11.0942	0.01455	-12.1974	19.6584	-10.0173	1.74439	-13.4588	18.2819	-11.3242	6.27609	-12.2515	20.54	-10.419	2.16391	-12.2534	21.1922
-12.5962	20.8703	-11.0831	0.01467	-12.1864	19.8726	-10.0062	1.72026	-13.4476	18.5342	-11.3132	6.42922	-12.2405	20.7162	-10.408	2.03866	-12.2424	21.293
-12.5851	21.0039	-11.0721	0.01478	-12.1753	20.0729	-9.9951	1.69262	-13.4366	18.7755	-11.3021	6.57159	-12.2294	20.8703	-10.3969	1.91491	-12.2313	21.3678
-12.5741	21.1132	-11.0611	0.01489	-12.1643	20.2582	-9.984	1.66167	-13.4254	19.0045	-11.2911	6.70252	-12.2184	21.0013	-10.3859	1.79328	-12.2203	21.4161
-12.563	21.1972	-11.05	0.015	-12.1533	20.4231	-9.9729	1.62763	-13.4144	19.2199	-11.28	6.8188	-12.2073	21.1081	-10.3748	1.67436	-12.2092	21.4376
-12.5519	21.2557	-11.039	0.01511	-12.1423	20.5668	-9.96179	1.59075	-13.4032	19.4204	-11.269	6.92082	-12.1963	21.19	-10.3638	1.55866	-12.1982	21.432
-12.5409	21.288	-11.028	0.01521	-12.1312	20.688	-9.95069	1.55129	-13.3922	19.6087	-11.258	7.00782	-12.1853	21.2463	-10.3527	1.44664	-12.1871	21.4015
-12.5298	21.2939	-11.0169	0.01531	-12.1202	20.7859	-9.93959	1.50954	-13.3811	19.7835	-11.2469	7.07745	-12.1742	21.2766	-10.3417	1.33868	-12.1761	21.3481
-12.5187	21.2735	-11.0059	0.0154	-12.1091	20.8598	-9.92849	1.4658	-13.3699	19.9396	-11.2359	7.13033	-12.1632	21.2827	-10.3306	1.2351	-12.165	21.2784
-12.5077	21.2309	-10.9949	0.01549	-12.0981	20.9091	-9.91739	1.42033	-13.3588	20.0758	-11.2248	7.16636	-12.1522	21.2644	-10.3196	1.13617	-12.154	21.1907
-12.4966	21.1664	-10.9838	0.01557	-12.0871	20.9334	-9.90629	1.37342	-13.3477	20.1912	-11.2138	7.18414	-12.1411	21.2217	-10.3085	1.04209	-12.1429	21.0778
-12.4855	21.0824	-10.9728	0.01564	-12.0761	20.9333	-9.89519	1.32538	-13.3366	20.2846	-11.2028	7.18322	-12.1301	21.1549	-10.2975	0.95299	-12.1319	20.9405
-12.4745	20.9814	-10.9618	0.01571	-12.065	20.9118	-9.88408	1.27647	-13.3255	20.3554	-11.1917	7.16358	-12.119	21.0705	-10.2864	0.86897	-12.1208	20.7799
-12.4634	20.8584	-10.9507	0.01576	-12.054	20.8679	-9.87298	1.22699	-13.3144	20.4029	-11.1807	7.12539	-12.108	20.969	-10.2754	0.79005	-12.1098	20.6011
-12.4523	20.7121	-10.9397	0.01581	-12.043	20.8029	-9.86188	1.17721	-13.3033	20.4285	-11.1697	7.06894	-12.0969	20.8433	-10.2643	0.71623	-12.0987	20.4094
-12.4413	20.5437	-10.9287	0.01585	-12.0319	20.7173	-9.85078	1.12768	-13.2922	20.4339	-11.1586	6.99466	-12.0859	20.6941	-10.2533	0.64744	-12.0877	20.2024
-12.4302	20.3623	-10.9176	0.01589	-12.0209	20.6105	-9.83968	1.07866	-13.2811	20.421	-11.1476	6.90312	-12.0749	20.5267	-10.2422	0.58359	-12.0766	19.9775
-12.4191	20.1693	-10.9066	0.01591	-12.0099	20.4882	-9.82858	1.03004	-13.27	20.3876	-11.1365	6.79501	-12.0638	20.3422	-10.2312	0.52455	-12.0656	19.7364
-12.4081	19.9581	-10.8956	0.01592	-11.9988	20.3484	-9.81748	0.98204	-13.2589	20.3298	-11.1255	6.67661	-12.0528	20.1421	-10.2201	0.47017	-12.0545	19.4809
-12.397	19.7302	-10.8845	0.01592	-11.9878	20.187	-9.80637	0.93483	-13.2478	20.2481	-11.1145	6.5488	-12.0418	19.9278	-10.209	0.42026	-12.0435	19.2127
-12.3859	19.4872	-10.8735	0.0159	-11.9768	20.0053	-9.79527	0.88858	-13.2367	20.1429	-11.1034	6.40702	-12.0307	19.697	-10.198	0.37463	-12.0324	18.9337
-12.3749	19.231	-10.8625	0.01586	-11.9657	19.8046	-9.78417	0.84343	-13.2256	20.017	-11.0924	6.25227	-12.0197	19.4513	-10.1869	0.33306	-12.0214	18.646
-12.3638	18.9634	-10.8514	0.01581	-11.9547	19.5862	-9.77307	0.79951	-13.2145	19.8712	-11.0813	6.08563	-12.0086	19.1925	-10.1759	0.29533	-12.0103	18.3514
-12.3527	18.6861	-10.8404	0.01575	-11.9437	19.3559	-9.76197	0.75692	-13.2034	19.7107	-11.0703	5.90825	-11.9976	18.9227	-10.1648	0.26121	-11.9993	18.0519
-12.3416	18.4012	-10.8294	0.01567	-11.9326	19.1153	-9.75087	0.71574	-13.1923	19.5367	-11.0593	5.72132	-11.9866	18.6437	-10.1538	0.23045	-11.9882	17.7494
-12.3306	18.1106	-10.8183	0.01557	-11.9216	18.8623	-9.73977	0.67605	-13.1812	19.3485	-11.0482	5.52607	-11.9755	18.3576	-10.1427	0.20282	-11.9772	17.4458
-12.3195	17.8162	-10.8073	0.01545	-11.9106	18.5985	-9.72866	0.63796	-13.1701	19.1477	-11.0372	5.32375	-11.9645	18.0663	-10.1317	0.17809	-11.9661	17.1451
-12.3085	17.5199	-10.7963	0.01531	-11.8995	18.3261	-9.71756	0.6015	-13.159	18.9318	-11.0261	5.11562	-11.9534	17.772	-10.1206	0.15602	-11.9551	16.8507
-12.2974	17.2236	-10.7852	0.01515	-11.8885	18.0469	-9.70646	0.56662	-13.1479	18.7025	-11.0151	4.90297	-11.9424	17.4767	-10.1096	0.13639	-11.944	16.5623
-12.2863	16.9331	-10.7742	0.01497	-11.8775	17.7648	-9.69536	0.53334	-13.1368	18.4617	-11.0041	4.68707	-11.9314	17.1843	-10.0985	0.11899	-11.9329	16.2795
-12.2752	16.65	-10.7632	0.01477	-11.8664	17.4819	-9.68426	0.50164	-13.1257	18.2111	-10.993	4.46911	-11.9203	16.8986	-10.0875	0.10362	-11.9219	16.0037
-12.2642	16.3719	-10.7522	0.01455	-11.8554	17.198	-9.67316	0.47151	-13.1146	17.9528	-10.982	4.25027	-11.9093	16.6196	-10.0764	0.09008	-11.9108	15.7362
-12.2531	16.1006	-10.7411	0.01432	-11.8444	16.9149	-9.66206	0.44291	-13.1035	17.6889	-10.971	4.03177	-11.8983	16.3469	-10.0654	0.07819	-11.8998	15.4781
-12.242	15.837	-10.7301	0.01406	-11.8333	16.6345	-9.65095	0.41584	-13.0924	17.4211	-10.9599	3.8147	-11.8872	16.0821	-10.0543	0.06778	-11.8887	15.2303
-12.231	15.5826	-10.719	0.01379	-11.8223	16.3605	-9.63985	0.39022	-13.0813	17.1516	-10.9489	3.59997	-11.8762	15.8269	-10.0433	0.0587	-11.8777	14.9937
-12.2199	15.3384	-10.708	0.01351	-11.8113	16.0943	-9.62875	0.36608	-13.0702	16.8843	-10.9378	3.38853	-11.8651	15.5825	-10.0322	0.0508	-11.8666	14.7692
-12.2088	15.1055	-10.697	0.0132	-11.8002	15.8356	-9.61765	0.34334	-13.0591	16.623	-10.9268	3.18126	-11.8541	15.3503	-10.0212	0.04394	-11.8556	14.5573
-12.1978	14.8846	-10.686	0.01289	-11.7892	15.5857	-9.60655	0.32196	-13.048	16.3677	-10.9157	2.97893	-11.843	15.1314	-10.0101	0.03801	-11.8445	14.3587
-12.1867	14.6765	-10.6749	0.01256	-11.7782	15.3459	-9.59545	0.30194	-13.0369	16.1177	-10.9047	2.78223	-11.832	14.9269	-9.99909	0.03289	-11.8335	14.1738
-12.1756	14.4819	-10.6639	0.01222	-11.7671	15.1172	-9.58435	0.28317	-13.0258	15.8749	-10.8937	2.59178	-11.821	14.7377	-9.98804	0.02849	-11.8224	14.0029
-12.1646	14.3011	-10.6529	0.01188	-11.7561	14.9006	-9.57324	0.26556	-13.0147	15.6404	-10.8826	2.4081	-11.8099	14.5648	-9.97699	0.02472	-11.8114	13.8462
-12.1535	14.1348	-10.6418	0.01153	-11.7451	14.697	-9.56214	0.24906	-13.0036	15.4156	-10.8716	2.23164	-11.7989	14.4088	-9.96594	0.02149	-11.8003	13.704
-12.1424	13.9831	-10.6308	0.01118	-11.734	14.507	-9.55104	0.23361	-12.9925	15.2015	-10.8606	2.06275	-11.7879	14.2704	-9.95489	0.01875	-11.7893	13.5802
-12.1314	13.8462	-10.6198	0.01083	-11.723	14.3313	-9.53994	0.21915	-12.9814	14.9992	-10.8495	1.90171	-11.7768	14.1502	-9.94384	0.01641	-11.7782	13.4789
-12.1203	13.7243	-10.6087	0.01047	-11.712	14.1703	-9.52884	0.20563	-12.9703	14.8096	-10.8385	1.7487	-11.7658	14.0486	-9.93279	0.01443	-11.7672	13.3959
-12.1092	13.6213	-10.5977	0.01011	-11.701	14.0244	-9.51774	0.193	-12.9592	14.6332	-10.8274	1.60385	-11.7547	13.9661	-9.92174	0.01277	-11.7561	13.327
-12.0982	13.5412	-10.5867	0.00975	-11.6899	13.8938	-9.50663	0.18121	-12.9481	14.4705	-10.8164	1.4672	-11.7437	13.907	-9.91069	0.01137	-11.7451	13.2719
-12.0871	13.4797	-10.5756	0.0094	-11.6789	13.7786	-9.49553	0.17022	-12.937	14.3219	-10.8054	1.33875	-11.7327	13.8754	-9.89964	0.0102	-11.734	13.2303
-12.076	13.4325	-10.5646	0.00905	-11.6678	13.6789	-9.48443	0.15999	-12.9259	14.1876	-10.7943	1.2184	-11.7216	13.8676	-9.88859	0.00922	-11.723	13.202
-12.065	13.3993	-10.5536	0.0087	-11.6568	13.5946	-9.47333	0.15047	-12.9148	14.0679	-10.7833	1.10604	-11.7106	13.8795	-9.87754	0.00842	-11.7119	13.1865
-12.0539	13.3797	-10.5425	0.00836	-11.6458	13.5335	-9.46223	0.14163	-12.9037	13.9625	-10.7722	1.00149	-11.6995	13.9111	-9.86649	0.00777	-11.7009	13.1834
-12.0428	13.3733	-10.5315	0.00803	-11.6348	13.4953	-9.45113	0.13343	-12.8926	13.8715	-10.7612	0.90452	-11.6885	13.9623	-9.85543	0.00723	-11.6898	13.1927
-12.0318	13.3796	-10.5205	0.00772	-11.6237	13.4717	-9.44003	0.12583	-12.8815	13.7945	-10.7502	0.81489	-11.6775	14.0332	-9.84438	0.00681	-11.6788	13.2137
-12.0207	13.3982	-10.5094	0.00741	-11.6127	13.4622	-9.42892	0.1188	-12.8704	13.7314	-10.7391	0.7323	-11.6664	14.1235	-9.83333	0.00648	-11.6677	13.246
-12.0096	13.4287	-10.4984	0.00712	-11.6016	13.4664	-9.41782	0.11232	-12.8593	13.6857	-10.7281	0.65646	-11.6554	14.2331	-9.82228	0.00622	-11.6567	13.2893
-11.9985	13.4705	-10.4874	0.00685	-11.5906	13.4837	-9.40672	0.10634	-12.8482	13.6568	-10.7171	0.58702	-11.6443	14.3618	-9.81123	0.00604	-11.6456	13.3433
-11.9875	13.523	-10.4763	0.00659	-11.5796	13.5136	-9.39562	0.10085	-12.8371	13.6445	-10.706	0.52364	-11.6333	14.5093	-9.80018	0.00591	-11.6346	13.4076
-11.9764	13.586	-10.4653	0.00636	-11.5686	13.5554	-9.38452	0.09582	-12.826	13.6479	-10.695	0.46598	-11.6223	14.6754	-9.78913	0.00583	-11.6235	13.4818
-11.9654	13.6588	-10.4543	0.00614	-11.5575	13.6087	-9.37342	0.09121	-12.8149	13.6624	-10.6839	0.41367	-11.6112	14.8597	-9.77808	0.00579	-11.6125	13.5656
-11.9543	13.7411	-10.4432	0.00595	-11.5465	13.6727	-9.36232	0.08701	-12.8038	13.6875	-10.6729	0.36636	-11.6002	15.062	-9.76703	0.00578	-11.6014	13.6586
-11.9432	13.8323	-10.4322	0.00578	-11.5355	13.7469	-9.35121	0.08318	-12.7927	13.7223	-10.6618	0.32371	-11.5892	15.2817	-9.75598	0.00581	-11.5904	13.7605
-11.9322	13.9319	-10.4212	0.00564	-11.5244	13.8306	-9.34011	0.07971	-12.7816	13.7663	-10.6508	0.28537	-11.5781	15.5186	-9.74493	0.00586	-11.5793	13.8748
-11.9211	14.0395	-10.4101	0.00552	-11.5134	13.9234	-9.32901	0.07658	-12.7705	13.8189	-10.6398	0.251	-11.5671	15.772	-9.73388	0.00594	-11.5683	14.0012
-11.91	14.1547	-10.3991	0.00542	-11.5024	14.0245	-9.31791	0.07375	-12.7594	13.8795	-10.6287	0.22029	-11.556	16.0414	-9.72283	0.00603	-11.5572	14.1353
-11.8989	14.281	-10.3881	0.00535	-11.4913	14.1335	-9.30681	0.07121	-12.7483	13.9473	-10.6177	0.19291	-11.545	16.3262	-9.71178	0.00603	-11.5462	14.2767
-11.8879	14.4178	-10.377	0.00531	-11.4803	14.2497	-9.29571	0.06893	-12.7372	14.0219	-10.6067	0.16859	-11.534	16.6257	-9.70073	0.00618	-11.5351	14.4289
-11.8768	14.5607	-10.366	0.00529	-11.4693	14.3726	-9.28461	0.06691	-12.7261	14.1029	-10.5956	0.14703	-11.5229	16.943	-9.68967	0.00632	-11.5241	14.5915
-11.8657	14.7132	-10.355	0.00529	-11.4582	14.5016	-9.2735	0.06511	-12.715	14.1898	-10.5846	0.12798	-11.5119	17.2812	-9.67862	0.00647	-11.513	14.76
-11.8547	14.8748	-10.3439	0.00533	-11.4472	14.6402	-9.2624	0.06351	-12.7039	14.2862	-10.5735	0.11119	-11.5008	17.6353	-9.66757	0.00663	-11.502	14.9341
-11.8436	15.041	-10.3329	0.00538	-11.4362	14.7877	-9.2513	0.06211	-12.6928	14.3917	-10.5625	0.09643	-11.4898	18.0003	-9.65652	0.00678	-11.4909	15.1133
-11.8325	15.2113	-10.3219	0.00546	-11.4251	14.9396	-9.2402	0.06089	-12.6816	14.5019	-10.5515	0.08349	-11.4787	18.375	-9.64547	0.00694	-11.4799	15.2972
-11.8215	15.3852	-10.3108	0.00556	-11.4141	15.0993	-9.2291	0.05981	-12.6706	14.6163	-10.5404	0.07217	-11.4677	18.7581	-9.63442	0.00711	-11.4688	15.4855
-11.8104	15.5623	-10.2998	0.00568	-11.4031	15.2663	-9.218	0.05892	-12.6594	14.7347	-10.5294	0.0623	-11.4567	19.1483	-9.62337	0.00728	-11.4578	15.6778
-11.7993	15.7423	-10.2888	0.00582	-11.392	15.4361	-9.2069	0.05819	-12.6484	14.8569	-10.5183	0.05371	-11.4456	19.5442	-9.61232	0.00744	-11.4467	15.8739
-11.7883	15.9247	-10.2777	0.00598	-11.381	15.6081	-9.19579	0.05758	-12.6372	14.9825	-10.5073	0.04626	-11.4346	19.9446	-9.60127	0.0076	-11.4357	16.0736
-11.7772	16.1094	-10.2667	0.00616	-11.37	15.7819	-9.18469	0.05707	-12.6262	15.1114	-10.4963	0.03981	-11.4236	20.3479	-9.59022	0.00776	-11.4246	16.2768
-11.7661	16.2961	-10.2557	0.00635	-11.3589	15.9569	-9.17359	0.05667	-12.615	15.2473	-10.4852	0.03424	-11.4125	20.7529	-9.57917	0.00792	-11.4136	16.4833
-11.7551	16.4848	-10.2447	0.00655	-11.3479	16.1329	-9.16249	0.05635	-12.6039	15.3901	-10.4742	0.02944	-11.4015	21.1582	-9.56812	0.00807	-11.4025	16.693
-11.744	16.6754	-10.2336	0.00676	-11.3369	16.3095	-9.15139	0.0561	-12.5928	15.5355	-10.4631	0.02531	-11.3904	21.5623	-9.55707	0.00822	-11.3915	16.908
-11.7329	16.8677	-10.2226	0.00699	-11.3258	16.4865	-9.14029	0.05592	-12.5817	15.6835	-10.4521	0.02178	-11.3794	21.9641	-9.54602	0.00836	-11.3804	17.1283
-11.7219	17.064	-10.2116	0.00722	-11.3148	16.6636	-9.12919	0.05579	-12.5706	15.834	-10.4411	0.01875	-11.3684	22.3621	-9.53497	0.0085	-11.3694	17.3519
-11.7108	17.2641	-10.2005	0.00745	-11.3038	16.841	-9.11808	0.05576	-12.5595	15.9868	-10.43	0.01617	-11.3573	22.7573	-9.52392	0.00864	-11.3583	17.579
-11.6997	17.4664	-10.1895	0.00769	-11.2927	17.0184	-9.10698	0.05577	-12.5484	16.142	-10.419	0.01398	-11.3463	23.1483	-9.51286	0.00877	-11.3473	17.8097
-11.6887	17.671	-10.1784	0.00792	-11.2817	17.1971	-9.09588	0.05584	-12.5373	16.2995	-10.4079	0.01212	-11.3352	23.5321	-9.50181	0.00889	-11.3362	18.05
-11.6776	17.8781	-10.1674	0.00816	-11.2707	17.3781	-9.08478	0.05595	-12.5262	16.4615	-10.3969	0.01055	-11.3242	23.9076	-9.49076	0.00901	-11.3252	18.3001
-11.6665	18.0939	-10.1564	0.00839	-11.2597	17.5605	-9.07368	0.05611	-12.5151	16.628	-10.3859	0.00922	-11.3132	24.2758	-9.47971	0.00912	-11.3141	18.5541
-11.6555	18.3186	-10.1454	0.00862	-11.2486	17.7456	-9.06258	0.05632	-12.504	16.7971	-10.3748	0.00808	-11.3021	24.64	-9.46866	0.00922	-11.3031	18.812
-11.6444	18.5464	-10.1343	0.00884	-11.2376	17.9338	-9.05147	0.05656	-12.4929	16.9691	-10.3638	0.00715	-11.2911	25.0011	-9.45761	0.00932	-11.292	19.0779
-11.6333	18.7814	-10.1233	0.00906	-11.2265	18.1233	-9.04037	0.05687	-12.4818	17.1439	-10.3528	0.00638	-11.28	25.3543	-9.44656	0.0094	-11.281	19.3516
-11.6222	19.0236	-10.1123	0.00927	-11.2155	18.3165	-9.02927	0.05722	-12.4707	17.3219	-10.3417	0.00572	-11.269	25.697	-9.43551	0.00948	-11.2699	19.629
-11.6112	19.2692	-10.1012	0.00947	-11.2045	18.5156	-9.01817	0.05762	-12.4596	17.5034	-10.3307	0.0052	-11.258	26.0283	-9.42446	0.00955	-11.2589	19.91
-11.6001	19.518	-10.0902	0.00967	-11.1935	18.7191	-9.00707	0.05808	-12.4485	17.6885	-10.3196	0.00477	-11.2469	26.3457	-9.41341	0.00961	-11.2478	20.1982
-11.5891	19.7699	-10.0792	0.00985	-11.1824	18.9252	-8.99597	0.05858	-12.4374	17.8815	-10.3086	0.00441	-11.2359	26.6524	-9.40236	0.00967	-11.2368	20.4935
-11.578	20.0287	-10.0681	0.01003	-11.1714	19.1381	-8.98487	0.05915	-12.4263	18.0847	-10.2976	0.00413	-11.2248	26.9521	-9.39131	0.00971	-11.2257	20.7913
-11.5669	20.2941	-10.0571	0.01022	-11.1603	19.3622	-8.97376	0.05977	-12.4152	18.2982	-10.2865	0.00392	-11.2138	27.24	-9.38026	0.00975	-11.2147	21.0908
-11.5558	20.5616	-10.0461	0.01039	-11.1493	19.5934	-8.96266	0.06046	-12.4041	18.5201	-10.2755	0.00374	-11.2028	27.5118	-9.36921	0.00977	-11.2036	21.3915
-11.5448	20.8307	-10.035	0.01057	-11.1383	19.8278	-8.95156	0.0612	-12.393	18.7464	-10.2644	0.00361	-11.1917	27.7669	-9.35816	0.00979	-11.1926	21.6925
-11.5337	21.1007	-10.024	0.01074	-11.1273	20.0653	-8.94046	0.062	-12.3819	18.977	-10.2534	0.00352	-11.1807	28.0049	-9.34711	0.00979	-11.1815	21.9929
-11.5227	21.3706	-10.013	0.01091	-11.1162	20.3056	-8.92936	0.06285	-12.3708	19.2119	-10.2424	0.00345	-11.1697	28.2253	-9.33605	0.00978	-11.1705	22.2918
-11.5116	21.6395	-10.0019	0.01109	-11.1052	20.5486	-8.91826	0.06376	-12.3597	19.4509	-10.2313	0.0034	-11.1586	28.4278	-9.325	0.00976	-11.1594	22.5879
-11.5005	21.9064	-9.9909	0.01126	-11.0942	20.7938	-8.90716	0.06472	-12.3486	19.6938	-10.2203	0.00338	-11.1476	28.6119	-9.31395	0.00973	-11.1484	22.8801
-11.4894	22.17	-9.97987	0.01144	-11.0831	21.0406	-8.89605	0.06573	-12.3375	19.9402	-10.2092	0.00341	-11.1365	28.7772	-9.3029	0.00969	-11.1373	23.167
-11.4784	22.429	-9.96883	0.01162	-11.0721	21.2884	-8.88495	0.0668	-12.3264	20.1937	-10.1982	0.00334	-11.1255	28.9293	-9.29185	0.00964	-11.1263	23.4472
-11.4673	22.6819	-9.9578	0.01181	-11.0611	21.5362	-8.87385	0.06792	-12.3153	20.4538	-10.1872	0.00339	-11.1145	29.0677	-9.2808	0.00958	-11.1152	23.7194
-11.4562	22.9271	-9.94677	0.01201	-11.05	21.7833	-8.86275	0.06908	-12.3042	20.7156	-10.1761	0.00345	-11.1034	29.1859	-9.26975	0.00951	-11.1042	23.9818
-11.4452	23.163	-9.93574	0.01222	-11.039	22.0284	-8.85165	0.07029	-12.2931	20.9783	-10.1651	0.00352	-11.0924	29.2834	-9.2587	0.00943	-11.0931	24.233
-11.4341	23.3879	-9.9247	0.01244	-11.028	22.2704	-8.84055	0.07153	-12.282	21.2409	-10.154	0.00364	-11.0813	29.3595	-9.24765	0.00934	-11.0821	24.4713
-11.423	23.5998	-9.91367	0.01267	-11.0169	22.5077	-8.82945	0.07281	-12.2709	21.5025	-10.143	0.00375	-11.0703	29.4138	-9.2366	0.00923	-11.071	24.6951
-11.412	23.7972	-9.90264	0.01293	-11.0059	22.7391	-8.81834	0.07412	-12.2598	21.7617	-10.132	0.00389	-11.0593	29.4455	-9.22555	0.00912	-11.06	24.9029
-11.4009	23.9778	-9.89161	0.01321	-10.9949	22.9629	-8.80724	0.07546	-12.2487	22.0172	-10.1209	0.00405	-11.0482	29.4541	-9.2145	0.009	-11.0489	25.0989
-11.3898	24.1441	-9.88057	0.0135	-10.9838	23.1774	-8.79614	0.07684	-12.2376	22.2676	-10.1099	0.00424	-11.0372	29.439	-9.20345	0.00888	-11.0379	25.2816
-11.3788	24.2939	-9.86954	0.01382	-10.9728	23.3807	-8.78504	0.07822	-12.2265	22.5113	-10.0989	0.00447	-11.0261	29.3996	-9.1924	0.00874	-11.0268	25.4434
-11.3677	24.4216	-9.85851	0.01417	-10.9618	23.5712	-8.77394	0.07962	-12.2154	22.7466	-10.0878	0.00474	-11.0151	29.3373	-9.18135	0.0086	-11.0158	25.5829
-11.3566	24.5273	-9.84748	0.01454	-10.9507	23.7469	-8.76284	0.08101	-12.2043	22.972	-10.0768	0.00507	-11.0041	29.2553	-9.1703	0.00845	-11.0047	25.7024
-11.3456	24.6093	-9.83644	0.01494	-10.9397	23.908	-8.75174	0.08241	-12.1932	23.1856	-10.0657	0.00547	-10.993	29.1514	-9.15924	0.0083	-10.9937	25.8047
-11.3345	24.6699	-9.82541	0.01537	-10.9287	24.0545	-8.74063	0.08382	-12.1821	23.3896	-10.0547	0.00596	-10.982	29.0208	-9.14819	0.00814	-10.9826	25.8904
-11.3234	24.7095	-9.81438	0.01582	-10.9176	24.1865	-8.72953	0.0852	-12.171	23.5821	-10.0436	0.00653	-10.971	28.869	-9.13714	0.00798	-10.9716	25.9583
-11.3124	24.7226	-9.80335	0.0163	-10.9066	24.302	-8.71843	0.08655	-12.1599	23.7573	-10.0326	0.00722	-10.9599	28.6954	-9.12609	0.00782	-10.9605	26.0012
-11.3013	24.71	-9.79231	0.01681	-10.8956	24.3972	-8.70733	0.08787	-12.1488	23.9132	-10.0216	0.00805	-10.9489	28.4957	-9.11504	0.00765	-10.9495	26.014
-11.2902	24.6723	-9.78128	0.01735	-10.8845	24.4684	-8.69623	0.08914	-12.1377	24.0479	-10.0105	0.00903	-10.9378	28.2754	-9.10399	0.00749	-10.9384	25.9959
-11.2792	24.6046	-9.77025	0.01791	-10.8735	24.5118	-8.68513	0.09035	-12.1266	24.1617	-9.9995	0.01021	-10.9268	28.0362	-9.09294	0.00733	-10.9274	25.946
-11.2681	24.502	-9.75922	0.0185	-10.8625	24.5259	-8.67403	0.0915	-12.1155	24.2529	-9.98846	0.0116	-10.9157	27.7717	-9.08189	0.00716	-10.9163	25.8639
-11.257	24.3638	-9.74818	0.0191	-10.8514	24.5151	-8.66292	0.09259	-12.1044	24.3219	-9.97742	0.01326	-10.9047	27.4778	-9.07084	0.00701	-10.9052	25.7492
-11.246	24.1897	-9.73715	0.01973	-10.8404	24.4802	-8.65182	0.0936	-12.0933	24.373	-9.96638	0.01521	-10.8937	27.1543	-9.05979	0.00685	-10.8942	25.6019
-11.2349	23.9794	-9.72612	0.02038	-10.8294	24.4181	-8.64072	0.09452	-12.0822	24.4008	-9.95534	0.01751	-10.8826	26.8014	-9.04874	0.0067	-10.8831	25.4218
-11.2238	23.7331	-9.71509	0.02104	-10.8183	24.3258	-8.62962	0.09535	-12.0711	24.398	-9.9443	0.02021	-10.8716	26.4194	-9.03769	0.00656	-10.8721	25.2092
-11.2127	23.4512	-9.70405	0.02171	-10.8073	24.1987	-8.61852	0.09609	-12.06	24.3632	-9.93326	0.02337	-10.8606	26.0086	-9.02664	0.00642	-10.861	24.9647
-11.2017	23.1343	-9.69302	0.02239	-10.7963	24.036	-8.60742	0.09673	-12.0489	24.2995	-9.92222	0.02706	-10.8495	25.5697	-9.01559	0.00629	-10.85	24.6889
-11.1906	22.7833	-9.68199	0.02308	-10.7852	23.8377	-8.59632	0.09727	-12.0378	24.2101	-9.91118	0.03135	-10.8385	25.1035	-9.00454	0.00617	-10.8389	24.3846
-11.1796	22.3994	-9.67096	0.02377	-10.7742	23.6036	-8.58521	0.09772	-12.0267	24.0902	-9.90014	0.03633	-10.8274	24.6109	-8.99348	0.00605	-10.8279	24.0527
-11.1685	21.986	-9.65992	0.02447	-10.7632	23.3341	-8.57411	0.09808	-12.0156	23.9355	-9.8891	0.04208	-10.8164	24.0931	-8.98243	0.00595	-10.8168	23.6925
-11.1574	21.5447	-9.64889	0.02516	-10.7522	23.0297	-8.56301	0.09834	-12.0045	23.7456	-9.87806	0.04872	-10.8054	23.5515	-8.97138	0.00586	-10.8058	23.3071
-11.1463	21.0754	-9.63786	0.02586	-10.7411	22.6911	-8.55191	0.09851	-11.9934	23.5205	-9.86702	0.05635	-10.7943	22.9897	-8.96033	0.00578	-10.7947	22.8981
-11.1353	20.5819	-9.62683	0.02654	-10.7301	22.3213	-8.54081	0.09861	-11.9823	23.2606	-9.85599	0.06509	-10.7833	22.4093	-8.94928	0.0057	-10.7837	22.4651
-11.1242	20.0666	-9.61579	0.02722	-10.719	21.9217	-8.52971	0.0986	-11.9712	22.9662	-9.84495	0.07508	-10.7722	21.8101	-8.93823	0.00564	-10.7726	22.0177
-11.1131	19.5299	-9.60476	0.02789	-10.708	21.4918	-8.5186	0.09849	-11.9601	22.6383	-9.83391	0.08645	-10.7612	21.1962	-8.92718	0.00559	-10.7616	21.5618
-11.1021	18.9781	-9.59373	0.02856	-10.697	21.0335	-8.5075	0.09828	-11.949	22.2797	-9.82287	0.09936	-10.7502	20.5698	-8.91613	0.00555	-10.7505	21.0913
-11.091	18.418	-9.5827	0.0292	-10.686	20.5485	-8.4964	0.09798	-11.9379	21.8937	-9.81183	0.11398	-10.7391	19.9369	-8.90508	0.00552	-10.7395	20.604
-11.0799	17.8523	-9.57166	0.02982	-10.6749	20.0411	-8.4853	0.0976	-11.9268	21.4798	-9.80079	0.13046	-10.7281	19.302	-8.89403	0.0055	-10.7284	20.102
-11.0689	17.2796	-9.56063	0.03041	-10.6639	19.5156	-8.4742	0.09715	-11.9156	21.0375	-9.78975	0.149	-10.7171	18.6654	-8.88298	0.00549	-10.7174	19.5874
-11.0578	16.6988	-9.5496	0.03097	-10.6529	18.9744	-8.4631	0.09662	-11.9046	20.5688	-9.77871	0.16978	-10.706	18.0275	-8.87193	0.00549	-10.7063	19.0626
-11.0467	16.1127	-9.53856	0.03151	-10.6418	18.4222	-8.452	0.096	-11.8934	20.0756	-9.76767	0.19301	-10.695	17.3869	-8.86088	0.00551	-10.6953	18.5297
-11.0357	15.5242	-9.52753	0.03202	-10.6308	17.8636	-8.44089	0.09532	-11.8824	19.5602	-9.75663	0.21889	-10.6839	16.7461	-8.84983	0.00553	-10.6842	17.9913
-11.0246	14.9361	-9.5165	0.03249	-10.6198	17.2974	-8.42979	0.09457	-11.8712	19.0249	-9.74559	0.24762	-10.6729	16.1075	-8.83878	0.00556	-10.6732	17.4498
-11.0135	14.3516	-9.50547	0.03293	-10.6087	16.7223	-8.41869	0.09376	-11.8601	18.4763	-9.73455	0.27942	-10.6618	15.4739	-8.82773	0.0056	-10.6621	16.9077
-11.0025	13.7733	-9.49443	0.03336	-10.5977	16.1413	-8.40759	0.09291	-11.849	17.9191	-9.72351	0.3145	-10.6508	14.8479	-8.81667	0.00565	-10.6511	16.3677
-10.9914	13.2043	-9.4834	0.03375	-10.5867	15.5572	-8.39649	0.09203	-11.8379	17.3579	-9.71248	0.35307	-10.6398	14.2321	-8.80562	0.00571	-10.64	15.8322
-10.9803	12.6474	-9.47237	0.03411	-10.5756	14.973	-8.38539	0.09111	-11.8268	16.7935	-9.70144	0.39533	-10.6287	13.6292	-8.79457	0.00578	-10.629	15.3099
-10.9693	12.1053	-9.46134	0.03443	-10.5646	14.3917	-8.37429	0.09017	-11.8157	16.2226	-9.6904	0.44149	-10.6177	13.0416	-8.78352	0.00586	-10.6179	14.8031
-10.9582	11.5808	-9.4503	0.03473	-10.5536	13.8162	-8.36318	0.0892	-11.8046	15.648	-9.67936	0.49173	-10.6067	12.4719	-8.77247	0.00594	-10.6069	14.3085
-10.9471	11.0764	-9.43927	0.03499	-10.5425	13.2495	-8.35208	0.08821	-11.7935	15.0727	-9.66832	0.54621	-10.5956	11.9226	-8.76142	0.00603	-10.5958	13.8284
-10.9361	10.5946	-9.42824	0.03522	-10.5315	12.6945	-8.34098	0.08721	-11.7824	14.4993	-9.65728	0.6051	-10.5846	11.3959	-8.75037	0.00613	-10.5848	13.365
-10.925	10.1375	-9.41721	0.03542	-10.5205	12.1538	-8.32988	0.0862	-11.7713	13.9309	-9.64624	0.66852	-10.5735	10.8942	-8.73932	0.00623	-10.5737	12.9206
-10.9139	9.70742	-9.40617	0.03558	-10.5094	11.6304	-8.31878	0.0852	-11.7602	13.3703	-9.6352	0.73658	-10.5625	10.4194	-8.72827	0.00634	-10.5627	12.4972
-10.9029	9.30615	-9.39514	0.03571	-10.4984	11.1267	-8.30768	0.08421	-11.7491	12.8204	-9.62416	0.80935	-10.5515	9.97369	-8.71722	0.00646	-10.5516	12.0967
-10.8918	8.93543	-9.38411	0.03581	-10.4874	10.6453	-8.29658	0.08324	-11.738	12.2838	-9.61312	0.88687	-10.5404	9.55845	-8.70617	0.00658	-10.5406	11.7208
-10.8807	8.59687	-9.37308	0.03587	-10.4763	10.1885	-8.28547	0.0823	-11.7269	11.7633	-9.60208	0.96913	-10.5294	9.17536	-8.69512	0.00672	-10.5295	11.3712
-10.8697	8.2915	-9.36204	0.0359	-10.4653	9.75844	-8.27437	0.0814	-11.7158	11.2616	-9.59104	1.0561	-10.5183	8.82573	-8.68407	0.00685	-10.5185	11.0491
-10.8586	8.02042	-9.35101	0.0359	-10.4543	9.35708	-8.26327	0.08054	-11.7047	10.781	-9.58	1.14767	-10.5073	8.51066	-8.67302	0.007	-10.5074	10.7558
-10.8475	7.78436	-9.33998	0.03587	-10.4432	8.98615	-8.25217	0.07971	-11.6936	10.3238	-9.56897	1.24372	-10.4963	8.23098	-8.66197	0.00715	-10.4964	10.4921
-10.8364	7.58386	-9.32895	0.03581	-10.4322	8.64722	-8.24107	0.07892	-11.6825	9.89235	-9.55793	1.34403	-10.4852	7.98729	-8.65092	0.0073	-10.4853	10.2586
-10.8254	7.41897	-9.31791	0.03573	-10.4212	8.34153	-8.22997	0.07817	-11.6714	9.48865	-9.54689	1.44838	-10.4742	7.77999	-8.63986	0.00746	-10.4743	10.0556
-10.8143	7.28963	-9.30688	0.03562	-10.4101	8.0701	-8.21887	0.07747	-11.6603	9.11441	-9.53585	1.55645	-10.4631	7.60899	-8.62881	0.00762	-10.4632	9.88339
-10.8033	7.19543	-9.29585	0.03549	-10.3991	7.8337	-8.20776	0.07681	-11.6492	8.77132	-9.52481	1.6679	-10.4521	7.47414	-8.61776	0.00779	-10.4522	9.74174
-10.7922	7.13581	-9.28482	0.03533	-10.3881	7.63286	-8.19666	0.07621	-11.6381	8.4606	-9.51377	1.7823	-10.4411	7.37494	-8.60671	0.00796	-10.4411	9.62999
-10.7811	7.10981	-9.27378	0.03515	-10.377	7.46776	-8.18556	0.07567	-11.627	8.18352	-9.50273	1.89922	-10.43	7.31065	-8.59566	0.00814	-10.4301	9.54739
-10.77	7.11604	-9.26275	0.03495	-10.366	7.33841	-8.17446	0.07521	-11.6159	7.94083	-9.49169	2.0181	-10.419	7.28008	-8.58461	0.00831	-10.419	9.49281
-10.759	7.15301	-9.25172	0.03474	-10.355	7.24434	-8.16336	0.07481	-11.6048	7.73308	-9.48065	2.13835	-10.4079	7.28198	-8.57356	0.0085	-10.408	9.46513
-10.7479	7.21887	-9.24069	0.03452	-10.3439	7.18493	-8.15226	0.07447	-11.5937	7.56068	-9.46961	2.25936	-10.3969	7.3147	-8.56251	0.00868	-10.3969	9.4626
-10.7368	7.31185	-9.22965	0.03428	-10.3329	7.1593	-8.14116	0.07418	-11.5826	7.4237	-9.45857	2.38044	-10.3859	7.37638	-8.55146	0.00886	-10.3859	9.48336
-10.7258	7.42956	-9.21862	0.03402	-10.3219	7.16623	-8.13005	0.07396	-11.5715	7.32173	-9.44753	2.50088	-10.3748	7.46493	-8.54041	0.00904	-10.3748	9.52526
-10.7147	7.56948	-9.20759	0.03374	-10.3108	7.20425	-8.11895	0.0738	-11.5604	7.25427	-9.43649	2.61996	-10.3638	7.57807	-8.52936	0.00922	-10.3638	9.58616
-10.7036	7.72911	-9.19656	0.03345	-10.2998	7.27164	-8.10785	0.07371	-11.5493	7.22052	-9.42545	2.7369	-10.3528	7.71337	-8.51831	0.0094	-10.3527	9.66349
-10.6926	7.90559	-9.18552	0.03315	-10.2888	7.3664	-8.09675	0.07369	-11.5382	7.2193	-9.41442	2.85092	-10.3417	7.86803	-8.50726	0.00958	-10.3417	9.75463
-10.6815	8.09597	-9.17449	0.03283	-10.2777	7.48637	-8.08565	0.07374	-11.5271	7.24917	-9.40338	2.96124	-10.3307	8.0393	-8.49621	0.00975	-10.3306	9.85685
-10.6704	8.29724	-9.16346	0.0325	-10.2667	7.62921	-8.07455	0.07389	-11.516	7.30839	-9.39234	3.06706	-10.3196	8.22418	-8.48516	0.00991	-10.3196	9.96737
-10.6594	8.50622	-9.15243	0.03216	-10.2557	7.79235	-8.06344	0.07415	-11.5049	7.39523	-9.3813	3.1676	-10.3086	8.4196	-8.4741	0.01007	-10.3085	10.0832
-10.6483	8.71998	-9.14139	0.03181	-10.2447	7.97298	-8.05234	0.0745	-11.4938	7.50728	-9.37026	3.26229	-10.2976	8.62262	-8.46305	0.01021	-10.2975	10.2016
-10.6372	8.93533	-9.13036	0.03146	-10.2336	8.1683	-8.04124	0.07493	-11.4827	7.64235	-9.35922	3.3504	-10.2865	8.83002	-8.452	0.01035	-10.2864	10.3196
-10.6262	9.14905	-9.11933	0.0311	-10.2226	8.37546	-8.03014	0.07547	-11.4716	7.79768	-9.34818	3.43105	-10.2755	9.0387	-8.44095	0.01048	-10.2754	10.4346
-10.6151	9.35821	-9.10829	0.03073	-10.2116	8.5914	-8.01904	0.07611	-11.4605	7.97053	-9.33714	3.50358	-10.2644	9.24561	-8.4299	0.0106	-10.2643	10.5437
-10.604	9.55989	-9.09726	0.03037	-10.2005	8.81311	-8.00794	0.07686	-11.4494	8.15801	-9.3261	3.5674	-10.2534	9.44779	-8.41885	0.0107	-10.2533	10.6446
-10.593	9.75139	-9.08623	0.02999	-10.1895	9.0376	-7.99684	0.07774	-11.4383	8.35707	-9.31506	3.62238	-10.2424	9.64242	-8.4078	0.01078	-10.2422	10.7349
-10.5819	9.93005	-9.0752	0.02962	-10.1784	9.2619	-7.98573	0.07873	-11.4272	8.56462	-9.30402	3.66805	-10.2313	9.82676	-8.39675	0.01085	-10.2312	10.8125
-10.5708	10.0935	-9.06416	0.02926	-10.1674	9.48311	-7.97463	0.07986	-11.4161	8.77752	-9.29298	3.70364	-10.2203	9.99834	-8.3857	0.01091	-10.2201	10.8755
-10.5598	10.2398	-9.05313	0.0289	-10.1564	9.69843	-7.96353	0.08114	-11.405	8.9926	-9.28194	3.73103	-10.2092	10.155	-8.37465	0.01095	-10.209	10.9223
-10.5487	10.3669	-9.0421	0.02856	-10.1454	9.90528	-7.95243	0.08257	-11.3939	9.20686	-9.27091	3.74997	-10.1982	10.2944	-8.3636	0.01097	-10.198	10.9558
-10.5376	10.4735	-9.03107	0.02821	-10.1343	10.1012	-7.94133	0.08416	-11.3828	9.41712	-9.25987	3.75816	-10.1872	10.4151	-8.35255	0.01097	-10.1869	10.9748
-10.5266	10.5581	-9.02003	0.02788	-10.1233	10.2841	-7.93023	0.08594	-11.3717	9.6205	-9.24883	3.75552	-10.1761	10.5154	-8.3415	0.01095	-10.1759	10.9806
-10.5155	10.6259	-9.009	0.02755	-10.1123	10.4518	-7.91913	0.0879	-11.3606	9.81429	-9.23779	3.74217	-10.1651	10.5984	-8.33045	0.01092	-10.1648	10.9727
-10.5044	10.6763	-8.99797	0.02724	-10.1012	10.6028	-7.90802	0.09003	-11.3495	9.9958	-9.22675	3.72007	-10.154	10.6632	-8.3194	0.01089	-10.1538	10.9452
-10.4933	10.707	-8.98694	0.02693	-10.0902	10.7355	-7.89692	0.09234	-11.3384	10.1626	-9.21571	3.68927	-10.143	10.709	-8.30835	0.01084	-10.1427	10.9002
-10.4823	10.718	-8.9759	0.02663	-10.0792	10.8488	-7.88582	0.09482	-11.3273	10.3127	-9.20467	3.64895	-10.132	10.7378	-8.29729	0.01077	-10.1317	10.8384
-10.4712	10.7078	-8.96487	0.02635	-10.0681	10.9461	-7.87472	0.09749	-11.3162	10.4441	-9.19363	3.59946	-10.1209	10.7457	-8.28624	0.01068	-10.1206	10.7626
-10.4602	10.6769	-8.95384	0.02608	-10.0571	11.0307	-7.86362	0.10033	-11.3051	10.5555	-9.18259	3.54052	-10.1099	10.7331	-8.27519	0.01057	-10.1096	10.6741
-10.4491	10.6284	-8.94281	0.02582	-10.0461	11.0985	-7.85252	0.10336	-11.294	10.6455	-9.17155	3.47263	-10.0989	10.7007	-8.26414	0.01046	-10.0985	10.5703
-10.438	10.5636	-8.93177	0.02558	-10.035	11.1455	-7.84142	0.10657	-11.2829	10.7134	-9.16051	3.39629	-10.0878	10.6516	-8.25309	0.01033	-10.0875	10.453
-10.4269	10.4803	-8.92074	0.02535	-10.024	11.1762	-7.83031	0.10996	-11.2718	10.7645	-9.14947	3.31212	-10.0768	10.5871	-8.24204	0.01018	-10.0764	10.3243
-10.4159	10.3802	-8.90971	0.02514	-10.013	11.1952	-7.81921	0.11352	-11.2607	10.8028	-9.13843	3.2208	-10.0657	10.5051	-8.23099	0.01003	-10.0654	10.1864
-10.4048	10.2658	-8.89868	0.02496	-10.0019	11.1996	-7.80811	0.11724	-11.2496	10.8224	-9.1274	3.12329	-10.0547	10.4075	-8.21994	0.00986	-10.0543	10.042
-10.3938	10.1392	-8.88764	0.02479	-9.9909	11.1867	-7.79701	0.12112	-11.2385	10.8237	-9.11636	3.02034	-10.0436	10.2963	-8.20889	0.00968	-10.0433	9.89365
-10.3827	10.0032	-8.87661	0.02464	-9.97987	11.1578	-7.78591	0.12515	-11.2274	10.8096	-9.10532	2.91248	-10.0326	10.174	-8.19784	0.00949	-10.0322	9.74414
-10.3716	9.86072	-8.86558	0.02451	-9.96883	11.1149	-7.77481	0.12932	-11.2163	10.7772	-9.09428	2.80049	-10.0216	10.0434	-8.18679	0.00929	-10.0212	9.59638
-10.3605	9.71472	-8.85455	0.0244	-9.9578	11.0599	-7.76371	0.13361	-11.2052	10.7259	-9.08324	2.68516	-10.0105	9.90707	-8.17574	0.00909	-10.0101	9.45337
-10.3495	9.56828	-8.84351	0.0243	-9.94677	10.9949	-7.7526	0.138	-11.1941	10.6575	-9.0722	2.56727	-9.9995	9.7681	-8.16469	0.00888	-9.99909	9.3181
-10.3384	9.42455	-8.83248	0.02422	-9.93574	10.9226	-7.7415	0.14249	-11.183	10.5739	-9.06116	2.4476	-9.98846	9.62954	-8.15364	0.00867	-9.98804	9.19356
-10.3273	9.28674	-8.82145	0.02415	-9.9247	10.8451	-7.7304	0.14707	-11.1718	10.4778	-9.05012	2.3269	-9.97742	9.49443	-8.14259	0.00846	-9.97699	9.08267
-10.3163	9.15804	-8.81042	0.0241	-9.91367	10.7653	-7.7193	0.15172	-11.1608	10.3718	-9.03908	2.2059	-9.96638	9.36588	-8.13154	0.00825	-9.96594	8.98825
-10.3052	9.04158	-8.79938	0.02407	-9.90264	10.6858	-7.7082	0.1564	-11.1496	10.2586	-9.02804	2.08529	-9.95534	9.24696	-8.12048	0.00804	-9.95489	8.91306
-10.2941	8.94041	-8.78835	0.02405	-9.89161	10.6093	-7.6971	0.16109	-11.1386	10.1414	-9.017	1.96571	-9.9443	9.14073	-8.10943	0.00784	-9.94384	8.85954
-10.2831	8.85745	-8.77732	0.02404	-9.88057	10.5384	-7.686	0.16578	-11.1274	10.0231	-9.00596	1.8478	-9.93326	9.05016	-8.09838	0.00764	-9.93279	8.83008
-10.272	8.79549	-8.76629	0.02405	-9.86954	10.4759	-7.67489	0.17044	-11.1164	9.90725	-8.99492	1.73209	-9.92222	8.97799	-8.08733	0.00744	-9.92174	8.82681
-10.2609	8.75707	-8.75525	0.02407	-9.85851	10.4241	-7.66379	0.17503	-11.1052	9.79714	-8.98389	1.61908	-9.91118	8.92691	-8.07628	0.00726	-9.91069	8.85163
-10.2499	8.74445	-8.74422	0.02409	-9.84748	10.3857	-7.65269	0.17954	-11.0941	9.69608	-8.97285	1.50924	-9.90014	8.89942	-8.06523	0.00708	-9.89964	8.90613
-10.2388	8.7599	-8.73319	0.02412	-9.83644	10.3627	-7.64159	0.18393	-11.083	9.60736	-8.96181	1.40294	-9.8891	8.89772	-8.05418	0.00691	-9.88859	8.99156
-10.2277	8.80512	-8.72216	0.02416	-9.82541	10.3574	-7.63049	0.18818	-11.0719	9.53426	-8.95077	1.30052	-9.87806	8.92388	-8.04313	0.00675	-9.87754	9.10908
-10.2167	8.88166	-8.71112	0.0242	-9.81438	10.3716	-7.61939	0.19226	-11.0608	9.47985	-8.93973	1.20225	-9.86702	8.97959	-8.03208	0.0066	-9.86649	9.25938
-10.2056	8.99085	-8.70009	0.02424	-9.80335	10.407	-7.60828	0.19615	-11.0497	9.44706	-8.92869	1.10836	-9.85599	9.06646	-8.02103	0.00646	-9.85543	9.44277
-10.1945	9.13362	-8.68906	0.02428	-9.79231	10.4651	-7.59718	0.19983	-11.0386	9.43869	-8.91765	1.01901	-9.84495	9.18561	-8.00998	0.00633	-9.84438	9.65962
-10.1835	9.31048	-8.67802	0.02433	-9.78128	10.5471	-7.58608	0.20329	-11.0275	9.45716	-8.90661	0.93431	-9.83391	9.33799	-7.99893	0.00622	-9.83333	9.90978
-10.1724	9.52184	-8.66699	0.02438	-9.77025	10.6538	-7.57498	0.20649	-11.0164	9.50479	-8.89557	0.85435	-9.82287	9.52431	-7.98788	0.00611	-9.82228	10.1927
-10.1613	9.76773	-8.65596	0.02443	-9.75922	10.7861	-7.56388	0.20948	-11.0053	9.58355	-8.88453	0.77915	-9.81183	9.7448	-7.97683	0.00602	-9.81123	10.5077
-10.1503	10.0479	-8.64493	0.02448	-9.74818	10.9443	-7.55278	0.21226	-10.9942	9.69505	-8.87349	0.70868	-9.80079	9.9997	-7.96578	0.00594	-9.80018	10.8538
-10.1392	10.3618	-8.63389	0.02452	-9.73715	11.1286	-7.54168	0.21473	-10.9831	9.84058	-8.86245	0.64289	-9.78975	10.2887	-7.95473	0.00588	-9.78913	11.2298
-10.1281	10.7083	-8.62286	0.02455	-9.72612	11.339	-7.53057	0.21689	-10.972	10.0212	-8.85141	0.5817	-9.77871	10.6115	-7.94367	0.00582	-9.77808	11.6342
-10.1171	11.0866	-8.61183	0.02458	-9.71509	11.5751	-7.51947	0.21871	-10.9609	10.2372	-8.84037	0.52499	-9.76767	10.9673	-7.93262	0.00578	-9.76703	12.0655
-10.106	11.4952	-8.6008	0.02461	-9.70405	11.8365	-7.50837	0.22019	-10.9498	10.4891	-8.82934	0.47262	-9.75663	11.3552	-7.92157	0.00575	-9.75598	12.5219
-10.0949	11.9326	-8.58976	0.02464	-9.69302	12.1224	-7.49727	0.22133	-10.9387	10.7766	-8.8183	0.42443	-9.74559	11.7741	-7.91052	0.00574	-9.74493	13.0014
-10.0838	12.3969	-8.57873	0.02465	-9.68199	12.4319	-7.48617	0.22215	-10.9276	11.0992	-8.80726	0.38023	-9.73455	12.2226	-7.89947	0.00573	-9.73388	13.5021
-10.0728	12.8864	-8.5677	0.02465	-9.67096	12.7639	-7.47507	0.22264	-10.9165	11.4561	-8.79622	0.33984	-9.72351	12.6992	-7.88842	0.00573	-9.72283	14.0218
-10.0617	13.3989	-8.55667	0.02463	-9.65992	13.1172	-7.46397	0.22277	-10.9054	11.8463	-8.78518	0.30305	-9.71248	13.2024	-7.87737	0.00575	-9.71178	14.5581
-10.0506	13.9323	-8.54563	0.0246	-9.64889	13.4914	-7.45286	0.22254	-10.8943	12.2681	-8.77414	0.26967	-9.70144	13.7303	-7.86632	0.00577	-9.70073	15.1091
-10.0396	14.4843	-8.5346	0.02456	-9.63786	13.886	-7.44176	0.22195	-10.8832	12.7197	-8.7631	0.23946	-9.6904	14.2812	-7.85527	0.0058	-9.68967	15.6724
-10.0285	15.0526	-8.52357	0.0245	-9.62683	14.2985	-7.43066	0.22101	-10.8721	13.199	-8.75206	0.21222	-9.67936	14.8532	-7.84422	0.00585	-9.67862	16.2459
-10.0175	15.6349	-8.51254	0.02442	-9.61579	14.7262	-7.41956	0.21975	-10.861	13.7039	-8.74102	0.18774	-9.66832	15.4442	-7.83317	0.0059	-9.66757	16.8273
-10.0064	16.2288	-8.5015	0.02433	-9.60476	15.1715	-7.40846	0.21819	-10.8499	14.2318	-8.72998	0.1658	-9.65728	16.0523	-7.82212	0.00597	-9.65652	17.4165
-9.99531	16.832	-8.49047	0.02423	-9.59373	15.6326	-7.39736	0.21632	-10.8388	14.7799	-8.71894	0.14621	-9.64624	16.6755	-7.81107	0.00604	-9.64547	18.0154
-9.98424	17.4422	-8.47944	0.0241	-9.5827	16.1037	-7.38626	0.2142	-10.8277	15.3456	-8.7079	0.12877	-9.6352	17.3117	-7.80002	0.00612	-9.63442	18.6199
-9.97317	18.0572	-8.46841	0.02397	-9.57166	16.5832	-7.37515	0.21185	-10.8166	15.926	-8.69686	0.11329	-9.62416	17.9651	-7.78897	0.00621	-9.62337	19.2242
-9.96211	18.6807	-8.45737	0.02383	-9.56063	17.0693	-7.36405	0.20932	-10.8055	16.5179	-8.68583	0.09959	-9.61312	18.6335	-7.77791	0.00631	-9.61232	19.8263
-9.95104	19.3106	-8.44634	0.02368	-9.5496	17.5603	-7.35295	0.20665	-10.7944	17.1186	-8.67479	0.08751	-9.60208	19.3089	-7.76686	0.00642	-9.60127	20.4243
-9.93997	19.9389	-8.43531	0.02352	-9.53856	18.0547	-7.34185	0.20382	-10.7833	17.7248	-8.66375	0.07688	-9.59104	19.9895	-7.75581	0.00654	-9.59022	21.0207
-9.9289	20.5634	-8.42428	0.02336	-9.52753	18.5509	-7.33075	0.2008	-10.7722	18.3339	-8.65271	0.06756	-9.58	20.6732	-7.74476	0.00667	-9.57917	21.6138
-9.91784	21.1863	-8.41324	0.0232	-9.5165	19.0475	-7.31965	0.19763	-10.7611	18.9427	-8.64167	0.05941	-9.56897	21.3582	-7.73371	0.0068	-9.56812	22.198
-9.90677	21.8056	-8.40221	0.02303	-9.50547	19.5449	-7.30855	0.19433	-10.75	19.5506	-8.63063	0.0523	-9.55793	22.0427	-7.72266	0.00694	-9.55707	22.772
-9.8957	22.4155	-8.39118	0.02286	-9.49443	20.044	-7.29744	0.19092	-10.7389	20.1548	-8.61959	0.04612	-9.54689	22.7289	-7.71161	0.0071	-9.54602	23.3364
-9.88463	23.0144	-8.38015	0.02269	-9.4834	20.5413	-7.28634	0.18743	-10.7278	20.7549	-8.60855	0.04075	-9.53585	23.415	-7.70056	0.00726	-9.53497	23.8959
-9.87357	23.6027	-8.36911	0.02252	-9.47237	21.0338	-7.27524	0.18388	-10.7167	21.3484	-8.59751	0.03611	-9.52481	24.0953	-7.68951	0.00743	-9.52392	24.4491
-9.8625	24.1846	-8.35808	0.02235	-9.46134	21.5212	-7.26414	0.18031	-10.7056	21.9331	-8.58647	0.0321	-9.51377	24.77	-7.67846	0.00761	-9.51286	24.9888
-9.85143	24.7587	-8.34705	0.02219	-9.4503	22.0034	-7.25304	0.17671	-10.6945	22.5088	-8.57543	0.02865	-9.50273	25.4433	-7.66741	0.0078	-9.50181	25.5117
-9.84036	25.3175	-8.33602	0.02204	-9.43927	22.4824	-7.24194	0.17312	-10.6834	23.0696	-8.56439	0.02568	-9.49169	26.1114	-7.65636	0.008	-9.49076	26.0166
-9.8293	25.8573	-8.32498	0.0219	-9.42824	22.958	-7.23084	0.16955	-10.6723	23.6118	-8.55335	0.02313	-9.48065	26.7686	-7.64531	0.0082	-9.47971	26.5022
-9.81823	26.3768	-8.31395	0.02177	-9.41721	23.4253	-7.21973	0.16603	-10.6612	24.1378	-8.54232	0.02094	-9.46961	27.413	-7.63426	0.00842	-9.46866	26.9676
-9.80716	26.8745	-8.30292	0.02166	-9.40617	23.8812	-7.20863	0.16255	-10.6501	24.6464	-8.53128	0.01907	-9.45857	28.0406	-7.62321	0.00864	-9.45761	27.4111
-9.79609	27.3492	-8.29189	0.02157	-9.39514	24.3266	-7.19753	0.15915	-10.639	25.1322	-8.52024	0.01746	-9.44753	28.6497	-7.61216	0.00887	-9.44656	27.832
-9.78502	27.7994	-8.28085	0.02152	-9.38411	24.7608	-7.18643	0.15582	-10.6279	25.5963	-8.5092	0.01609	-9.43649	29.2382	-7.6011	0.00911	-9.43551	28.2288
-9.77396	28.2238	-8.26982	0.02149	-9.37308	25.1805	-7.17533	0.15257	-10.6168	26.0401	-8.49816	0.01491	-9.42545	29.8041	-7.59005	0.00936	-9.42446	28.6004
-9.76289	28.6211	-8.25879	0.02149	-9.36204	25.5847	-7.16423	0.14942	-10.6057	26.4607	-8.48712	0.01391	-9.41442	30.3457	-7.579	0.00961	-9.41341	28.9496
-9.75182	28.9901	-8.24775	0.02152	-9.35101	25.9727	-7.15312	0.14637	-10.5946	26.8558	-8.47608	0.01304	-9.40338	30.8608	-7.56795	0.00987	-9.40236	29.2773
-9.74075	29.3296	-8.23672	0.02158	-9.33998	26.3432	-7.14202	0.14344	-10.5835	27.229	-8.46504	0.01229	-9.39234	31.3476	-7.5569	0.01014	-9.39131	29.578
-9.72969	29.6405	-8.22569	0.02168	-9.32895	26.6974	-7.13092	0.14062	-10.5724	27.58	-8.454	0.01165	-9.3813	31.804	-7.54585	0.01042	-9.38026	29.8487
-9.71862	29.9255	-8.21466	0.02182	-9.31791	27.0362	-7.11982	0.13792	-10.5613	27.9067	-8.44296	0.01108	-9.37026	32.2341	-7.5348	0.0107	-9.36921	30.088
-9.70755	30.1816	-8.20362	0.022	-9.30688	27.3565	-7.10872	0.13534	-10.5502	28.2091	-8.43192	0.01059	-9.35922	32.636	-7.52375	0.01099	-9.35816	30.2948
-9.69648	30.4037	-8.19259	0.02222	-9.29585	27.6555	-7.09762	0.13287	-10.5391	28.4852	-8.42088	0.01015	-9.34818	33.0017	-7.5127	0.01129	-9.34711	30.4679
-9.68542	30.5906	-8.18156	0.02248	-9.28482	27.932	-7.08652	0.13051	-10.528	28.735	-8.40984	0.00976	-9.33714	33.3293	-7.50165	0.01159	-9.33605	30.6083
-9.67435	30.7435	-8.17053	0.02279	-9.27378	28.1859	-7.07541	0.12825	-10.5169	28.9586	-8.3988	0.00942	-9.3261	33.617	-7.4906	0.0119	-9.325	30.715
-9.66328	30.8615	-8.15949	0.02314	-9.26275	28.4184	-7.06431	0.1261	-10.5058	29.1562	-8.38777	0.00909	-9.31506	33.8652	-7.47955	0.01222	-9.31395	30.7851
-9.65221	30.9418	-8.14846	0.02355	-9.25172	28.6304	-7.05321	0.12406	-10.4947	29.3279	-8.37673	0.00881	-9.30402	34.0723	-7.4685	0.01254	-9.3029	30.8218
-9.64114	30.9859	-8.13743	0.02401	-9.24069	28.821	-7.04211	0.12215	-10.4836	29.476	-8.36569	0.00854	-9.29298	34.2348	-7.45745	0.01287	-9.29185	30.8246
-9.63008	30.9953	-8.1264	0.02451	-9.22965	28.9861	-7.03101	0.12037	-10.4725	29.6027	-8.35465	0.00826	-9.28194	34.3576	-7.4464	0.01321	-9.2808	30.7928
-9.61901	30.9755	-8.11536	0.02506	-9.21862	29.123	-7.01991	0.11869	-10.4614	29.7061	-8.34361	0.00803	-9.27091	34.4395	-7.43535	0.01356	-9.26975	30.7304
-9.60794	30.9245	-8.10433	0.02567	-9.20759	29.2307	-7.00881	0.11709	-10.4503	29.7844	-8.33257	0.00782	-9.25987	34.4759	-7.42429	0.01391	-9.2587	30.6367
-9.59687	30.8339	-8.0933	0.02632	-9.19656	29.3106	-6.9977	0.11558	-10.4392	29.8417	-8.32153	0.00762	-9.24883	34.4658	-7.41324	0.01427	-9.24765	30.5083
-9.58581	30.7042	-8.08227	0.02702	-9.18552	29.3641	-6.9866	0.11415	-10.4281	29.8801	-8.31049	0.00743	-9.23779	34.411	-7.40219	0.01463	-9.2366	30.341
-9.57474	30.5395	-8.07123	0.02776	-9.17449	29.3887	-6.9755	0.11281	-10.4169	29.8956	-8.29945	0.00722	-9.22675	34.3175	-7.39114	0.015	-9.22555	30.1353
-9.56367	30.3404	-8.0602	0.02856	-9.16346	29.382	-6.9644	0.11154	-10.4058	29.8863	-8.28841	0.00705	-9.21571	34.1811	-7.38009	0.01537	-9.2145	29.8958
-9.5526	30.1076	-8.04917	0.0294	-9.15243	29.3439	-6.9533	0.11038	-10.3948	29.8523	-8.27737	0.00688	-9.20467	34.0004	-7.36904	0.01575	-9.20345	29.6235
-9.54154	29.8422	-8.03814	0.03029	-9.14139	29.2782	-6.9422	0.10933	-10.3836	29.7976	-8.26633	0.00672	-9.19363	33.776	-7.35799	0.01613	-9.1924	29.3156
-9.53047	29.5411	-8.0271	0.03122	-9.13036	29.1871	-6.9311	0.10835	-10.3726	29.7223	-8.25529	0.00657	-9.18259	33.5089	-7.34694	0.01651	-9.18135	28.9734
-9.5194	29.206	-8.01607	0.03219	-9.11933	29.0689	-6.91999	0.10751	-10.3614	29.6266	-8.24426	0.00642	-9.17155	33.2004	-7.33589	0.0169	-9.1703	28.6025
-9.50833	28.8386	-8.00504	0.0332	-9.10829	28.9219	-6.90889	0.1068	-10.3504	29.5104	-8.23322	0.00628	-9.16051	32.8479	-7.32484	0.0173	-9.15924	28.209
-9.49727	28.4445	-7.99401	0.03426	-9.09726	28.7449	-6.89779	0.10617	-10.3392	29.3701	-8.22218	0.00614	-9.14947	32.4534	-7.31379	0.0177	-9.14819	27.7907
-9.4862	28.03	-7.98297	0.03536	-9.08623	28.5385	-6.88669	0.10564	-10.3281	29.2059	-8.21114	0.00601	-9.13843	32.0191	-7.30274	0.01811	-9.13714	27.3501
-9.47513	27.5931	-7.97194	0.0365	-9.0752	28.3079	-6.87559	0.10521	-10.317	29.018	-8.2001	0.00589	-9.1274	31.5514	-7.29169	0.01853	-9.12609	26.8894
-9.46406	27.1364	-7.96091	0.0377	-9.06416	28.058	-6.86449	0.10488	-10.3059	28.8071	-8.18906	0.00577	-9.11636	31.057	-7.28064	0.01894	-9.11504	26.4073
-9.45299	26.6621	-7.94988	0.03894	-9.05313	27.7862	-6.85339	0.10464	-10.2948	28.5776	-8.17802	0.00567	-9.10532	30.5347	-7.26959	0.01936	-9.10399	25.9065
-9.44193	26.1691	-7.93884	0.04021	-9.0421	27.4939	-6.84228	0.10451	-10.2837	28.3343	-8.16698	0.00556	-9.09428	29.9876	-7.25853	0.01978	-9.09294	25.3898
-9.43086	25.66	-7.92781	0.04151	-9.03107	27.1827	-6.83118	0.10449	-10.2726	28.0738	-8.15594	0.00547	-9.08324	29.4191	-7.24748	0.0202	-9.08189	24.8603
-9.41979	25.1376	-7.91678	0.04284	-9.02003	26.8502	-6.82008	0.10458	-10.2615	27.7929	-8.1449	0.00538	-9.0722	28.8284	-7.23643	0.02062	-9.07084	24.3211
-9.40872	24.6048	-7.90575	0.0442	-9.009	26.5022	-6.80898	0.10478	-10.2504	27.4927	-8.13386	0.00531	-9.06116	28.219	-7.22538	0.02104	-9.05979	23.7752
-9.39766	24.0646	-7.89471	0.04559	-8.99797	26.1407	-6.79788	0.10509	-10.2393	27.1781	-8.12282	0.00524	-9.05012	27.5947	-7.21433	0.02146	-9.04874	23.2258
-9.38659	23.52	-7.88368	0.047	-8.98694	25.7636	-6.78678	0.1055	-10.2282	26.8505	-8.11178	0.00517	-9.03908	26.9589	-7.20328	0.02188	-9.03769	22.6781
-9.37552	22.9739	-7.87265	0.04845	-8.9759	25.373	-6.77568	0.10603	-10.2171	26.5112	-8.10075	0.00512	-9.02804	26.3154	-7.19223	0.0223	-9.02664	22.1352
-9.36445	22.4294	-7.86161	0.04992	-8.96487	24.971	-6.76457	0.10666	-10.206	26.1614	-8.08971	0.00507	-9.017	25.6679	-7.18118	0.02271	-9.01559	21.598
-9.35339	21.8913	-7.85058	0.05143	-8.95384	24.56	-6.75347	0.10738	-10.1949	25.7988	-8.07867	0.00503	-9.00596	25.0221	-7.17013	0.02311	-9.00454	21.0717
-9.34232	21.3644	-7.83955	0.05297	-8.94281	24.142	-6.74237	0.1082	-10.1838	25.4248	-8.06763	0.005	-8.99492	24.3814	-7.15908	0.02352	-8.99348	20.5609
-9.33125	20.8495	-7.82852	0.05452	-8.93177	23.7193	-6.73127	0.10911	-10.1727	25.0412	-8.05659	0.00498	-8.98389	23.7474	-7.14803	0.02391	-8.98243	20.0684
-9.32018	20.349	-7.81748	0.05609	-8.92074	23.2942	-6.72017	0.11011	-10.1616	24.6497	-8.04555	0.00497	-8.97285	23.1255	-7.13698	0.0243	-8.97138	19.5945
-9.30912	19.8653	-7.80645	0.05767	-8.90971	22.8699	-6.70907	0.11117	-10.1505	24.2542	-8.03451	0.00496	-8.96181	22.5186	-7.12593	0.02468	-8.96033	19.1396
-9.29805	19.3987	-7.79542	0.05927	-8.89868	22.4496	-6.69796	0.11228	-10.1394	23.8588	-8.02347	0.00496	-8.95077	21.9299	-7.11488	0.02504	-8.94928	18.7057
-9.28698	18.9512	-7.78439	0.06087	-8.88764	22.0342	-6.68686	0.11345	-10.1283	23.463	-8.01243	0.00497	-8.93973	21.362	-7.10383	0.0254	-8.93823	18.2947
-9.27591	18.5265	-7.77335	0.06249	-8.87661	21.6269	-6.67576	0.11466	-10.1172	23.069	-8.00139	0.00499	-8.92869	20.8175	-7.09278	0.02574	-8.92718	17.9081
-9.26484	18.1263	-7.76232	0.06411	-8.86558	21.2295	-6.66466	0.11588	-10.1061	22.6786	-7.99035	0.00501	-8.91765	20.2987	-7.08172	0.02607	-8.91613	17.5474
-9.25378	17.7499	-7.75129	0.06573	-8.85455	20.8437	-6.65356	0.11712	-10.095	22.2916	-7.97931	0.00505	-8.90661	19.8054	-7.07067	0.02639	-8.90508	17.2137
-9.24271	17.3986	-7.74026	0.06736	-8.84351	20.4711	-6.64246	0.11835	-10.0839	21.9099	-7.96827	0.00509	-8.89557	19.3394	-7.05962	0.02669	-8.89403	16.9078
-9.23164	17.0731	-7.72922	0.06897	-8.83248	20.1132	-6.63136	0.11957	-10.0728	21.5352	-7.95724	0.00514	-8.88453	18.9022	-7.04857	0.02698	-8.88298	16.6304
-9.22057	16.7742	-7.71819	0.07058	-8.82145	19.7713	-6.62025	0.12077	-10.0617	21.1694	-7.9462	0.0052	-8.87349	18.4949	-7.03752	0.02725	-8.87193	16.3818
-9.20951	16.5023	-7.70716	0.07219	-8.81042	19.4445	-6.60915	0.12192	-10.0506	20.818	-7.93516	0.00527	-8.86245	18.1184	-7.02647	0.02751	-8.86088	16.1621
-9.19844	16.2577	-7.69613	0.0738	-8.79938	19.1338	-6.59805	0.12307	-10.0395	20.4825	-7.92412	0.00535	-8.85141	17.7733	-7.01542	0.02775	-8.84983	15.9711
-9.18737	16.04	-7.68509	0.07538	-8.78835	18.8421	-6.58695	0.1242	-10.0284	20.1603	-7.91308	0.00544	-8.84037	17.4599	-7.00437	0.02799	-8.83878	15.8085
-9.1763	15.8492	-7.67406	0.07694	-8.77732	18.5698	-6.57585	0.12526	-10.0173	19.8524	-7.90204	0.00554	-8.82934	17.1783	-6.99332	0.02823	-8.82773	15.6734
-9.16524	15.6847	-7.66303	0.07847	-8.76629	18.3154	-6.56475	0.12623	-10.0062	19.5601	-7.891	0.00566	-8.8183	16.9283	-6.98227	0.02846	-8.81667	15.569
-9.15417	15.5496	-7.652	0.07995	-8.75525	18.0793	-6.55365	0.12712	-9.9951	19.2841	-7.87996	0.00578	-8.80726	16.7094	-6.97122	0.02868	-8.80562	15.4941
-9.1431	15.4429	-7.64096	0.08142	-8.74422	17.8615	-6.54254	0.12792	-9.984	19.0272	-7.86892	0.00592	-8.79622	16.5206	-6.96017	0.0289	-8.79457	15.4432
-9.13203	15.3595	-7.62993	0.08285	-8.73319	17.6619	-6.53144	0.12862	-9.9729	18.79	-7.85788	0.00607	-8.78518	16.3652	-6.94912	0.0291	-8.78352	15.4147
-9.12097	15.2978	-7.6189	0.08423	-8.72216	17.4804	-6.52034	0.12926	-9.96179	18.5706	-7.84684	0.00624	-8.77414	16.2417	-6.93807	0.0293	-8.77247	15.4069
-9.1099	15.2561	-7.60787	0.08555	-8.71112	17.3165	-6.50924	0.12985	-9.95069	18.3693	-7.8358	0.00642	-8.7631	16.1447	-6.92702	0.02949	-8.76142	15.4177
-9.09883	15.2327	-7.59683	0.0868	-8.70009	17.1698	-6.49814	0.13034	-9.93959	18.188	-7.82476	0.00662	-8.75206	16.0726	-6.91597	0.02968	-8.75037	15.445
-9.08776	15.2258	-7.5858	0.08798	-8.68906	17.0395	-6.48704	0.13073	-9.92849	18.0263	-7.81372	0.00684	-8.74102	16.0233	-6.90491	0.02988	-8.73932	15.4864
-9.07669	15.233	-7.57477	0.08908	-8.67802	16.9288	-6.47594	0.13103	-9.91739	17.8818	-7.80269	0.00708	-8.72998	15.9949	-6.89386	0.03009	-8.72827	15.5398
-9.06563	15.2524	-7.56374	0.09013	-8.66699	16.8367	-6.46483	0.13131	-9.90629	17.7536	-7.79165	0.00734	-8.71894	15.9851	-6.88281	0.03031	-8.71722	15.6028
-9.05456	15.2817	-7.5527	0.09111	-8.65596	16.7581	-6.45373	0.13158	-9.89519	17.6411	-7.78061	0.00762	-8.7079	15.9916	-6.87176	0.03053	-8.70617	15.6749
-9.04349	15.3185	-7.54167	0.09199	-8.64493	16.6917	-6.44263	0.13178	-9.88408	17.5429	-7.76957	0.00792	-8.69686	16.012	-6.86071	0.03075	-8.69512	15.7536
-9.03242	15.3608	-7.53064	0.09277	-8.63389	16.6364	-6.43153	0.13193	-9.87298	17.4579	-7.75853	0.00825	-8.68583	16.0459	-6.84966	0.03097	-8.68407	15.8344
-9.02136	15.4062	-7.51961	0.09345	-8.62286	16.5904	-6.42043	0.13203	-9.86188	17.3849	-7.74749	0.00861	-8.67479	16.0907	-6.83861	0.03121	-8.67302	15.9148
-9.01029	15.4544	-7.50857	0.09402	-8.61183	16.5563	-6.40933	0.13209	-9.85078	17.326	-7.73645	0.009	-8.66375	16.1418	-6.82756	0.03145	-8.66197	15.9927
-8.99922	15.5033	-7.49754	0.09448	-8.6008	16.5326	-6.39823	0.13213	-9.83968	17.2796	-7.72541	0.00942	-8.65271	16.1968	-6.81651	0.0317	-8.65092	16.0657
-8.98815	15.5487	-7.48651	0.09482	-8.58976	16.5135	-6.38712	0.13215	-9.82858	17.24	-7.71437	0.00987	-8.64167	16.2531	-6.80546	0.03196	-8.63986	16.1315
-8.97709	15.5886	-7.47548	0.09504	-8.57873	16.4974	-6.37602	0.13219	-9.81748	17.2052	-7.70333	0.01035	-8.63063	16.3083	-6.79441	0.03223	-8.62881	16.1883
-8.96602	15.6211	-7.46444	0.09513	-8.5677	16.4827	-6.36492	0.13226	-9.80637	17.1731	-7.69229	0.01087	-8.61959	16.3598	-6.78336	0.03252	-8.61776	16.2379
-8.95495	15.6486	-7.45341	0.09511	-8.55667	16.4675	-6.35382	0.13234	-9.79527	17.142	-7.68125	0.01142	-8.60855	16.4058	-6.77231	0.03281	-8.60671	16.279
-8.94388	15.6694	-7.44238	0.09497	-8.54563	16.4503	-6.34272	0.13247	-9.78417	17.1097	-7.67021	0.01201	-8.59751	16.4478	-6.76126	0.03311	-8.59566	16.306
-8.93282	15.6784	-7.43134	0.09473	-8.5346	16.4295	-6.33162	0.13263	-9.77307	17.0743	-7.65918	0.01264	-8.58647	16.484	-6.75021	0.03342	-8.58461	16.3174
-8.92175	15.6741	-7.42031	0.09439	-8.52357	16.4036	-6.32052	0.13285	-9.76197	17.0338	-7.64814	0.01331	-8.57543	16.5084	-6.73916	0.03375	-8.57356	16.3122
-8.91068	15.6558	-7.40928	0.09393	-8.51254	16.371	-6.30941	0.13314	-9.75087	16.9866	-7.6371	0.01403	-8.56439	16.5196	-6.7281	0.03408	-8.56251	16.2896
-8.89961	15.6226	-7.39825	0.09337	-8.5015	16.3307	-6.29831	0.1335	-9.73977	16.9307	-7.62606	0.01478	-8.55335	16.5161	-6.71705	0.03442	-8.55146	16.2568
-8.88854	15.5741	-7.38721	0.09272	-8.49047	16.2813	-6.28721	0.13393	-9.72866	16.8708	-7.61502	0.01557	-8.54232	16.4967	-6.706	0.03478	-8.54041	16.2136
-8.87748	15.5162	-7.37618	0.09199	-8.47944	16.2219	-6.27611	0.13445	-9.71756	16.8053	-7.60398	0.01641	-8.53128	16.4603	-6.69495	0.03514	-8.52936	16.1537
-8.86641	15.4508	-7.36515	0.09118	-8.46841	16.1514	-6.26501	0.13504	-9.70646	16.7268	-7.59294	0.01729	-8.52024	16.4124	-6.6839	0.03551	-8.51831	16.0772
-8.85534	15.3742	-7.35412	0.09026	-8.45737	16.0733	-6.25391	0.13572	-9.69536	16.6344	-7.5819	0.01821	-8.5092	16.3544	-6.67285	0.03589	-8.50726	15.9823
-8.84427	15.2846	-7.34308	0.08926	-8.44634	15.988	-6.24281	0.13648	-9.68426	16.5271	-7.57086	0.01918	-8.49816	16.2819	-6.6618	0.03627	-8.49621	15.8713
-8.83321	15.1807	-7.33205	0.08817	-8.43531	15.892	-6.2317	0.13733	-9.67316	16.4044	-7.55982	0.02018	-8.48712	16.193	-6.65075	0.03667	-8.48516	15.7453
-8.82214	15.0654	-7.32102	0.08701	-8.42428	15.7862	-6.2206	0.13826	-9.66206	16.2656	-7.54878	0.02123	-8.47608	16.0859	-6.6397	0.03707	-8.4741	15.603
-8.81107	14.9395	-7.30999	0.08577	-8.41324	15.6714	-6.2095	0.13926	-9.65095	16.1111	-7.53774	0.02232	-8.46504	15.9629	-6.62865	0.03748	-8.46305	15.4478
-8.8	14.8024	-7.29895	0.08448	-8.40221	15.5459	-6.1984	0.14034	-9.63985	15.9408	-7.5267	0.02345	-8.454	15.8248	-6.6176	0.03789	-8.452	15.2808
-8.78894	14.6574	-7.28792	0.08313	-8.39118	15.41	-6.1873	0.14148	-9.62875	15.7573	-7.51567	0.02462	-8.44296	15.6704	-6.60655	0.0383	-8.44095	15.1016
-8.77787	14.506	-7.27689	0.08175	-8.38015	15.2643	-6.1762	0.14268	-9.61765	15.5613	-7.50463	0.02582	-8.43192	15.5009	-6.5955	0.03871	-8.4299	14.9118
-8.7668	14.3478	-7.26586	0.08033	-8.36911	15.1095	-6.16509	0.14391	-9.60655	15.3598	-7.49359	0.02706	-8.42088	15.3197	-6.58445	0.03912	-8.41885	14.7134
-8.75573	14.1844	-7.25482	0.0789	-8.35808	14.9464	-6.15399	0.14517	-9.59545	15.1561	-7.48255	0.02834	-8.40984	15.1282	-6.5734	0.03954	-8.4078	14.5082
-8.74467	14.0179	-7.24379	0.07747	-8.34705	14.7741	-6.14289	0.14645	-9.58435	14.9434	-7.47151	0.02966	-8.3988	14.9262	-6.56234	0.03996	-8.39675	14.2983
-8.7336	13.8499	-7.23276	0.07605	-8.33602	14.594	-6.13179	0.14775	-9.57324	14.7233	-7.46047	0.031	-8.38777	14.7154	-6.55129	0.04039	-8.3857	14.0857
-8.72253	13.6823	-7.22173	0.07464	-8.32498	14.4074	-6.12069	0.1491	-9.56214	14.4976	-7.44943	0.03238	-8.37673	14.4979	-6.54024	0.04083	-8.37465	13.8729
-8.71146	13.517	-7.21069	0.07326	-8.31395	14.2159	-6.10959	0.15052	-9.55104	14.2662	-7.43839	0.03378	-8.36569	14.2758	-6.52919	0.04127	-8.3636	13.6616
-8.70039	13.3559	-7.19966	0.07191	-8.30292	14.0213	-6.09849	0.15191	-9.53994	14.0312	-7.42735	0.03522	-8.35465	14.0512	-6.51814	0.04172	-8.35255	13.4543
-8.68933	13.201	-7.18863	0.0706	-8.29189	13.8291	-6.08738	0.15327	-9.52884	13.7949	-7.41631	0.03668	-8.34361	13.8264	-6.50709	0.04217	-8.3415	13.2532
-8.67826	13.054	-7.1776	0.06935	-8.28085	13.6414	-6.07628	0.15458	-9.51774	13.5594	-7.40527	0.03816	-8.33257	13.6076	-6.49604	0.04262	-8.33045	13.0643
-8.66719	12.9165	-7.16656	0.06815	-8.26982	13.4559	-6.06518	0.15585	-9.50663	13.3275	-7.39423	0.03966	-8.32153	13.397	-6.48499	0.04308	-8.3194	12.8896
-8.65612	12.7902	-7.15553	0.06703	-8.25879	13.2747	-6.05408	0.15705	-9.49553	13.1013	-7.38319	0.04118	-8.31049	13.1928	-6.47394	0.04355	-8.30835	12.727
-8.64506	12.6767	-7.1445	0.06598	-8.24775	13.0996	-6.04298	0.15818	-9.48443	12.8833	-7.37215	0.04271	-8.29945	12.997	-6.46289	0.04403	-8.29729	12.5782
-8.63399	12.5771	-7.13347	0.06501	-8.23672	12.9326	-6.03188	0.15923	-9.47333	12.676	-7.36112	0.04425	-8.28841	12.812	-6.45184	0.04451	-8.28624	12.445
-8.62292	12.4929	-7.12243	0.06415	-8.22569	12.7755	-6.02078	0.16021	-9.46223	12.4817	-7.35008	0.0458	-8.27737	12.6393	-6.44079	0.04501	-8.27519	12.3307
-8.61185	12.4252	-7.1114	0.06338	-8.21466	12.6301	-6.00967	0.16109	-9.45113	12.3026	-7.33904	0.04735	-8.26633	12.4811	-6.42974	0.04552	-8.26414	12.2368
-8.60079	12.3748	-7.10037	0.06272	-8.20362	12.4981	-5.99857	0.16187	-9.44003	12.1409	-7.328	0.0489	-8.25529	12.3389	-6.41869	0.04604	-8.25309	12.1624
-8.58972	12.3467	-7.08934	0.06217	-8.19259	12.3812	-5.98747	0.16264	-9.42892	11.9986	-7.31696	0.05044	-8.24426	12.2142	-6.40764	0.04658	-8.24204	12.1083
-8.57865	12.3412	-7.0783	0.06173	-8.18156	12.281	-5.97637	0.16338	-9.41782	11.8775	-7.30592	0.05199	-8.23322	12.1086	-6.39659	0.04714	-8.23099	12.0757
-8.56758	12.355	-7.06727	0.06141	-8.17053	12.1987	-5.96527	0.164	-9.40672	11.7792	-7.29488	0.05352	-8.22218	12.0251	-6.38553	0.04771	-8.21994	12.065
-8.55652	12.3884	-7.05624	0.06122	-8.15949	12.1355	-5.95417	0.16451	-9.39562	11.705	-7.28384	0.05506	-8.21114	11.9648	-6.37448	0.0483	-8.20889	12.0766
-8.54545	12.4412	-7.04521	0.06115	-8.14846	12.0945	-5.94307	0.1649	-9.38452	11.6561	-7.2728	0.05659	-8.2001	11.9264	-6.36343	0.0489	-8.19784	12.111
-8.53438	12.5137	-7.03417	0.06121	-8.13743	12.0765	-5.93196	0.16516	-9.37342	11.6334	-7.26176	0.05812	-8.18906	11.9106	-6.35238	0.04951	-8.18679	12.168
-8.52331	12.6076	-7.02314	0.06139	-8.1264	12.0803	-5.92086	0.16529	-9.36232	11.638	-7.25072	0.05962	-8.17802	11.9178	-6.34133	0.05013	-8.17574	12.2478
-8.51224	12.7226	-7.01211	0.06168	-8.11536	12.1062	-5.90976	0.16528	-9.35121	11.6698	-7.23968	0.0611	-8.16698	11.9481	-6.33028	0.05077	-8.16469	12.35
-8.50118	12.8563	-7.00107	0.06209	-8.10433	12.1546	-5.89866	0.16513	-9.34011	11.7291	-7.22864	0.06255	-8.15594	12.0016	-6.31923	0.05142	-8.15364	12.4745
-8.49011	13.0082	-6.99004	0.06262	-8.0933	12.2256	-5.88756	0.16485	-9.32901	11.8161	-7.21761	0.06396	-8.1449	12.0783	-6.30818	0.05207	-8.14259	12.6207
-8.47904	13.1778	-6.97901	0.06325	-8.08227	12.319	-5.87646	0.16443	-9.31791	11.9301	-7.20657	0.06534	-8.13386	12.1778	-6.29713	0.05272	-8.13154	12.7881
-8.46797	13.3643	-6.96798	0.06399	-8.07123	12.4347	-5.86536	0.16386	-9.30681	12.071	-7.19553	0.06668	-8.12282	12.2996	-6.28608	0.05337	-8.12048	12.9758
-8.45691	13.567	-6.95694	0.06483	-8.0602	12.5723	-5.85425	0.16315	-9.29571	12.2378	-7.18449	0.06797	-8.11178	12.4431	-6.27503	0.05402	-8.10943	13.1834
-8.44584	13.7853	-6.94591	0.06577	-8.04917	12.7313	-5.84315	0.16229	-9.28461	12.4297	-7.17345	0.06922	-8.10075	12.6077	-6.26398	0.05465	-8.09838	13.4099
-8.43477	14.0183	-6.93488	0.06679	-8.03814	12.9108	-5.83205	0.16129	-9.2735	12.6456	-7.16241	0.07041	-8.08971	12.7927	-6.25293	0.05526	-8.08733	13.6545
-8.4237	14.2652	-6.92385	0.06791	-8.0271	13.1102	-5.82095	0.16014	-9.2624	12.8844	-7.15137	0.07155	-8.07867	12.997	-6.24188	0.05586	-8.07628	13.9163
-8.41264	14.5253	-6.91281	0.0691	-8.01607	13.3286	-5.80985	0.15886	-9.2513	13.1446	-7.14033	0.07264	-8.06763	13.22	-6.23083	0.05642	-8.06523	14.1944
-8.40157	14.7978	-6.90178	0.07036	-8.00504	13.565	-5.79875	0.15744	-9.2402	13.4247	-7.12929	0.07367	-8.05659	13.4604	-6.21978	0.05696	-8.05418	14.488
-8.3905	15.082	-6.89075	0.07168	-7.99401	13.8186	-5.78765	0.15588	-9.2291	13.7233	-7.11825	0.07464	-8.04555	13.7174	-6.20872	0.05747	-8.04313	14.796
-8.37943	15.3772	-6.87972	0.07305	-7.98297	14.088	-5.77654	0.15418	-9.218	14.0428	-7.10721	0.07554	-8.03451	13.9901	-6.19767	0.05794	-8.03208	15.1217
-8.36837	15.6866	-6.86868	0.07446	-7.97194	14.3764	-5.76544	0.15235	-9.2069	14.3816	-7.09617	0.07637	-8.02347	14.2774	-6.18662	0.05837	-8.02103	15.4643
-8.3573	16.0097	-6.85765	0.0759	-7.96091	14.6824	-5.75434	0.15042	-9.19579	14.7338	-7.08513	0.07712	-8.01243	14.5784	-6.17557	0.05875	-8.00998	15.8189
-8.34623	16.3418	-6.84662	0.07737	-7.94988	15.0011	-5.74324	0.14842	-9.18469	15.0999	-7.0741	0.0778	-8.00139	14.8924	-6.16452	0.05909	-7.99893	16.1847
-8.33516	16.6823	-6.83559	0.07886	-7.93884	15.3315	-5.73214	0.1463	-9.17359	15.4783	-7.06306	0.07841	-7.99035	15.2223	-6.15347	0.05938	-7.98788	16.561
-8.32409	17.0309	-6.82455	0.08035	-7.92781	15.6724	-5.72104	0.14407	-9.16249	15.8653	-7.05202	0.07896	-7.97931	15.5677	-6.14242	0.05962	-7.97683	16.9512
-8.31303	17.3869	-6.81352	0.08183	-7.91678	16.0229	-5.70993	0.14184	-9.15139	16.2593	-7.04098	0.07946	-7.96827	15.9235	-6.13137	0.05981	-7.96578	17.3546
-8.30196	17.7502	-6.80249	0.08331	-7.90575	16.3821	-5.69883	0.13961	-9.14029	16.6589	-7.02994	0.07992	-7.95724	16.2932	-6.12032	0.05997	-7.95473	17.7667
-8.29089	18.1204	-6.79146	0.08476	-7.89471	16.7493	-5.68773	0.13731	-9.12919	17.0667	-7.0189	0.08031	-7.9462	16.6763	-6.10927	0.06008	-7.94367	18.189
-8.27982	18.5032	-6.78042	0.08618	-7.88368	17.1237	-5.67663	0.13495	-9.11808	17.4817	-7.00786	0.08063	-7.93516	17.068	-6.09822	0.06014	-7.93262	18.6209
-8.26876	18.8984	-6.76939	0.08757	-7.87265	17.5067	-5.66553	0.13256	-9.10698	17.8988	-6.99682	0.08088	-7.92412	17.4702	-6.08717	0.06015	-7.92157	19.0641
-8.25769	19.3019	-6.75836	0.08891	-7.86161	17.9018	-5.65443	0.13014	-9.09588	18.3168	-6.98578	0.08108	-7.91308	17.8822	-6.07612	0.0601	-7.91052	19.5181
-8.24662	19.7153	-6.74733	0.09021	-7.85058	18.3086	-5.64333	0.12774	-9.08478	18.7349	-6.97474	0.08122	-7.90204	18.3018	-6.06507	0.06001	-7.89947	19.9784
-8.23555	20.1365	-6.73629	0.09145	-7.83955	18.7226	-5.63222	0.12536	-9.07368	19.1524	-6.9637	0.08131	-7.891	18.7306	-6.05402	0.05988	-7.88842	20.4448
-8.22449	20.5634	-6.72526	0.09263	-7.82852	19.1416	-5.62112	0.12301	-9.06258	19.5688	-6.95266	0.08135	-7.87996	19.1706	-6.04297	0.05973	-7.87737	20.9167
-8.21342	20.9957	-6.71423	0.09378	-7.81748	19.5652	-5.61002	0.12073	-9.05147	19.9838	-6.94162	0.08135	-7.86892	19.6193	-6.03191	0.05954	-7.86632	21.3938
-8.20235	21.4333	-6.7032	0.09489	-7.80645	19.9935	-5.59892	0.11852	-9.04037	20.3991	-6.93059	0.08132	-7.85788	20.0746	-6.02086	0.05932	-7.85527	21.8758
-8.19128	21.8762	-6.69216	0.09592	-7.79542	20.4281	-5.58782	0.11642	-9.02927	20.8147	-6.91955	0.0813	-7.84684	20.5365	-6.00981	0.05909	-7.84422	22.364
-8.18022	22.324	-6.68113	0.09689	-7.78439	20.8693	-5.57672	0.11444	-9.01817	21.2284	-6.90851	0.0813	-7.8358	21.0044	-5.99876	0.05886	-7.83317	22.8582
-8.16915	22.7786	-6.6701	0.09781	-7.77335	21.3148	-5.56562	0.11261	-9.00707	21.6426	-6.89747	0.08127	-7.82476	21.4803	-5.98771	0.05862	-7.82212	23.3558
-8.15808	23.2399	-6.65907	0.09866	-7.76232	21.7667	-5.55451	0.11093	-8.99597	22.0595	-6.88643	0.08122	-7.81372	21.9639	-5.97666	0.05839	-7.81107	23.8562
-8.14701	23.7055	-6.64803	0.09943	-7.75129	22.2249	-5.54341	0.10944	-8.98487	22.4772	-6.87539	0.08117	-7.80269	22.4529	-5.96561	0.05817	-7.80002	24.3588
-8.13594	24.1753	-6.637	0.10011	-7.74026	22.6876	-5.53231	0.10816	-8.97376	22.8983	-6.86435	0.08112	-7.79165	22.947	-5.95456	0.05796	-7.78897	24.863
-8.12488	24.649	-6.62597	0.10071	-7.72922	23.1545	-5.52121	0.1071	-8.96266	23.3231	-6.85331	0.08107	-7.78061	23.4457	-5.94351	0.0578	-7.77791	25.368
-8.11381	25.1259	-6.61494	0.10121	-7.71819	23.6256	-5.51011	0.10628	-8.95156	23.7479	-6.84227	0.08103	-7.76957	23.9485	-5.93246	0.05767	-7.76686	25.8731
-8.10274	25.6059	-6.6039	0.10164	-7.70716	24.1047	-5.49901	0.10571	-8.94046	24.1773	-6.83123	0.081	-7.75853	24.4547	-5.92141	0.05759	-7.75581	26.3774
-8.09167	26.0882	-6.59287	0.102	-7.69613	24.5915	-5.48791	0.10542	-8.92936	24.6117	-6.82019	0.08098	-7.74749	24.9639	-5.91036	0.05757	-7.74476	26.8839
-8.08061	26.5765	-6.58184	0.10227	-7.68509	25.0816	-5.4768	0.10542	-8.91826	25.0476	-6.80915	0.08099	-7.73645	25.4752	-5.89931	0.05761	-7.73371	27.3917
-8.06954	27.07	-6.5708	0.10246	-7.67406	25.5745	-5.4657	0.10571	-8.90716	25.4852	-6.79811	0.08101	-7.72541	25.9877	-5.88826	0.05772	-7.72266	27.8956
-8.05847	27.5639	-6.55977	0.10257	-7.66303	26.0697	-5.4546	0.1063	-8.89605	25.925	-6.78707	0.08106	-7.71437	26.5007	-5.87721	0.05792	-7.71161	28.3986
-8.0474	28.0575	-6.54874	0.1026	-7.652	26.5663	-5.4435	0.1072	-8.88495	26.3673	-6.77604	0.08114	-7.70333	27.017	-5.86615	0.05822	-7.70056	28.8993
-8.03634	28.5538	-6.53771	0.10256	-7.64096	27.0675	-5.4324	0.10841	-8.87385	26.8144	-6.765	0.08124	-7.69229	27.5355	-5.8551	0.05861	-7.68951	29.3927
-8.02527	29.0518	-6.52667	0.10245	-7.62993	27.5721	-5.4213	0.10994	-8.86275	27.2664	-6.75396	0.08137	-7.68125	28.051	-5.84405	0.05911	-7.67846	29.8813
-8.0142	29.5506	-6.51564	0.10228	-7.6189	28.0752	-5.4102	0.11178	-8.85165	27.7215	-6.74292	0.08152	-7.67021	28.5661	-5.833	0.05971	-7.66741	30.3639
-8.00313	30.0489	-6.50461	0.10208	-7.60787	28.5753	-5.39909	0.11393	-8.84055	28.1795	-6.73188	0.0817	-7.65918	29.0797	-5.82195	0.06043	-7.65636	30.8372
-7.99207	30.5435	-6.49358	0.10183	-7.59683	29.071	-5.38799	0.1164	-8.82945	28.6404	-6.72084	0.08189	-7.64814	29.5902	-5.8109	0.06126	-7.64531	31.2998
-7.981	31.0331	-6.48254	0.10152	-7.5858	29.5609	-5.37689	0.11917	-8.81834	29.1039	-6.7098	0.08211	-7.6371	30.096	-5.79985	0.06222	-7.63426	31.7484
-7.96993	31.5145	-6.47151	0.10117	-7.57477	30.0452	-5.36579	0.12222	-8.80724	29.5736	-6.69876	0.08234	-7.62606	30.5918	-5.7888	0.0633	-7.62321	32.1819
-7.95886	31.9861	-6.46048	0.10079	-7.56374	30.5262	-5.35469	0.12554	-8.79614	30.049	-6.68772	0.08259	-7.61502	31.0779	-5.77775	0.06449	-7.61216	32.6012
-7.94779	32.449	-6.44945	0.10037	-7.5527	31.0001	-5.34359	0.1291	-8.78504	30.5255	-6.67668	0.08286	-7.60398	31.553	-5.7667	0.06581	-7.6011	33.007
-7.93673	32.9035	-6.43841	0.0999	-7.54167	31.4611	-5.33249	0.13289	-8.77394	31.004	-6.66564	0.08316	-7.59294	32.0133	-5.75565	0.06725	-7.59005	33.3983
-7.92566	33.3466	-6.42738	0.0994	-7.53064	31.9092	-5.32138	0.13688	-8.76284	31.4836	-6.6546	0.08348	-7.5819	32.4596	-5.7446	0.06881	-7.579	33.7721
-7.91459	33.7747	-6.41635	0.09887	-7.51961	32.3426	-5.31028	0.14105	-8.75174	31.9652	-6.64356	0.08378	-7.57086	32.8905	-5.73355	0.07048	-7.56795	34.1257
-7.90352	34.1886	-6.40532	0.09833	-7.50857	32.7592	-5.29918	0.14537	-8.74063	32.4474	-6.63253	0.08406	-7.55982	33.3066	-5.7225	0.07226	-7.5569	34.4581
-7.89246	34.587	-6.39428	0.09777	-7.49754	33.1573	-5.28808	0.1498	-8.72953	32.9248	-6.62149	0.08432	-7.54878	33.7068	-5.71145	0.07414	-7.54585	34.7728
-7.88139	34.9707	-6.38325	0.0972	-7.48651	33.5331	-5.27698	0.15433	-8.71843	33.3977	-6.61045	0.08455	-7.53774	34.0858	-5.7004	0.07612	-7.5348	35.073
-7.87032	35.3386	-6.37222	0.09662	-7.47548	33.8849	-5.26588	0.15892	-8.70733	33.8644	-6.59941	0.08474	-7.5267	34.4427	-5.68934	0.07818	-7.52375	35.3544
-7.85925	35.6853	-6.36119	0.09604	-7.46444	34.2111	-5.25477	0.16354	-8.69623	34.3253	-6.58837	0.08489	-7.51567	34.7805	-5.67829	0.08036	-7.5127	35.6124
-7.84819	36.0099	-6.35015	0.09547	-7.45341	34.5104	-5.24367	0.16816	-8.68513	34.7781	-6.57733	0.085	-7.50463	35.0984	-5.66724	0.08271	-7.50165	35.8507
-7.83712	36.3112	-6.33912	0.09491	-7.44238	34.7855	-5.23257	0.17274	-8.67403	35.2191	-6.56629	0.08508	-7.49359	35.3918	-5.65619	0.08506	-7.4906	36.071
-7.82605	36.5964	-6.32809	0.09437	-7.43134	35.0373	-5.22147	0.17726	-8.66292	35.6464	-6.55525	0.0851	-7.48255	35.664	-5.64514	0.08749	-7.47955	36.2692
-7.81498	36.8667	-6.31706	0.09384	-7.42031	35.261	-5.21037	0.18168	-8.65182	36.0557	-6.54421	0.08506	-7.47151	35.9185	-5.63409	0.08998	-7.4685	36.4431
-7.80392	37.113	-6.30602	0.09333	-7.40928	35.4597	-5.19927	0.18597	-8.64072	36.447	-6.53317	0.08496	-7.46047	36.151	-5.62304	0.09261	-7.45745	36.5985
-7.79285	37.3325	-6.29499	0.09286	-7.39825	35.6351	-5.18817	0.19017	-8.62962	36.8184	-6.52213	0.08479	-7.44943	36.3591	-5.61199	0.09526	-7.4464	36.7357
-7.78178	37.5285	-6.28396	0.09241	-7.38721	35.7826	-5.17706	0.19424	-8.61852	37.1657	-6.51109	0.08457	-7.43839	36.5429	-5.60094	0.09797	-7.43535	36.8487
-7.77071	37.7005	-6.27293	0.09199	-7.37618	35.9082	-5.16596	0.19811	-8.60742	37.4872	-6.50005	0.08429	-7.42735	36.704	-5.58989	0.10078	-7.42429	36.9373
-7.75964	37.8457	-6.26189	0.09161	-7.36515	36.0098	-5.15486	0.20175	-8.59632	37.7811	-6.48902	0.08394	-7.41631	36.8426	-5.57884	0.10365	-7.41324	37.0059
-7.74858	37.9638	-6.25086	0.09127	-7.35412	36.0797	-5.14376	0.20517	-8.58521	38.0516	-6.47798	0.08352	-7.40527	36.9568	-5.56779	0.10661	-7.40219	37.0548
-7.73751	38.0564	-6.23983	0.09096	-7.34308	36.1193	-5.13266	0.20834	-8.57411	38.2975	-6.46694	0.08303	-7.39423	37.0469	-5.55674	0.10968	-7.39114	37.0801
-7.72644	38.1233	-6.2288	0.09069	-7.33205	36.1304	-5.12156	0.2112	-8.56301	38.513	-6.4559	0.08248	-7.38319	37.1151	-5.54569	0.11289	-7.38009	37.0822
-7.71537	38.1601	-6.21776	0.09047	-7.32102	36.1126	-5.11046	0.21373	-8.55191	38.701	-6.44486	0.08187	-7.37215	37.1617	-5.53464	0.11625	-7.36904	37.0615
-7.70431	38.1669	-6.20673	0.0903	-7.30999	36.0662	-5.09935	0.21594	-8.54081	38.8623	-6.43382	0.08121	-7.36112	37.1833	-5.52359	0.1198	-7.35799	37.0181
-7.69324	38.1439	-6.1957	0.09019	-7.29895	35.9922	-5.08825	0.21782	-8.52971	38.9918	-6.42278	0.0805	-7.35008	37.1802	-5.51253	0.12356	-7.34694	36.9528
-7.68217	38.091	-6.18467	0.09012	-7.28792	35.8943	-5.07715	0.21938	-8.5186	39.085	-6.41174	0.07973	-7.33904	37.1531	-5.50148	0.12758	-7.33589	36.8697
-7.6711	38.0147	-6.17363	0.09012	-7.27689	35.7741	-5.06605	0.22059	-8.5075	39.1432	-6.4007	0.07891	-7.328	37.1026	-5.49043	0.13192	-7.32484	36.7696
-7.66004	37.9154	-6.1626	0.09017	-7.26586	35.6311	-5.05495	0.22145	-8.4964	39.1659	-6.38966	0.07805	-7.31696	37.0294	-5.47938	0.13662	-7.31379	36.6506
-7.64897	37.7895	-6.15157	0.09029	-7.25482	35.4712	-5.04385	0.22196	-8.4853	39.1554	-6.37862	0.07715	-7.30592	36.9381	-5.46833	0.14177	-7.30274	36.5173
-7.6379	37.6417	-6.14053	0.09046	-7.24379	35.2984	-5.03275	0.22216	-8.4742	39.1114	-6.36758	0.0762	-7.29488	36.8295	-5.45728	0.1475	-7.29169	36.3702
-7.62683	37.4704	-6.1295	0.09069	-7.23276	35.1105	-5.02164	0.22207	-8.4631	39.0305	-6.35654	0.07522	-7.28384	36.7024	-5.44623	0.15385	-7.28064	36.2096
-7.61577	37.2726	-6.11847	0.09098	-7.22173	34.9114	-5.01054	0.22165	-8.452	38.9131	-6.3455	0.07421	-7.2728	36.5633	-5.43518	0.16087	-7.26959	36.0338
-7.6047	37.0529	-6.10744	0.09134	-7.21069	34.7031	-4.99944	0.2209	-8.44089	38.7703	-6.33447	0.07316	-7.26176	36.4111	-5.42413	0.16871	-7.25853	35.8394
-7.59363	36.8124	-6.0964	0.09175	-7.19966	34.4834	-4.98834	0.21986	-8.42979	38.6029	-6.32343	0.0721	-7.25072	36.2443	-5.41308	0.17747	-7.24748	35.627
-7.58256	36.5482	-6.08537	0.09223	-7.18863	34.2583	-4.97724	0.21855	-8.41869	38.402	-6.31239	0.07102	-7.23968	36.0637	-5.40203	0.18725	-7.23643	35.4006
-7.57149	36.2613	-6.07434	0.09277	-7.1776	34.0294	-4.96614	0.21698	-8.40759	38.1731	-6.30135	0.06994	-7.22864	35.8657	-5.39098	0.19819	-7.22538	35.1609
-7.56043	35.9588	-6.06331	0.09339	-7.16656	33.7945	-4.95504	0.21524	-8.39649	37.9174	-6.29031	0.06885	-7.21761	35.651	-5.37993	0.21044	-7.21433	34.9064
-7.54936	35.6423	-6.05227	0.09407	-7.15553	33.5551	-4.94393	0.21337	-8.38539	37.6368	-6.27927	0.06776	-7.20657	35.4242	-5.36888	0.22417	-7.20328	34.6379
-7.53829	35.3068	-6.04124	0.09482	-7.1445	33.3128	-4.93283	0.21131	-8.37429	37.3329	-6.26823	0.06667	-7.19553	35.1859	-5.35783	0.23956	-7.19223	34.3536
-7.52722	34.9579	-6.03021	0.09563	-7.13347	33.0689	-4.92173	0.2091	-8.36318	37.0036	-6.25719	0.0656	-7.18449	34.9327	-5.34677	0.2568	-7.18118	34.0545
-7.51616	34.5971	-6.01918	0.09652	-7.12243	32.8287	-4.91063	0.20676	-8.35208	36.651	-6.24615	0.06454	-7.17345	34.6653	-5.33572	0.27611	-7.17013	33.7452
-7.50509	34.2219	-6.00814	0.09748	-7.1114	32.5933	-4.89953	0.2043	-8.34098	36.2772	-6.23511	0.06349	-7.16241	34.3861	-5.32467	0.29771	-7.15908	33.4267
-7.49402	33.8339	-5.99711	0.09852	-7.10037	32.3598	-4.88843	0.20175	-8.32988	35.8864	-6.22407	0.06247	-7.15137	34.096	-5.31362	0.32185	-7.14803	33.0998
-7.48295	33.4389	-5.98608	0.09965	-7.08934	32.1288	-4.87733	0.19913	-8.31878	35.4808	-6.21303	0.06146	-7.14033	33.7975	-5.30257	0.34878	-7.13698	32.7657
-7.47189	33.0387	-5.97505	0.10086	-7.0783	31.9012	-4.86622	0.19646	-8.30768	35.0608	-6.20199	0.06049	-7.12929	33.4916	-5.29152	0.37879	-7.12593	32.4215
-7.46082	32.6369	-5.96401	0.10215	-7.06727	31.6813	-4.85512	0.19377	-8.29658	34.6328	-6.19096	0.05955	-7.11825	33.1748	-5.28047	0.41216	-7.11488	32.0682
-7.44975	32.2356	-5.95298	0.1035	-7.05624	31.4736	-4.84402	0.1911	-8.28547	34.1991	-6.17992	0.05864	-7.10721	32.852	-5.26942	0.44919	-7.10383	31.7114
-7.43868	31.8306	-5.94195	0.10491	-7.04521	31.2765	-4.83292	0.18847	-8.27437	33.76	-6.16888	0.05777	-7.09617	32.5242	-5.25837	0.49021	-7.09278	31.3525
-7.42762	31.4239	-5.93092	0.10637	-7.03417	31.0859	-4.82182	0.18588	-8.26327	33.3177	-6.15784	0.05694	-7.08513	32.1882	-5.24732	0.53553	-7.08172	30.9911
-7.41655	31.0174	-5.91988	0.10789	-7.02314	30.8998	-4.81072	0.18335	-8.25217	32.8766	-6.1468	0.05614	-7.0741	31.8452	-5.23627	0.5855	-7.07067	30.629
-7.40548	30.6132	-5.90885	0.10947	-7.01211	30.7182	-4.79961	0.18089	-8.24107	32.4389	-6.13576	0.05539	-7.06306	31.4963	-5.22522	0.64047	-7.05962	30.2661
-7.39441	30.2137	-5.89782	0.1111	-7.00107	30.5411	-4.78851	0.17852	-8.22997	32.0026	-6.12472	0.05468	-7.05202	31.147	-5.21417	0.70077	-7.04857	29.9044
-7.38334	29.821	-5.88679	0.11279	-6.99004	30.3682	-4.77741	0.17625	-8.21887	31.5698	-6.11368	0.05404	-7.04098	30.8006	-5.20312	0.76676	-7.03752	29.5461
-7.37228	29.4374	-5.87575	0.11451	-6.97901	30.1992	-4.76631	0.17409	-8.20776	31.1428	-6.10264	0.05348	-7.02994	30.4547	-5.19207	0.83877	-7.02647	29.1935
-7.36121	29.0652	-5.86472	0.11628	-6.96798	30.0342	-4.75521	0.17205	-8.19666	30.7233	-6.0916	0.05297	-7.0189	30.1089	-5.18102	0.91714	-7.01542	28.8491
-7.35014	28.7071	-5.85369	0.11809	-6.95694	29.8731	-4.74411	0.17013	-8.18556	30.3214	-6.08056	0.05252	-7.00786	29.765	-5.16996	1.0022	-7.00437	28.5175
-7.33907	28.3672	-5.84266	0.11992	-6.94591	29.7157	-4.73301	0.16832	-8.17446	29.9389	-6.06952	0.05213	-6.99682	29.4251	-5.15891	1.09425	-6.99332	28.2053
-7.32801	28.0482	-5.83162	0.12179	-6.93488	29.566	-4.7219	0.16663	-8.16336	29.5695	-6.05848	0.05181	-6.98578	29.0931	-5.14786	1.19363	-6.98227	27.9134
-7.31694	27.7546	-5.82059	0.12367	-6.92385	29.4262	-4.7108	0.16505	-8.15226	29.215	-6.04745	0.05154	-6.97474	28.7715	-5.13681	1.30058	-6.97122	27.6445
-7.30587	27.4928	-5.80956	0.12556	-6.91281	29.2936	-4.6997	0.16362	-8.14116	28.8769	-6.03641	0.05134	-6.9637	28.4605	-5.12576	1.41528	-6.96017	27.4014
-7.2948	27.2612	-5.79853	0.12747	-6.90178	29.1672	-4.6886	0.16232	-8.13005	28.5571	-6.02537	0.05121	-6.95266	28.1665	-5.11471	1.53791	-6.94912	27.1827
-7.28374	27.0581	-5.78749	0.12937	-6.89075	29.0467	-4.6775	0.16113	-8.11895	28.2569	-6.01433	0.05116	-6.94162	27.8925	-5.10366	1.66857	-6.93807	26.9953
-7.27267	26.8897	-5.77646	0.13127	-6.87972	28.9315	-4.6664	0.16005	-8.10785	27.9781	-6.00329	0.05119	-6.93059	27.6407	-5.09261	1.80735	-6.92702	26.8419
-7.2616	26.7581	-5.76543	0.13317	-6.86868	28.8223	-4.6553	0.15905	-8.09675	27.7222	-5.99225	0.0513	-6.91955	27.4178	-5.08156	1.95425	-6.91597	26.7211
-7.25053	26.6613	-5.7544	0.13508	-6.85765	28.7241	-4.64419	0.15813	-8.08565	27.4908	-5.98121	0.05149	-6.90851	27.2225	-5.07051	2.1092	-6.90491	26.6393
-7.23947	26.6015	-5.74336	0.13697	-6.84662	28.6417	-4.63309	0.15727	-8.07455	27.2874	-5.97017	0.05177	-6.89747	27.0534	-5.05946	2.27208	-6.89386	26.599
-7.2284	26.5803	-5.73233	0.13883	-6.83559	28.5726	-4.62199	0.15646	-8.06344	27.1136	-5.95913	0.05212	-6.88643	26.9132	-5.04841	2.44281	-6.88281	26.5982
-7.21733	26.5994	-5.7213	0.14066	-6.82455	28.5139	-4.61089	0.15571	-8.05234	26.9726	-5.94809	0.05256	-6.87539	26.8043	-5.03736	2.62105	-6.87176	26.6389
-7.20626	26.664	-5.71026	0.14246	-6.81352	28.4671	-4.59979	0.15498	-8.04124	26.8662	-5.93705	0.05309	-6.86435	26.7332	-5.02631	2.80637	-6.86071	26.7228
-7.19519	26.7756	-5.69923	0.14423	-6.80249	28.4376	-4.58869	0.15429	-8.03014	26.7914	-5.92601	0.0537	-6.85331	26.7022	-5.01526	2.99829	-6.84966	26.8514
-7.18413	26.9311	-5.6882	0.14595	-6.79146	28.4272	-4.57759	0.15362	-8.01904	26.7493	-5.91497	0.0544	-6.84227	26.7096	-5.00421	3.19613	-6.83861	27.0257
-7.17306	27.1311	-5.67717	0.14762	-6.78042	28.4336	-4.56648	0.15303	-8.00794	26.7455	-5.90394	0.05519	-6.83123	26.7572	-4.99315	3.39919	-6.82756	27.2466
-7.16199	27.3758	-5.66613	0.14922	-6.76939	28.4587	-4.55538	0.15253	-7.99684	26.7808	-5.8929	0.05606	-6.82019	26.8469	-4.9821	3.60667	-6.81651	27.5148
-7.15092	27.6656	-5.6551	0.15077	-6.75836	28.5083	-4.54428	0.15204	-7.98573	26.8523	-5.88186	0.05702	-6.80915	26.9803	-4.97105	3.81768	-6.80546	27.8303
-7.13986	28.0001	-5.64407	0.15232	-6.74733	28.5843	-4.53318	0.15154	-7.97463	26.9606	-5.87082	0.05807	-6.79811	27.1584	-4.96	4.03133	-6.79441	28.1927
-7.12879	28.3788	-5.63304	0.15386	-6.73629	28.6846	-4.52208	0.15105	-7.96353	27.1106	-5.85978	0.05919	-6.78707	27.3822	-4.94895	4.24655	-6.78336	28.6018
-7.11772	28.8008	-5.622	0.15531	-6.72526	28.8108	-4.51098	0.15058	-7.95243	27.3026	-5.84874	0.0604	-6.77604	27.6523	-4.9379	4.46217	-6.77231	29.0562
-7.10665	29.2648	-5.61097	0.15669	-6.71423	28.9686	-4.49988	0.15015	-7.94133	27.5329	-5.8377	0.06169	-6.765	27.9691	-4.92685	4.67703	-6.76126	29.5546
-7.09559	29.7692	-5.59994	0.15799	-6.7032	29.1597	-4.48877	0.14975	-7.93023	27.8058	-5.82666	0.06305	-6.75396	28.3324	-4.9158	4.88985	-6.75021	30.0953
-7.08452	30.3161	-5.58891	0.1592	-6.69216	29.3814	-4.47767	0.14934	-7.91913	28.1208	-5.81562	0.06449	-6.74292	28.7416	-4.90475	5.09927	-6.73916	30.6759
-7.07345	30.9032	-5.57787	0.16034	-6.68113	29.6358	-4.46657	0.14894	-7.90802	28.4736	-5.80458	0.066	-6.73188	29.196	-4.8937	5.30395	-6.7281	31.2939
-7.06238	31.5236	-5.56684	0.16138	-6.6701	29.9248	-4.45547	0.14855	-7.89692	28.8636	-5.79354	0.06757	-6.72084	29.6941	-4.88265	5.50252	-6.71705	31.9465
-7.05132	32.1745	-5.55581	0.16234	-6.65907	30.2481	-4.44437	0.14817	-7.88582	29.2896	-5.7825	0.06921	-6.7098	30.2343	-4.8716	5.69362	-6.706	32.6303
-7.04025	32.8523	-5.54478	0.16319	-6.64803	30.605	-4.43327	0.1478	-7.87472	29.7508	-5.77146	0.0709	-6.69876	30.8145	-4.86055	5.87587	-6.69495	33.3457
-7.02918	33.5536	-5.53374	0.16395	-6.637	30.9957	-4.42217	0.14746	-7.86362	30.2453	-5.76042	0.07266	-6.68772	31.4322	-4.8495	6.04804	-6.6839	34.0889
-7.01811	34.2746	-5.52271	0.16461	-6.62597	31.4198	-4.41106	0.14715	-7.85252	30.7716	-5.74939	0.07446	-6.67668	32.0885	-4.83845	6.20898	-6.67285	34.852
-7.00704	35.0112	-5.51168	0.16518	-6.61494	31.8768	-4.39996	0.1469	-7.84142	31.3275	-5.73835	0.07632	-6.66564	32.7823	-4.8274	6.35739	-6.6618	35.6324
-6.99598	35.7593	-5.50065	0.16565	-6.6039	32.3675	-4.38886	0.14669	-7.83031	31.9108	-5.72731	0.07827	-6.6546	33.5061	-4.81634	6.49193	-6.65075	36.4258
-6.98491	36.5144	-5.48961	0.16602	-6.59287	32.8908	-4.37776	0.14654	-7.81921	32.5189	-5.71627	0.08029	-6.64356	34.2539	-4.80529	6.61203	-6.6397	37.2257
-6.97384	37.2745	-5.47858	0.16629	-6.58184	33.4429	-4.36666	0.14644	-7.80811	33.149	-5.70523	0.08235	-6.63253	35.0215	-4.79424	6.71672	-6.62865	38.0312
-6.96277	38.035	-5.46755	0.16647	-6.5708	34.0218	-4.35556	0.1464	-7.79701	33.7979	-5.69419	0.08446	-6.62149	35.8049	-4.78319	6.80464	-6.6176	38.8378
-6.95171	38.7936	-5.45652	0.16655	-6.55977	34.625	-4.34445	0.14643	-7.78591	34.4625	-5.68315	0.0866	-6.61045	36.5995	-4.77214	6.87512	-6.60655	39.6391
-6.94064	39.5477	-5.44548	0.16654	-6.54874	35.2498	-4.33335	0.14653	-7.77481	35.1432	-5.67211	0.08878	-6.59941	37.4007	-4.76109	6.92817	-6.5955	40.4304
-6.92957	40.2891	-5.43445	0.16647	-6.53771	35.8933	-4.32225	0.14671	-7.76371	35.8366	-5.66107	0.091	-6.58837	38.2039	-4.75004	6.96763	-6.58445	41.2093
-6.9185	41.0119	-5.42342	0.16634	-6.52667	36.5521	-4.31115	0.14696	-7.7526	36.5348	-5.65003	0.09327	-6.57733	39.0066	-4.73899	6.99256	-6.5734	41.9716
-6.90744	41.7159	-5.41239	0.16613	-6.51564	37.2267	-4.30005	0.14731	-7.7415	37.234	-5.63899	0.09557	-6.56629	39.8081	-4.72794	6.99838	-6.56234	42.7114
-6.89637	42.4016	-5.40135	0.16586	-6.50461	37.9154	-4.28895	0.14773	-7.7304	37.9362	-5.62795	0.09793	-6.55525	40.6058	-4.71689	6.98504	-6.55129	43.429
-6.8853	43.0675	-5.39032	0.16555	-6.49358	38.6103	-4.27785	0.14822	-7.7193	38.6376	-5.61691	0.10035	-6.54421	41.3912	-4.70584	6.95555	-6.54024	44.1185
-6.87423	43.7062	-5.37929	0.16517	-6.48254	39.3054	-4.26674	0.14876	-7.7082	39.3283	-5.60588	0.10283	-6.53317	42.1582	-4.69479	6.91017	-6.52919	44.7752
-6.86317	44.3109	-5.36826	0.16473	-6.47151	40.0006	-4.25564	0.14937	-7.6971	40.0043	-5.59484	0.10538	-6.52213	42.9024	-4.68374	6.84634	-6.51814	45.404
-6.8521	44.8811	-5.35722	0.16424	-6.46048	40.6918	-4.24454	0.15003	-7.686	40.6638	-5.5838	0.10801	-6.51109	43.622	-4.67269	6.76529	-6.50709	46.0005
-6.84103	45.4125	-5.34619	0.16371	-6.44945	41.3708	-4.23344	0.15073	-7.67489	41.3035	-5.57276	0.11073	-6.50005	44.3133	-4.66164	6.6677	-6.49604	46.5543
-6.82996	45.9035	-5.33516	0.16315	-6.43841	42.0338	-4.22234	0.15145	-7.66379	41.9178	-5.56172	0.11354	-6.48902	44.9712	-4.65058	6.55375	-6.48499	47.064
-6.81889	46.3526	-5.32412	0.16254	-6.42738	42.6768	-4.21124	0.15217	-7.65269	42.5098	-5.55068	0.11648	-6.47798	45.5945	-4.63953	6.42436	-6.47394	47.53
-6.80783	46.7628	-5.31309	0.1619	-6.41635	43.2981	-4.20014	0.1529	-7.64159	43.0785	-5.53964	0.11954	-6.46694	46.1806	-4.62848	6.28088	-6.46289	47.9533
-6.79676	47.1338	-5.30206	0.16123	-6.40532	43.8983	-4.18903	0.15363	-7.63049	43.6191	-5.5286	0.12277	-6.4559	46.7293	-4.61743	6.12444	-6.45184	48.3354
-6.78569	47.4611	-5.29103	0.16053	-6.39428	44.4721	-4.17793	0.15436	-7.61939	44.1295	-5.51756	0.12618	-6.44486	47.2385	-4.60638	5.95644	-6.44079	48.676
-6.77462	47.7469	-5.27999	0.15986	-6.38325	45.0175	-4.16683	0.15505	-7.60828	44.6037	-5.50652	0.12978	-6.43382	47.7068	-4.59533	5.77819	-6.42974	48.973
-6.76356	47.9919	-5.26896	0.15923	-6.37222	45.5329	-4.15573	0.1557	-7.59718	45.0396	-5.49548	0.13357	-6.42278	48.1328	-4.58428	5.59045	-6.41869	49.227
-6.75249	48.2008	-5.25793	0.15863	-6.36119	46.0119	-4.14463	0.15628	-7.58608	45.4421	-5.48444	0.13758	-6.41174	48.5138	-4.57323	5.39462	-6.40764	49.4445
-6.74142	48.3748	-5.2469	0.15805	-6.35015	46.4604	-4.13353	0.1568	-7.57498	45.8082	-5.4734	0.14184	-6.4007	48.8512	-4.56218	5.1921	-6.39659	49.6244
-6.73035	48.5112	-5.23586	0.15748	-6.33912	46.8757	-4.12243	0.15723	-7.56388	46.1389	-5.46237	0.14639	-6.38966	49.147	-4.55113	4.98416	-6.38553	49.7598
-6.71929	48.6133	-5.22483	0.15695	-6.32809	47.2494	-4.11132	0.15757	-7.55278	46.4342	-5.45133	0.15127	-6.37862	49.3971	-4.54008	4.77222	-6.37448	49.8562
-6.70822	48.6813	-5.2138	0.15645	-6.31706	47.5866	-4.10022	0.15783	-7.54168	46.6877	-5.44029	0.15646	-6.36758	49.6001	-4.52903	4.55764	-6.36343	49.9147
-6.69715	48.7127	-5.20277	0.156	-6.30602	47.8864	-4.08912	0.15798	-7.53057	46.8997	-5.42925	0.16197	-6.35654	49.7586	-4.51798	4.34168	-6.35238	49.9333
-6.68608	48.7094	-5.19173	0.15559	-6.29499	48.1464	-4.07802	0.15803	-7.51947	47.0708	-5.41821	0.16783	-6.3455	49.8719	-4.50693	4.12575	-6.34133	49.9137
-6.67501	48.6738	-5.1807	0.15525	-6.28396	48.3667	-4.06692	0.15798	-7.50837	47.2059	-5.40717	0.17406	-6.33447	49.9391	-4.49588	3.91104	-6.33028	49.8636
-6.66395	48.6119	-5.16967	0.15498	-6.27293	48.5436	-4.05582	0.15783	-7.49727	47.304	-5.39613	0.18064	-6.32343	49.9617	-4.48483	3.69854	-6.31923	49.7849
-6.65288	48.5278	-5.15864	0.15478	-6.26189	48.6793	-4.04472	0.15757	-7.48617	47.3665	-5.38509	0.18759	-6.31239	49.9475	-4.47377	3.4893	-6.30818	49.6738
-6.64181	48.4196	-5.1476	0.15467	-6.25086	48.7751	-4.03361	0.15736	-7.47507	47.3949	-5.37405	0.19491	-6.30135	49.8984	-4.46272	3.28435	-6.29713	49.532
-6.63074	48.2917	-5.13657	0.15468	-6.23983	48.8278	-4.02251	0.1572	-7.46397	47.3868	-5.36301	0.2026	-6.29031	49.8103	-4.45167	3.08456	-6.28608	49.3697
-6.61968	48.1458	-5.12554	0.1548	-6.2288	48.8389	-4.01141	0.15696	-7.45286	47.3443	-5.35197	0.21066	-6.27927	49.6894	-4.44062	2.89061	-6.27503	49.1885
-6.60861	47.9837	-5.11451	0.155	-6.21776	48.8098	-4.00031	0.15663	-7.44176	47.2694	-5.34093	0.21909	-6.26823	49.5378	-4.42957	2.7032	-6.26398	48.9825
-6.59754	47.8075	-5.10347	0.15529	-6.20673	48.7465	-3.98921	0.15624	-7.43066	47.1641	-5.32989	0.22788	-6.25719	49.3577	-4.41852	2.52288	-6.25293	48.7533
-6.58647	47.6146	-5.09244	0.15566	-6.1957	48.6508	-3.97811	0.15578	-7.41956	47.0348	-5.31885	0.23703	-6.24615	49.1554	-4.40747	2.35012	-6.24188	48.5028
-6.57541	47.4064	-5.08141	0.15612	-6.18467	48.5208	-3.96701	0.15528	-7.40846	46.8835	-5.30782	0.24651	-6.23511	48.929	-4.39642	2.18531	-6.23083	48.2325
-6.56434	47.1844	-5.07038	0.15666	-6.17363	48.3626	-3.9559	0.15475	-7.39736	46.7088	-5.29678	0.25632	-6.22407	48.6768	-4.38537	2.02875	-6.21978	47.9483
-6.55327	46.954	-5.05934	0.15729	-6.1626	48.1786	-3.9448	0.1542	-7.38626	46.5168	-5.28574	0.26644	-6.21303	48.4009	-4.37432	1.88063	-6.20872	47.6556
-6.5422	46.7161	-5.04831	0.158	-6.15157	47.9708	-3.9337	0.15364	-7.37515	46.3136	-5.2747	0.27684	-6.20199	48.1076	-4.36327	1.74108	-6.19767	47.3519
-6.53114	46.468	-5.03728	0.15878	-6.14053	47.7416	-3.9226	0.15309	-7.36405	46.1017	-5.26366	0.28749	-6.19096	47.7988	-4.35222	1.61014	-6.18662	47.0345
-6.52007	46.2145	-5.02625	0.15962	-6.1295	47.4893	-3.9115	0.15257	-7.35295	45.8806	-5.25262	0.29838	-6.17992	47.4767	-4.34117	1.48781	-6.17557	46.705
-6.509	45.9564	-5.01521	0.16052	-6.11847	47.2202	-3.9004	0.1521	-7.34185	45.6486	-5.24158	0.30946	-6.16888	47.1432	-4.33012	1.37399	-6.16452	46.3686
-6.49793	45.6904	-5.00418	0.16147	-6.10744	46.9364	-3.8893	0.15168	-7.33075	45.4051	-5.23054	0.32072	-6.15784	46.7964	-4.31907	1.26853	-6.15347	46.0267
-6.48686	45.4172	-4.99315	0.16248	-6.0964	46.6362	-3.87819	0.15133	-7.31965	45.1521	-5.2195	0.33217	-6.1468	46.438	-4.30802	1.17124	-6.14242	45.6806
-6.4758	45.1415	-4.98212	0.16354	-6.08537	46.3217	-3.86709	0.15108	-7.30855	44.8911	-5.20846	0.3437	-6.13576	46.07	-4.29696	1.0819	-6.13137	45.3316
-6.46473	44.868	-4.97108	0.16466	-6.07434	45.999	-3.85599	0.15094	-7.29744	44.6237	-5.19742	0.3553	-6.12472	45.698	-4.28591	1.00023	-6.12032	44.9828
-6.45366	44.5951	-4.96005	0.1658	-6.06331	45.6741	-3.84489	0.1509	-7.28634	44.3593	-5.18638	0.36696	-6.11368	45.3258	-4.27486	0.92594	-6.10927	44.6356
-6.44259	44.3195	-4.94902	0.16694	-6.05227	45.345	-3.83379	0.15098	-7.27524	44.0992	-5.17534	0.37869	-6.10264	44.9592	-4.26381	0.85867	-6.09822	44.2853
-6.43153	44.0438	-4.93799	0.16807	-6.04124	45.0096	-3.82269	0.15117	-7.26414	43.8385	-5.16431	0.39046	-6.0916	44.5977	-4.25276	0.79807	-6.08717	43.933
-6.42046	43.7685	-4.92695	0.16922	-6.03021	44.6736	-3.81158	0.15149	-7.25304	43.5785	-5.15327	0.4022	-6.08056	44.2346	-4.24171	0.74379	-6.07612	43.5801
-6.40939	43.4904	-4.91592	0.17039	-6.01918	44.3409	-3.80048	0.15194	-7.24194	43.318	-5.14223	0.41391	-6.06952	43.8717	-4.23066	0.69545	-6.06507	43.2302
-6.39832	43.2101	-4.90489	0.17154	-6.00814	44.0089	-3.78938	0.15251	-7.23084	43.06	-5.13119	0.42557	-6.05848	43.5101	-4.21961	0.65268	-6.05402	42.8884
-6.38726	42.9305	-4.89385	0.17265	-5.99711	43.6785	-3.77828	0.15322	-7.21973	42.8053	-5.12015	0.43717	-6.04745	43.1514	-4.20856	0.6151	-6.04297	42.5601
-6.37619	42.6584	-4.88282	0.17375	-5.98608	43.356	-3.76718	0.15406	-7.20863	42.5565	-5.10911	0.44875	-6.03641	42.797	-4.19751	0.58234	-6.03191	42.2427
-6.36512	42.3988	-4.87179	0.17482	-5.97505	43.0419	-3.75608	0.15502	-7.19753	42.3145	-5.09807	0.46031	-6.02537	42.4481	-4.18646	0.55411	-6.02086	41.9313
-6.35405	42.1463	-4.86076	0.17585	-5.96401	42.7364	-3.74498	0.1561	-7.18643	42.0758	-5.08703	0.47182	-6.01433	42.1123	-4.17541	0.53006	-6.00981	41.6314
-6.34299	41.8961	-4.84972	0.17684	-5.95298	42.4409	-3.73387	0.15728	-7.17533	41.8409	-5.07599	0.4833	-6.00329	41.7966	-4.16436	0.50979	-5.99876	41.344
-6.33192	41.6488	-4.83869	0.17778	-5.94195	42.1526	-3.72277	0.15855	-7.16423	41.6144	-5.06495	0.49511	-5.99225	41.4963	-4.15331	0.49292	-5.98771	41.0663
-6.32085	41.4094	-4.82766	0.17866	-5.93092	41.8723	-3.71167	0.15989	-7.15312	41.4007	-5.05391	0.50726	-5.98121	41.2064	-4.14226	0.47916	-5.97666	40.8014
-6.30978	41.1789	-4.81663	0.17947	-5.91988	41.6014	-3.70057	0.16129	-7.14202	41.196	-5.04287	0.51947	-5.97017	40.9319	-4.1312	0.46822	-5.96561	40.5503
-6.29871	40.954	-4.80559	0.18023	-5.90885	41.3447	-3.68947	0.16273	-7.13092	40.9986	-5.03183	0.53176	-5.95913	40.6736	-4.12015	0.45984	-5.95456	40.3156
-6.28765	40.7355	-4.79456	0.18092	-5.89782	41.1088	-3.67837	0.16419	-7.11982	40.8128	-5.0208	0.5442	-5.94809	40.4282	-4.1091	0.45376	-5.94351	40.098
-6.27658	40.5242	-4.78353	0.18157	-5.88679	40.8905	-3.66727	0.16568	-7.10872	40.6364	-5.00976	0.55685	-5.93705	40.1964	-4.09805	0.44969	-5.93246	39.8981
-6.26551	40.325	-4.7725	0.18214	-5.87575	40.6844	-3.65616	0.16719	-7.09762	40.4655	-4.99872	0.56974	-5.92601	39.9788	-4.087	0.4474	-5.92141	39.7162
-6.25444	40.142	-4.76146	0.18264	-5.86472	40.4908	-3.64506	0.16867	-7.08652	40.2999	-4.98768	0.58295	-5.91497	39.7778	-4.07595	0.44668	-5.91036	39.5481
-6.24338	39.9718	-4.75043	0.18307	-5.85369	40.3121	-3.63396	0.17011	-7.07541	40.1396	-4.97664	0.59656	-5.90394	39.5936	-4.0649	0.44735	-5.89931	39.394
-6.23231	39.8105	-4.7394	0.18344	-5.84266	40.1484	-3.62286	0.17149	-7.06431	39.9863	-4.9656	0.61066	-5.8929	39.4244	-4.05385	0.44927	-5.88826	39.2533
-6.22124	39.6581	-4.72837	0.18372	-5.83162	39.9976	-3.61176	0.1728	-7.05321	39.8397	-4.95456	0.62535	-5.88186	39.2779	-4.0428	0.4523	-5.87721	39.1257
-6.21017	39.5144	-4.71733	0.18394	-5.82059	39.8597	-3.60066	0.17404	-7.04211	39.7014	-4.94352	0.64069	-5.87082	39.154	-4.03175	0.45621	-5.86615	39.0122
-6.19911	39.3809	-4.7063	0.18409	-5.80956	39.7344	-3.58956	0.17517	-7.03101	39.5709	-4.93248	0.65674	-5.85978	39.0442	-4.0207	0.46087	-5.8551	38.9119
-6.18804	39.2573	-4.69527	0.1842	-5.79853	39.6213	-3.57845	0.1762	-7.01991	39.4455	-4.92144	0.67364	-5.84874	38.9478	-4.00965	0.4662	-5.84405	38.8215
-6.17697	39.1405	-4.68424	0.18427	-5.78749	39.5199	-3.56735	0.17726	-7.00881	39.3286	-4.9104	0.69147	-5.8377	38.8659	-3.9986	0.47218	-5.833	38.7395
-6.1659	39.0293	-4.6732	0.18429	-5.77646	39.4297	-3.55625	0.17833	-6.9977	39.2174	-4.89936	0.71032	-5.82666	38.7973	-3.98755	0.47876	-5.82195	38.6642
-6.15484	38.925	-4.66217	0.18425	-5.76543	39.3545	-3.54515	0.17927	-6.9866	39.1069	-4.88832	0.73029	-5.81562	38.7389	-3.9765	0.48573	-5.8109	38.5938
-6.14377	38.8257	-4.65114	0.18413	-5.7544	39.2985	-3.53405	0.18007	-6.9755	38.996	-4.87729	0.75147	-5.80458	38.6892	-3.96545	0.49304	-5.79985	38.5283
-6.1327	38.7319	-4.64011	0.18398	-5.74336	39.2556	-3.52295	0.18072	-6.9644	38.8837	-4.86625	0.77395	-5.79354	38.6465	-3.95439	0.50066	-5.7888	38.4656
-6.12163	38.6418	-4.62907	0.18379	-5.73233	39.2195	-3.51185	0.18121	-6.9533	38.773	-4.85521	0.79784	-5.7825	38.6092	-3.94334	0.50854	-5.77775	38.4012
-6.11056	38.5493	-4.61804	0.18354	-5.7213	39.1886	-3.50074	0.18156	-6.9422	38.6627	-4.84417	0.82325	-5.77146	38.5754	-3.93229	0.51663	-5.7667	38.333
-6.0995	38.4525	-4.60701	0.18324	-5.71026	39.1634	-3.48964	0.18175	-6.9311	38.5474	-4.83313	0.8503	-5.76042	38.5451	-3.92124	0.52502	-5.75565	38.2625
-6.08843	38.3491	-4.59598	0.18289	-5.69923	39.1422	-3.47854	0.18179	-6.91999	38.428	-4.82209	0.87911	-5.74939	38.5161	-3.91019	0.53371	-5.7446	38.1909
-6.07736	38.2368	-4.58494	0.18249	-5.6882	39.1235	-3.46744	0.18169	-6.90889	38.3032	-4.81105	0.90984	-5.73835	38.4844	-3.89914	0.54263	-5.73355	38.114
-6.06629	38.1134	-4.57391	0.18205	-5.67717	39.1053	-3.45634	0.18145	-6.89779	38.1737	-4.80001	0.94259	-5.72731	38.4536	-3.88809	0.55178	-5.7225	38.0311
-6.05523	37.9807	-4.56288	0.18158	-5.66613	39.0838	-3.44524	0.18107	-6.88669	38.0383	-4.78897	0.97737	-5.71627	38.4235	-3.87704	0.56122	-5.71145	37.9375
-6.04416	37.8426	-4.55185	0.18107	-5.6551	39.0591	-3.43414	0.18056	-6.87559	37.8918	-4.77793	1.01426	-5.70523	38.3857	-3.86599	0.57099	-5.7004	37.8251
-6.03309	37.6947	-4.54081	0.18053	-5.64407	39.0335	-3.42303	0.17994	-6.86449	37.733	-4.76689	1.05336	-5.69419	38.3358	-3.85494	0.58116	-5.68934	37.6915
-6.02202	37.529	-4.52978	0.17998	-5.63304	39.0029	-3.41193	0.17922	-6.85339	37.5607	-4.75585	1.0948	-5.68315	38.2757	-3.84389	0.59175	-5.67829	37.5387
-6.01096	37.3415	-4.51875	0.17942	-5.622	38.9617	-3.40083	0.17842	-6.84228	37.3743	-4.74481	1.13866	-5.67211	38.2049	-3.83284	0.6028	-5.66724	37.3648
-5.99989	37.1306	-4.50772	0.17887	-5.61097	38.9118	-3.38973	0.17752	-6.83118	37.1766	-4.73377	1.18496	-5.66107	38.1194	-3.82179	0.61455	-5.65619	37.166
-5.98882	36.9024	-4.49668	0.17831	-5.59994	38.8534	-3.37863	0.17655	-6.82008	36.9692	-4.72274	1.23388	-5.65003	38.0152	-3.81074	0.62699	-5.64514	36.9431
-5.97775	36.6559	-4.48565	0.17774	-5.58891	38.7848	-3.36753	0.17554	-6.80898	36.7472	-4.7117	1.28547	-5.63899	37.8884	-3.79969	0.64029	-5.63409	36.697
-5.96669	36.386	-4.47462	0.17718	-5.57787	38.7025	-3.35642	0.17451	-6.79788	36.5143	-4.70066	1.33963	-5.62795	37.7434	-3.78864	0.65453	-5.62304	36.4252
-5.95562	36.0919	-4.46358	0.17662	-5.56684	38.6028	-3.34532	0.17344	-6.78678	36.272	-4.68962	1.3964	-5.61691	37.5789	-3.77758	0.66986	-5.61199	36.1249
-5.94455	35.7691	-4.45255	0.17611	-5.55581	38.4843	-3.33422	0.17233	-6.77568	36.0183	-4.67858	1.45587	-5.60588	37.3914	-3.76653	0.68658	-5.60094	35.7961
-5.93348	35.4174	-4.44152	0.17565	-5.54478	38.3436	-3.32312	0.17119	-6.76457	35.7508	-4.66754	1.51802	-5.59484	37.1822	-3.75548	0.7048	-5.58989	35.4376
-5.92241	35.0393	-4.43049	0.17525	-5.53374	38.1818	-3.31202	0.17005	-6.75347	35.4658	-4.6565	1.58274	-5.5838	36.9463	-3.74443	0.72445	-5.57884	35.0497
-5.91135	34.6353	-4.41945	0.17491	-5.52271	38.0017	-3.30092	0.1689	-6.74237	35.1676	-4.64546	1.6502	-5.57276	36.6816	-3.73338	0.74571	-5.56779	34.6337
-5.90028	34.2085	-4.40842	0.17464	-5.51168	37.8006	-3.28982	0.16781	-6.73127	34.8585	-4.63442	1.72032	-5.56172	36.3878	-3.72233	0.76874	-5.55674	34.1948
-5.88921	33.7601	-4.39739	0.17447	-5.50065	37.576	-3.27871	0.16678	-6.72017	34.5351	-4.62338	1.79277	-5.55068	36.0672	-3.71128	0.79357	-5.54569	33.7351
-5.87814	33.2919	-4.38636	0.17438	-5.48961	37.3274	-3.26761	0.16579	-6.70907	34.1963	-4.61234	1.86739	-5.53964	35.7206	-3.70023	0.82037	-5.53464	33.2567
-5.86708	32.8059	-4.37532	0.17442	-5.47858	37.0547	-3.25651	0.16485	-6.69796	33.843	-4.6013	1.94406	-5.5286	35.3506	-3.68918	0.84925	-5.52359	32.7622
-5.85601	32.3005	-4.36429	0.17461	-5.46755	36.7581	-3.24541	0.16397	-6.68686	33.4804	-4.59026	2.02279	-5.51756	34.9588	-3.67813	0.88032	-5.51253	32.2502
-5.84494	31.7801	-4.35326	0.17494	-5.45652	36.4356	-3.23431	0.16317	-6.67576	33.11	-4.57923	2.10353	-5.50652	34.5425	-3.66708	0.91371	-5.50148	31.7297
-5.83387	31.2477	-4.34223	0.17543	-5.44548	36.0881	-3.22321	0.16245	-6.66466	32.7289	-4.56819	2.18582	-5.49548	34.1037	-3.65603	0.94952	-5.49043	31.2039
-5.82281	30.7085	-4.33119	0.17612	-5.43445	35.7222	-3.21211	0.16183	-6.65356	32.3392	-4.55715	2.26926	-5.48444	33.6444	-3.64498	0.98787	-5.47938	30.6704
-5.81174	30.1659	-4.32016	0.177	-5.42342	35.3389	-3.201	0.16132	-6.64246	31.9422	-4.54611	2.35356	-5.4734	33.1671	-3.63393	1.02884	-5.46833	30.1347
-5.80067	29.6193	-4.30913	0.17811	-5.41239	34.9335	-3.1899	0.16093	-6.63136	31.5424	-4.53507	2.4384	-5.46237	32.6805	-3.62288	1.07245	-5.45728	29.6044
-5.7896	29.0743	-4.2981	0.17945	-5.40135	34.5095	-3.1788	0.16073	-6.62025	31.1413	-4.52403	2.52347	-5.45133	32.1915	-3.61183	1.11882	-5.44623	29.0832
-5.77854	28.5387	-4.28706	0.18106	-5.39032	34.0704	-3.1677	0.16073	-6.60915	30.7393	-4.51299	2.60838	-5.44029	31.701	-3.60077	1.16798	-5.43518	28.571
-5.76747	28.0161	-4.27603	0.18295	-5.37929	33.6163	-3.1566	0.16087	-6.59805	30.3444	-4.50195	2.69278	-5.42925	31.208	-3.58972	1.2199	-5.42413	28.0715
-5.7564	27.5062	-4.265	0.18513	-5.36826	33.1471	-3.1455	0.16118	-6.58695	29.9589	-4.49091	2.77625	-5.41821	30.7158	-3.57867	1.2745	-5.41308	27.5883
-5.74533	27.0107	-4.25397	0.1876	-5.35722	32.6673	-3.1344	0.16165	-6.57585	29.579	-4.47987	2.85861	-5.40717	30.2276	-3.56762	1.33177	-5.40203	27.1232
-5.73426	26.5331	-4.24293	0.19038	-5.34619	32.181	-3.12329	0.16229	-6.56475	29.2069	-4.46883	2.93949	-5.39613	29.7447	-3.55657	1.39165	-5.39098	26.6796
-5.7232	26.0771	-4.2319	0.19349	-5.33516	31.691	-3.11219	0.16311	-6.55365	28.8447	-4.45779	3.01831	-5.38509	29.2702	-3.54552	1.45402	-5.37993	26.261
-5.71213	25.6458	-4.22087	0.19693	-5.32412	31.2018	-3.10109	0.16414	-6.54254	28.4966	-4.44675	3.09468	-5.37405	28.8056	-3.53447	1.51879	-5.36888	25.8703
-5.70106	25.2425	-4.20984	0.20072	-5.31309	30.7143	-3.08999	0.16537	-6.53144	28.1647	-4.43572	3.16823	-5.36301	28.3538	-3.52342	1.58595	-5.35783	25.511
-5.68999	24.87	-4.1988	0.20487	-5.30206	30.2312	-3.07889	0.16678	-6.52034	27.8533	-4.42468	3.23862	-5.35197	27.9181	-3.51237	1.65527	-5.34677	25.1856
-5.67893	24.5331	-4.18777	0.20939	-5.29103	29.7553	-3.06779	0.16837	-6.50924	27.5642	-4.41364	3.30552	-5.34093	27.5015	-3.50132	1.72642	-5.33572	24.8965
-5.66786	24.2341	-4.17674	0.21429	-5.27999	29.2874	-3.05669	0.17016	-6.49814	27.2952	-4.4026	3.36864	-5.32989	27.1067	-3.49027	1.79914	-5.32467	24.6459
-5.65679	23.9732	-4.16571	0.21957	-5.26896	28.8324	-3.04558	0.17215	-6.48704	27.0482	-4.39156	3.42771	-5.31885	26.7366	-3.47922	1.87318	-5.31362	24.4359
-5.64572	23.7521	-4.15467	0.22523	-5.25793	28.3911	-3.03448	0.1743	-6.47594	26.8248	-4.38052	3.4825	-5.30782	26.3935	-3.46817	1.94824	-5.30257	24.2678
-5.63466	23.5722	-4.14364	0.23128	-5.2469	27.9641	-3.02338	0.17662	-6.46483	26.6285	-4.36948	3.53288	-5.29678	26.0798	-3.45712	2.02407	-5.29152	24.1431
-5.62359	23.4346	-4.13261	0.23776	-5.23586	27.5542	-3.01228	0.17909	-6.45373	26.4606	-4.35844	3.57984	-5.28574	25.7975	-3.44607	2.10031	-5.28047	24.0627
-5.61252	23.3402	-4.12158	0.24471	-5.22483	27.1638	-3.00118	0.18168	-6.44263	26.3245	-4.3474	3.62316	-5.2747	25.548	-3.43501	2.17658	-5.26942	24.0271
-5.60145	23.2891	-4.11054	0.25207	-5.2138	26.7955	-2.99008	0.1844	-6.43153	26.2212	-4.33636	3.66162	-5.26366	25.3332	-3.42396	2.2527	-5.25837	24.0366
-5.59039	23.2815	-4.09951	0.2598	-5.20277	26.4514	-2.97898	0.18722	-6.42043	26.1474	-4.32532	3.69598	-5.25262	25.1541	-3.41291	2.32828	-5.24732	24.0911
-5.57932	23.3172	-4.08848	0.2679	-5.19173	26.1336	-2.96787	0.19012	-6.40933	26.1039	-4.31428	3.72625	-5.24158	25.0116	-3.40186	2.40276	-5.23627	24.1923
-5.56825	23.3953	-4.07745	0.27635	-5.1807	25.844	-2.95677	0.19309	-6.39823	26.091	-4.30324	3.75161	-5.23054	24.9083	-3.39081	2.47575	-5.22522	24.3394
-5.55718	23.515	-4.06641	0.28515	-5.16967	25.5844	-2.94567	0.1961	-6.38712	26.1092	-4.29221	3.77406	-5.2195	24.8444	-3.37976	2.54738	-5.21417	24.5296
-5.54611	23.6751	-4.05538	0.29427	-5.15864	25.3562	-2.93457	0.19914	-6.37602	26.1606	-4.28117	3.79369	-5.20846	24.818	-3.36871	2.61729	-5.20312	24.7615
-5.53505	23.876	-4.04435	0.30371	-5.1476	25.1615	-2.92347	0.20218	-6.36492	26.2449	-4.27013	3.80866	-5.19742	24.8285	-3.35766	2.68457	-5.19207	25.0337
-5.52398	24.1159	-4.03331	0.31344	-5.13657	25.0024	-2.91237	0.20521	-6.35382	26.3604	-4.25909	3.81936	-5.18638	24.8756	-3.34661	2.74886	-5.18102	25.3466
-5.51291	24.3907	-4.02228	0.32344	-5.12554	24.8786	-2.90126	0.20818	-6.34272	26.5062	-4.24805	3.82597	-5.17534	24.9622	-3.33556	2.80983	-5.16996	25.6981
-5.50184	24.7004	-4.01125	0.33369	-5.11451	24.7894	-2.89016	0.2111	-6.33162	26.682	-4.23701	3.82843	-5.16431	25.0873	-3.32451	2.86717	-5.15891	26.0843
-5.49078	25.0423	-4.00022	0.34416	-5.10347	24.7349	-2.87906	0.21393	-6.32052	26.887	-4.22597	3.82696	-5.15327	25.2456	-3.31346	2.92063	-5.14786	26.509
-5.47971	25.4139	-3.98918	0.35489	-5.09244	24.7152	-2.86796	0.21667	-6.30941	27.1203	-4.21493	3.8218	-5.14223	25.4373	-3.30241	2.97005	-5.13681	26.9699
-5.46864	25.8127	-3.97815	0.36584	-5.08141	24.7298	-2.85686	0.21932	-6.29831	27.3829	-4.20389	3.81319	-5.13119	25.6607	-3.29136	3.01577	-5.12576	27.4584
-5.45757	26.2336	-3.96712	0.37693	-5.07038	24.7791	-2.84576	0.22186	-6.28721	27.6735	-4.19285	3.80142	-5.12015	25.9119	-3.28031	3.05749	-5.11471	27.9725
-5.44651	26.6742	-3.95609	0.38813	-5.05934	24.8631	-2.83466	0.22422	-6.27611	27.9889	-4.18181	3.78674	-5.10911	26.1908	-3.26926	3.09464	-5.10366	28.5094
-5.43544	27.1316	-3.94505	0.39942	-5.04831	24.9821	-2.82355	0.2264	-6.26501	28.3296	-4.17077	3.76944	-5.09807	26.4952	-3.2582	3.12717	-5.09261	29.0664
-5.42437	27.607	-3.93402	0.41077	-5.03728	25.1333	-2.81245	0.22838	-6.25391	28.694	-4.15973	3.74978	-5.08703	26.8208	-3.24715	3.15651	-5.08156	29.6415
-5.4133	28.0976	-3.92299	0.42217	-5.02625	25.3136	-2.80135	0.2303	-6.24281	29.0783	-4.14869	3.72803	-5.07599	27.1654	-3.2361	3.18275	-5.07051	30.2319
-5.40224	28.5968	-3.91196	0.43365	-5.01521	25.5212	-2.79025	0.23215	-6.2317	29.4848	-4.13766	3.70444	-5.06495	27.5308	-3.22505	3.20449	-5.05946	30.8375
-5.39117	29.1061	-3.90092	0.44517	-5.00418	25.7553	-2.77915	0.23376	-6.2206	29.9118	-4.12662	3.67934	-5.05391	27.9145	-3.214	3.22222	-5.04841	31.4597
-5.3801	29.6228	-3.88989	0.45672	-4.99315	26.0151	-2.76805	0.23513	-6.2095	30.353	-4.11558	3.65294	-5.04287	28.3102	-3.20295	3.23614	-5.03736	32.0945
-5.36903	30.1426	-3.87886	0.46823	-4.98212	26.3013	-2.75695	0.23624	-6.1984	30.8104	-4.10454	3.62539	-5.03183	28.7156	-3.1919	3.24619	-5.02631	32.7375
-5.35796	30.6632	-3.86783	0.47962	-4.97108	26.6111	-2.74584	0.2371	-6.1873	31.2841	-4.0935	3.59689	-5.0208	29.1307	-3.18085	3.25266	-5.01526	33.3865
-5.3469	31.1845	-3.85679	0.49085	-4.96005	26.9383	-2.73474	0.2377	-6.1762	31.7676	-4.08246	3.56762	-5.00976	29.5532	-3.1698	3.25593	-5.00421	34.0416
-5.33583	31.7045	-3.84576	0.50189	-4.94902	27.2807	-2.72364	0.23807	-6.16509	32.2568	-4.07142	3.53771	-4.99872	29.9793	-3.15875	3.2564	-4.99315	34.7005
-5.32476	32.2176	-3.83473	0.51273	-4.93799	27.6361	-2.71254	0.23821	-6.15399	32.7493	-4.06038	3.50732	-4.98768	30.4069	-3.1477	3.25519	-4.9821	35.3573
-5.31369	32.7218	-3.8237	0.52332	-4.92695	28.0044	-2.70144	0.23811	-6.14289	33.243	-4.04934	3.47656	-4.97664	30.8384	-3.13665	3.25273	-4.97105	36.0102
-5.30263	33.2158	-3.81266	0.53363	-4.91592	28.3855	-2.69034	0.23776	-6.13179	33.7354	-4.0383	3.44614	-4.9656	31.2722	-3.1256	3.24959	-4.96	36.6609
-5.29156	33.6983	-3.80163	0.54365	-4.90489	28.7754	-2.67924	0.23718	-6.12069	34.2303	-4.02726	3.417	-4.95456	31.7046	-3.11455	3.24625	-4.94895	37.3077
-5.28049	34.1678	-3.7906	0.55337	-4.89385	29.1701	-2.66813	0.23639	-6.10959	34.7256	-4.01622	3.38856	-4.94352	32.1345	-3.1035	3.24259	-4.9379	37.9488
-5.26942	34.6315	-3.77957	0.56276	-4.88282	29.5696	-2.65703	0.23538	-6.09849	35.2128	-4.00518	3.35998	-4.93248	32.5585	-3.09245	3.23953	-4.92685	38.5863
-5.25836	35.0903	-3.76853	0.57181	-4.87179	29.9724	-2.64593	0.23425	-6.08738	35.6897	-3.99415	3.33194	-4.92144	32.9796	-3.08139	3.2376	-4.9158	39.2143
-5.24729	35.5351	-3.7575	0.58051	-4.86076	30.3766	-2.63483	0.23301	-6.07628	36.158	-3.98311	3.30444	-4.9104	33.3965	-3.07034	3.23699	-4.90475	39.8267
-5.23622	35.9671	-3.74647	0.58891	-4.84972	30.7828	-2.62373	0.23161	-6.06518	36.6155	-3.97207	3.27676	-4.89936	33.8086	-3.05929	3.2381	-4.8937	40.4217
-5.22515	36.3852	-3.73544	0.59707	-4.83869	31.1874	-2.61263	0.23006	-6.05408	37.056	-3.96103	3.24886	-4.88832	34.2188	-3.04824	3.24144	-4.88265	40.9973
-5.21409	36.7847	-3.7244	0.60495	-4.82766	31.5872	-2.60153	0.22837	-6.04298	37.4774	-3.94999	3.22087	-4.87729	34.6227	-3.03719	3.24759	-4.8716	41.5516
-5.20302	37.1646	-3.71337	0.61251	-4.81663	31.9829	-2.59042	0.22662	-6.03188	37.8815	-3.93895	3.19281	-4.86625	35.0152	-3.02614	3.25695	-4.86055	42.0825
-5.19195	37.5241	-3.70234	0.61979	-4.80559	32.3754	-2.57932	0.22483	-6.02078	38.2703	-3.92791	3.16446	-4.85521	35.3959	-3.01509	3.26973	-4.8495	42.5902
-5.18088	37.8644	-3.69131	0.62675	-4.79456	32.7637	-2.56822	0.22295	-6.00967	38.6379	-3.91687	3.13593	-4.84417	35.7643	-3.00404	3.28624	-4.83845	43.0766
-5.16981	38.1885	-3.68027	0.63349	-4.78353	33.1467	-2.55712	0.221	-5.99857	38.9781	-3.90583	3.10719	-4.83313	36.1236	-2.99299	3.30671	-4.8274	43.5376
-5.15875	38.4935	-3.66924	0.64007	-4.7725	33.5217	-2.54602	0.21901	-5.98747	39.2952	-3.89479	3.078	-4.82209	36.4735	-2.98194	3.33136	-4.81634	43.9673
-5.14768	38.7744	-3.65821	0.64645	-4.76146	33.8858	-2.53492	0.217	-5.97637	39.5872	-3.88375	3.04828	-4.81105	36.8134	-2.97089	3.36027	-4.80529	44.3675
-5.13661	39.0302	-3.64718	0.65265	-4.75043	34.2423	-2.52382	0.21497	-5.96527	39.8466	-3.87271	3.01794	-4.80001	37.1427	-2.95984	3.3935	-4.79424	44.7363
-5.12554	39.2637	-3.63614	0.65862	-4.7394	34.5904	-2.51271	0.21296	-5.95417	40.0717	-3.86167	2.98709	-4.78897	37.4572	-2.94879	3.43095	-4.78319	45.0675
-5.11448	39.4779	-3.62511	0.66436	-4.72837	34.9255	-2.50161	0.21097	-5.94307	40.2629	-3.85064	2.95569	-4.77793	37.756	-2.93774	3.47273	-4.77214	45.3611
-5.10341	39.6677	-3.61408	0.66991	-4.71733	35.248	-2.49051	0.20902	-5.93196	40.419	-3.8396	2.92356	-4.76689	38.0387	-2.92669	3.51861	-4.76109	45.6191
-5.09234	39.8276	-3.60304	0.67533	-4.7063	35.5582	-2.47941	0.20712	-5.92086	40.5367	-3.82856	2.89061	-4.75585	38.3084	-2.91563	3.56813	-4.75004	45.8438
-5.08127	39.9585	-3.59201	0.68063	-4.69527	35.8584	-2.46831	0.20528	-5.90976	40.615	-3.81752	2.85685	-4.74481	38.5647	-2.90458	3.62102	-4.73899	46.029
-5.07021	40.0588	-3.58098	0.68582	-4.68424	36.1489	-2.45721	0.20354	-5.89866	40.6572	-3.80648	2.82295	-4.73377	38.8029	-2.89353	3.6769	-4.72794	46.1673
-5.05914	40.1258	-3.56995	0.69095	-4.6732	36.4251	-2.4461	0.20188	-5.88756	40.6667	-3.79544	2.7889	-4.72274	39.026	-2.88248	3.73528	-4.71689	46.257
-5.04807	40.1579	-3.55891	0.69611	-4.66217	36.6842	-2.435	0.20035	-5.87646	40.6388	-3.7844	2.75395	-4.7117	39.2333	-2.87143	3.79571	-4.70584	46.3028
-5.037	40.1543	-3.54788	0.70136	-4.65114	36.9254	-2.4239	0.19893	-5.86536	40.5694	-3.77336	2.71807	-4.70066	39.4198	-2.86038	3.85761	-4.69479	46.3032
-5.02594	40.1138	-3.53685	0.70673	-4.64011	37.1519	-2.4128	0.19775	-5.85425	40.4602	-3.76232	2.68127	-4.68962	39.5847	-2.84933	3.92047	-4.68374	46.2516
-5.01487	40.0356	-3.52582	0.71222	-4.62907	37.3628	-2.4017	0.19684	-5.84315	40.3116	-3.75128	2.6436	-4.67858	39.7311	-2.83828	3.98372	-4.67269	46.1509
-5.0038	39.9191	-3.51478	0.71789	-4.61804	37.5532	-2.3906	0.19612	-5.83205	40.1215	-3.74024	2.60495	-4.66754	39.8578	-2.82723	4.04678	-4.66164	46.0009
-4.99273	39.7677	-3.50375	0.72381	-4.60701	37.7261	-2.3795	0.19557	-5.82095	39.8987	-3.7292	2.56553	-4.6565	39.9602	-2.81618	4.10912	-4.65058	45.7993
-4.98166	39.583	-3.49272	0.73005	-4.59598	37.8806	-2.36839	0.1952	-5.80985	39.65	-3.71816	2.52538	-4.64546	40.041	-2.80513	4.17015	-4.63953	45.5461
-4.9706	39.369	-3.48169	0.7367	-4.58494	38.0116	-2.35729	0.19501	-5.79875	39.3701	-3.70712	2.48442	-4.63442	40.0993	-2.79408	4.22949	-4.62848	45.2421
-4.95953	39.1236	-3.47065	0.74385	-4.57391	38.12	-2.34619	0.19503	-5.78765	39.0541	-3.69609	2.4433	-4.62338	40.1302	-2.78303	4.28699	-4.61743	44.8899
-4.94846	38.845	-3.45962	0.75162	-4.56288	38.2048	-2.33509	0.19524	-5.77654	38.7033	-3.68505	2.40214	-4.61234	40.133	-2.77198	4.34208	-4.60638	44.4946
-4.93739	38.5377	-3.44859	0.76003	-4.55185	38.263	-2.32399	0.19566	-5.76544	38.319	-3.67401	2.36026	-4.6013	40.1087	-2.76093	4.39407	-4.59533	44.0597
-4.92633	38.1983	-3.43756	0.76911	-4.54081	38.2947	-2.31289	0.19629	-5.75434	37.9049	-3.66297	2.3177	-4.59026	40.0608	-2.74988	4.44259	-4.58428	43.5809
-4.91526	37.8236	-3.42652	0.77893	-4.52978	38.2998	-2.30179	0.19713	-5.74324	37.463	-3.65193	2.27452	-4.57923	39.9907	-2.73882	4.4874	-4.57323	43.0624
-4.90419	37.4131	-3.41549	0.78954	-4.51875	38.2805	-2.29068	0.19818	-5.73214	36.9911	-3.64089	2.23106	-4.56819	39.8959	-2.72777	4.52894	-4.56218	42.5064
-4.89312	36.9681	-3.40446	0.801	-4.50772	38.2359	-2.27958	0.19945	-5.72104	36.4916	-3.62985	2.18743	-4.55715	39.774	-2.71672	4.56883	-4.55113	41.9096
-4.88206	36.4926	-3.39343	0.81349	-4.49668	38.1624	-2.26848	0.20092	-5.70993	35.9708	-3.61881	2.14373	-4.54611	39.6229	-2.70567	4.6066	-4.54008	41.2791
-4.87099	35.9886	-3.38239	0.82716	-4.48565	38.0605	-2.25738	0.2026	-5.69883	35.4314	-3.60777	2.10008	-4.53507	39.4444	-2.69462	4.64064	-4.52903	40.6181
-4.85992	35.4608	-3.37136	0.842	-4.47462	37.9285	-2.24628	0.20448	-5.68773	34.8721	-3.59673	2.05632	-4.52403	39.2389	-2.68357	4.67096	-4.51798	39.9261
-4.84885	34.9118	-3.36033	0.85798	-4.46358	37.7643	-2.23518	0.20656	-5.67663	34.2955	-3.58569	2.01258	-4.51299	39.0067	-2.67252	4.69973	-4.50693	39.2107
-4.83779	34.3406	-3.3493	0.87519	-4.45255	37.5737	-2.22408	0.20881	-5.66553	33.7048	-3.57465	1.96939	-4.50195	38.7485	-2.66147	4.72721	-4.49588	38.4762
-4.82672	33.7545	-3.33826	0.89371	-4.44152	37.3588	-2.21297	0.21123	-5.65443	33.105	-3.56361	1.92693	-4.49091	38.4609	-2.65042	4.7517	-4.48483	37.7225
-4.81565	33.1568	-3.32723	0.91362	-4.43049	37.1157	-2.20187	0.21379	-5.64333	32.5033	-3.55258	1.88501	-4.47987	38.1472	-2.63937	4.77416	-4.47377	36.9561
-4.80458	32.5492	-3.3162	0.93505	-4.41945	36.8432	-2.19077	0.21655	-5.63222	31.9008	-3.54154	1.84383	-4.46883	37.8124	-2.62832	4.79509	-4.46272	36.1832
-4.79351	31.9373	-3.30517	0.95802	-4.40842	36.5436	-2.17967	0.2195	-5.62112	31.2968	-3.5305	1.80357	-4.45779	37.4564	-2.61727	4.81456	-4.45167	35.4063
-4.78245	31.323	-3.29413	0.98252	-4.39739	36.2181	-2.16857	0.22253	-5.61002	30.6944	-3.51946	1.76446	-4.44675	37.0768	-2.60622	4.83347	-4.44062	34.6301
-4.77138	30.7101	-3.2831	1.00859	-4.38636	35.8639	-2.15747	0.22562	-5.59892	30.1009	-3.50842	1.72664	-4.43572	36.6756	-2.59517	4.85248	-4.42957	33.8627
-4.76031	30.1046	-3.27207	1.03637	-4.37532	35.4881	-2.14637	0.22875	-5.58782	29.5194	-3.49738	1.69028	-4.42468	36.2551	-2.58412	4.87197	-4.41852	33.1067
-4.74924	29.5086	-3.26104	1.06594	-4.36429	35.0927	-2.13526	0.23189	-5.57672	28.9492	-3.48634	1.65564	-4.41364	35.8177	-2.57307	4.89261	-4.40747	32.3644
-4.73818	28.9237	-3.25	1.09722	-4.35326	34.6735	-2.12416	0.23501	-5.56562	28.3933	-3.4753	1.62295	-4.4026	35.368	-2.56201	4.9152	-4.39642	31.6398
-4.72711	28.3538	-3.23897	1.13023	-4.34223	34.2335	-2.11306	0.23807	-5.55451	27.8566	-3.46426	1.59247	-4.39156	34.913	-2.55096	4.94037	-4.38537	30.935
-4.71604	27.8025	-3.22794	1.16501	-4.33119	33.7762	-2.10196	0.24105	-5.54341	27.3441	-3.45322	1.56444	-4.38052	34.4535	-2.53991	4.9688	-4.37432	30.2538
-4.70497	27.2735	-3.21691	1.20148	-4.32016	33.3031	-2.09086	0.24396	-5.53231	26.8566	-3.44218	1.53914	-4.36948	33.9906	-2.52886	5.0012	-4.36327	29.5996
-4.69391	26.7719	-3.20587	1.23959	-4.30913	32.818	-2.07976	0.24675	-5.52121	26.3967	-3.43114	1.51683	-4.35844	33.5335	-2.51781	5.03824	-4.35222	28.9758
-4.68284	26.3011	-3.19484	1.27931	-4.2981	32.3239	-2.06866	0.24937	-5.51011	25.9668	-3.4201	1.49801	-4.3474	33.0831	-2.50676	5.08056	-4.34117	28.3855
-4.67177	25.862	-3.18381	1.3206	-4.28706	31.8257	-2.05755	0.25177	-5.49901	25.5694	-3.40907	1.48306	-4.33636	32.6368	-2.49571	5.12871	-4.33012	27.8313
-4.6607	25.4569	-3.17277	1.36337	-4.27603	31.3267	-2.04645	0.25393	-5.48791	25.2064	-3.39803	1.4721	-4.32532	32.1995	-2.48466	5.1831	-4.31907	27.3156
-4.64964	25.0883	-3.16174	1.40756	-4.265	30.8301	-2.03535	0.25582	-5.4768	24.8777	-3.38699	1.46536	-4.31428	31.7744	-2.47361	5.24415	-4.30802	26.8405
-4.63857	24.7582	-3.15071	1.45308	-4.25397	30.3392	-2.02425	0.25742	-5.4657	24.585	-3.37595	1.46321	-4.30324	31.3624	-2.46256	5.31218	-4.29696	26.4079
-4.6275	24.4721	-3.13968	1.49982	-4.24293	29.8532	-2.01315	0.2587	-5.4546	24.3297	-3.36491	1.46594	-4.29221	30.9703	-2.45151	5.38758	-4.28591	26.0229
-4.61643	24.2314	-3.12864	1.54769	-4.2319	29.3794	-2.00205	0.25963	-5.4435	24.1131	-3.35387	1.4739	-4.28117	30.601	-2.44046	5.4705	-4.27486	25.6865
-4.60536	24.0328	-3.11761	1.59656	-4.22087	28.9209	-1.99094	0.26034	-5.4324	23.9362	-3.34283	1.48739	-4.27013	30.2529	-2.42941	5.56095	-4.26381	25.3951
-4.5943	23.877	-3.10658	1.64629	-4.20984	28.4769	-1.97984	0.26081	-5.4213	23.7997	-3.33179	1.50674	-4.25909	29.9305	-2.41836	5.65894	-4.25276	25.1491
-4.58323	23.7639	-3.09555	1.69695	-4.1988	28.0504	-1.96874	0.26089	-5.4102	23.704	-3.32075	1.53232	-4.24805	29.6356	-2.40731	5.7644	-4.24171	24.9482
-4.57216	23.6934	-3.08451	1.7484	-4.18777	27.6442	-1.95764	0.26058	-5.39909	23.6492	-3.30971	1.56471	-4.23701	29.3684	-2.39626	5.87718	-4.23066	24.7919
-4.56109	23.6649	-3.07348	1.80043	-4.17674	27.261	-1.94654	0.25987	-5.38799	23.6393	-3.29867	1.60426	-4.22597	29.1303	-2.3852	5.99704	-4.21961	24.6794
-4.55003	23.6775	-3.06245	1.85288	-4.16571	26.9031	-1.93544	0.25876	-5.37689	23.6739	-3.28763	1.65106	-4.21493	28.9227	-2.37415	6.12477	-4.20856	24.6095
-4.53896	23.73	-3.05142	1.90547	-4.15467	26.5731	-1.92434	0.25726	-5.36579	23.7481	-3.27659	1.70545	-4.20389	28.7464	-2.3631	6.26003	-4.19751	24.5807
-4.52789	23.8208	-3.04038	1.95801	-4.14364	26.2727	-1.91323	0.25538	-5.35469	23.8631	-3.26556	1.76777	-4.19285	28.6023	-2.35205	6.40122	-4.18646	24.5953
-4.51682	23.9483	-3.02935	2.01034	-4.13261	26.0057	-1.90213	0.25314	-5.34359	24.0173	-3.25452	1.83831	-4.18181	28.4908	-2.341	6.54809	-4.17541	24.6513
-4.50576	24.1102	-3.01832	2.06229	-4.12158	25.7757	-1.89103	0.25055	-5.33249	24.2073	-3.24348	1.91737	-4.17077	28.4119	-2.32995	6.70006	-4.16436	24.7426
-4.49469	24.3045	-3.00729	2.11356	-4.11054	25.5817	-1.87993	0.24771	-5.32138	24.4312	-3.23244	2.00521	-4.15973	28.3654	-2.3189	6.85725	-4.15331	24.8666
-4.48362	24.5326	-2.99625	2.16403	-4.09951	25.4227	-1.86883	0.24478	-5.31028	24.6868	-3.2214	2.10208	-4.14869	28.3508	-2.30785	7.019	-4.14226	25.0209
-4.47255	24.7918	-2.98522	2.21353	-4.08848	25.2991	-1.85773	0.24169	-5.29918	24.9718	-3.21036	2.20836	-4.13766	28.3674	-2.2968	7.18374	-4.1312	25.2029
-4.46149	25.0755	-2.97419	2.26182	-4.07745	25.211	-1.84663	0.23837	-5.28808	25.2838	-3.19932	2.32422	-4.12662	28.4179	-2.28575	7.35081	-4.12015	25.4119
-4.45042	25.3828	-2.96316	2.30874	-4.06641	25.1585	-1.83552	0.23486	-5.27698	25.6198	-3.18828	2.44956	-4.11558	28.5012	-2.2747	7.51986	-4.1091	25.645
-4.43935	25.7108	-2.95212	2.35398	-4.05538	25.1411	-1.82442	0.23118	-5.26588	25.9772	-3.17724	2.58445	-4.10454	28.6114	-2.26365	7.69023	-4.09805	25.8975
-4.42828	26.0543	-2.94109	2.39736	-4.04435	25.1583	-1.81332	0.2274	-5.25477	26.3528	-3.1662	2.72898	-4.0935	28.747	-2.2526	7.86091	-4.087	26.1666
-4.41721	26.4105	-2.93006	2.43926	-4.03331	25.209	-1.80222	0.22354	-5.24367	26.7437	-3.15516	2.88309	-4.08246	28.9058	-2.24155	8.03127	-4.07595	26.4497
-4.40615	26.7766	-2.91903	2.47951	-4.02228	25.2921	-1.79112	0.21966	-5.23257	27.1465	-3.14412	3.04652	-4.07142	29.0857	-2.2305	8.20161	-4.0649	26.7441
-4.39508	27.1496	-2.90799	2.51765	-4.01125	25.4061	-1.78002	0.2158	-5.22147	27.5621	-3.13308	3.21905	-4.06038	29.2845	-2.21944	8.37159	-4.05385	27.0512
-4.38401	27.5269	-2.89696	2.55355	-4.00022	25.5495	-1.76892	0.21205	-5.21037	27.9871	-3.12204	3.4004	-4.04934	29.4998	-2.20839	8.54054	-4.0428	27.3687
-4.37294	27.9098	-2.88593	2.58683	-3.98918	25.7243	-1.75781	0.20841	-5.19927	28.4143	-3.11101	3.5903	-4.0383	29.7334	-2.19734	8.70777	-4.03175	27.6901
-4.36188	28.2959	-2.8749	2.61776	-3.97815	25.9287	-1.74671	0.20494	-5.18817	28.8424	-3.09997	3.78829	-4.02726	29.9847	-2.18629	8.87195	-4.0207	28.0133
-4.35081	28.6785	-2.86386	2.64623	-3.96712	26.1562	-1.73561	0.20167	-5.17706	29.2685	-3.08893	3.99368	-4.01622	30.2474	-2.17524	9.03267	-4.00965	28.3404
-4.33974	29.06	-2.85283	2.67174	-3.95609	26.4049	-1.72451	0.19869	-5.16596	29.6912	-3.07789	4.20599	-4.00518	30.5172	-2.16419	9.18955	-3.9986	28.6714
-4.32867	29.4381	-2.8418	2.69429	-3.94505	26.6722	-1.71341	0.19597	-5.15486	30.1076	-3.06685	4.42448	-3.99415	30.7955	-2.15314	9.34509	-3.98755	29.0045
-4.31761	29.8108	-2.83077	2.71382	-3.93402	26.9556	-1.70231	0.19359	-5.14376	30.5131	-3.05581	4.64809	-3.98311	31.0803	-2.14209	9.49902	-3.9765	29.3362
-4.30654	30.1768	-2.81973	2.73056	-3.92299	27.2549	-1.69121	0.19156	-5.13266	30.9048	-3.04477	4.87589	-3.97207	31.3653	-2.13104	9.64825	-3.96545	29.663
-4.29547	30.5363	-2.8087	2.74446	-3.91196	27.5694	-1.6801	0.18994	-5.12156	31.2785	-3.03373	5.10686	-3.96103	31.6485	-2.11999	9.79256	-3.95439	29.9858
-4.2844	30.8879	-2.79767	2.75507	-3.90092	27.8977	-1.669	0.18873	-5.11046	31.6359	-3.02269	5.3399	-3.94999	31.9322	-2.10894	9.93237	-3.94334	30.301
-4.27334	31.2245	-2.78663	2.76236	-3.88989	28.2383	-1.6579	0.18797	-5.09935	31.9769	-3.01165	5.57386	-3.93895	32.2166	-2.09789	10.0676	-3.93229	30.6059
-4.26227	31.5469	-2.7756	2.7665	-3.87886	28.5877	-1.6468	0.18768	-5.08825	32.2981	-3.00061	5.80751	-3.92791	32.496	-2.08684	10.1974	-3.92124	30.9036
-4.2512	31.8543	-2.76457	2.76751	-3.86783	28.9406	-1.6357	0.18787	-5.07715	32.5958	-2.98957	6.03957	-3.91687	32.7711	-2.07579	10.3219	-3.91019	31.1953
-4.24013	32.1482	-2.75354	2.76566	-3.85679	29.2927	-1.6246	0.18856	-5.06605	32.8707	-2.97853	6.26897	-3.90583	33.0424	-2.06474	10.4428	-3.89914	31.4765
-4.22906	32.4276	-2.7425	2.76094	-3.84576	29.6428	-1.6135	0.18975	-5.05495	33.122	-2.9675	6.49437	-3.89479	33.307	-2.05369	10.5601	-3.88809	31.7444
-4.218	32.6902	-2.73147	2.753	-3.83473	29.9899	-1.60239	0.19144	-5.04385	33.345	-2.95646	6.71413	-3.88375	33.5617	-2.04263	10.6719	-3.87704	31.9988
-4.20693	32.9356	-2.72044	2.74209	-3.8237	30.3308	-1.59129	0.19364	-5.03275	33.5452	-2.94542	6.92721	-3.87271	33.8037	-2.03158	10.7781	-3.86599	32.2411
-4.19586	33.1614	-2.70941	2.72827	-3.81266	30.6631	-1.58019	0.19642	-5.02164	33.7225	-2.93438	7.13222	-3.86167	34.0382	-2.02053	10.8799	-3.85494	32.4713
-4.18479	33.3675	-2.69837	2.71146	-3.80163	30.9852	-1.56909	0.19965	-5.01054	33.8709	-2.92334	7.32751	-3.85064	34.2645	-2.00948	10.9783	-3.84389	32.6868
-4.17373	33.5537	-2.68734	2.69206	-3.7906	31.2994	-1.55799	0.2034	-4.99944	33.9907	-2.9123	7.51275	-3.8396	34.4761	-1.99843	11.072	-3.83284	32.8875
-4.16266	33.7239	-2.67631	2.67029	-3.77957	31.6044	-1.54689	0.20764	-4.98834	34.0844	-2.90126	7.6867	-3.82856	34.6724	-1.98738	11.1601	-3.82179	33.0737
-4.15159	33.8781	-2.66528	2.6461	-3.76853	31.8954	-1.53579	0.21239	-4.97724	34.1527	-2.89022	7.84738	-3.81752	34.8533	-1.97633	11.2425	-3.81074	33.2448
-4.14052	34.0124	-2.65424	2.61946	-3.7575	32.1721	-1.52468	0.21763	-4.96614	34.1945	-2.87918	7.99369	-3.80648	35.022	-1.96528	11.3186	-3.79969	33.4049
-4.12946	34.1266	-2.64321	2.59097	-3.74647	32.4359	-1.51358	0.22342	-4.95504	34.2153	-2.86814	8.12523	-3.79544	35.1785	-1.95423	11.3895	-3.78864	33.5538
-4.11839	34.2208	-2.63218	2.56076	-3.73544	32.6878	-1.50248	0.22969	-4.94393	34.2159	-2.8571	8.24108	-3.7844	35.3185	-1.94318	11.4548	-3.77758	33.6876
-4.10732	34.2952	-2.62115	2.52863	-3.7244	32.9255	-1.49138	0.2365	-4.93283	34.1978	-2.84606	8.33955	-3.77336	35.4418	-1.93213	11.5131	-3.76653	33.8102
-4.09625	34.3497	-2.61011	2.49477	-3.71337	33.1473	-1.48028	0.24391	-4.92173	34.1663	-2.83502	8.41996	-3.76232	35.548	-1.92108	11.5638	-3.75548	33.9212
-4.08519	34.3884	-2.59908	2.45941	-3.70234	33.3539	-1.46918	0.25197	-4.91063	34.1189	-2.82399	8.48539	-3.75128	35.6371	-1.91003	11.6067	-3.74443	34.0168
-4.07412	34.4114	-2.58805	2.42278	-3.69131	33.543	-1.45807	0.26064	-4.89953	34.0528	-2.81295	8.53542	-3.74024	35.7088	-1.89898	11.6419	-3.73338	34.1008
-4.06305	34.4188	-2.57702	2.38511	-3.68027	33.7164	-1.44697	0.26995	-4.88843	33.9697	-2.80191	8.56607	-3.7292	35.7669	-1.88793	11.6691	-3.72233	34.1731
-4.05198	34.4105	-2.56598	2.34668	-3.66924	33.876	-1.43587	0.27998	-4.87733	33.8713	-2.79087	8.57717	-3.71816	35.8111	-1.87688	11.6877	-3.71128	34.2297
-4.04091	34.3868	-2.55495	2.30873	-3.65821	34.0206	-1.42477	0.29078	-4.86622	33.7587	-2.77983	8.57242	-3.70712	35.8374	-1.86582	11.6969	-3.70023	34.2743
-4.02985	34.3475	-2.54392	2.27147	-3.64718	34.1502	-1.41367	0.30245	-4.85512	33.6335	-2.76879	8.55191	-3.69609	35.8474	-1.85477	11.696	-3.68918	34.3069
-4.01878	34.2889	-2.53289	2.23413	-3.63614	34.2629	-1.40257	0.31507	-4.84402	33.5013	-2.75775	8.51216	-3.68505	35.8449	-1.84372	11.6856	-3.67813	34.3236
-4.00771	34.2149	-2.52185	2.19691	-3.62511	34.3567	-1.39147	0.32878	-4.83292	33.3632	-2.74671	8.45351	-3.67401	35.8276	-1.83267	11.6657	-3.66708	34.3244
-3.99664	34.1257	-2.51082	2.16014	-3.61408	34.4337	-1.38036	0.34368	-4.82182	33.2167	-2.73567	8.37662	-3.66297	35.7914	-1.82162	11.6344	-3.65603	34.3133
-3.98558	34.0215	-2.49979	2.12402	-3.60304	34.4959	-1.36926	0.35994	-4.81072	33.0628	-2.72463	8.28214	-3.65193	35.736	-1.81057	11.5907	-3.64498	34.2906
-3.97451	33.9025	-2.48876	2.08871	-3.59201	34.5415	-1.35816	0.37772	-4.79961	32.9068	-2.71359	8.17067	-3.64089	35.6652	-1.79952	11.5352	-3.63393	34.2524
-3.96344	33.765	-2.47772	2.05449	-3.58098	34.5688	-1.34706	0.39719	-4.78851	32.7495	-2.70255	8.04481	-3.62985	35.5791	-1.78847	11.4676	-3.62288	34.2028
-3.95237	33.6094	-2.46669	2.02154	-3.56995	34.5778	-1.33596	0.41854	-4.77741	32.5879	-2.69151	7.90567	-3.61881	35.4775	-1.77742	11.3863	-3.61183	34.1483
-3.94131	33.44	-2.45566	1.98998	-3.55891	34.5709	-1.32486	0.442	-4.76631	32.4267	-2.68047	7.75258	-3.60777	35.3604	-1.76637	11.2907	-3.60077	34.0852
-3.93024	33.2575	-2.44463	1.95998	-3.54788	34.5502	-1.31376	0.46807	-4.75521	32.2667	-2.66944	7.58655	-3.59673	35.2239	-1.75532	11.1807	-3.58972	34.0079
-3.91917	33.0585	-2.43359	1.9317	-3.53685	34.5141	-1.30265	0.497	-4.74411	32.1043	-2.6584	7.40878	-3.58569	35.0683	-1.74427	11.0595	-3.57867	33.9168
-3.9081	32.8458	-2.42256	1.90529	-3.52582	34.4608	-1.29155	0.52873	-4.73301	31.9398	-2.64736	7.22052	-3.57465	34.8999	-1.73322	10.9279	-3.56762	33.8127
-3.89704	32.6202	-2.41153	1.88087	-3.51478	34.3908	-1.28045	0.56349	-4.7219	31.7738	-2.63632	7.02308	-3.56361	34.719	-1.72217	10.7823	-3.55657	33.698
-3.88597	32.3847	-2.4005	1.85857	-3.50375	34.3064	-1.26935	0.60156	-4.7108	31.6067	-2.62528	6.81792	-3.55258	34.5243	-1.71112	10.622	-3.54552	33.5735
-3.8749	32.1423	-2.38946	1.83853	-3.49272	34.2099	-1.25825	0.64319	-4.6997	31.4424	-2.61424	6.60669	-3.54154	34.3164	-1.70007	10.4473	-3.53447	33.4402
-3.86383	31.89	-2.37843	1.82083	-3.48169	34.102	-1.24715	0.68863	-4.6886	31.2854	-2.6032	6.39059	-3.5305	34.096	-1.68901	10.2583	-3.52342	33.3027
-3.85276	31.627	-2.3674	1.80551	-3.47065	33.9829	-1.23605	0.73814	-4.6775	31.1333	-2.59216	6.1706	-3.51946	33.866	-1.67796	10.0555	-3.51237	33.16
-3.8417	31.3545	-2.35636	1.79261	-3.45962	33.8532	-1.22494	0.79199	-4.6664	30.9824	-2.58112	5.94949	-3.50842	33.6236	-1.66691	9.84004	-3.50132	33.0091
-3.83063	31.0779	-2.34533	1.78215	-3.44859	33.7124	-1.21384	0.8504	-4.6553	30.8303	-2.57008	5.7285	-3.49738	33.3676	-1.65586	9.61251	-3.49027	32.8508
-3.81956	30.8004	-2.3343	1.77414	-3.43756	33.5602	-1.20274	0.9136	-4.64419	30.6789	-2.55904	5.50766	-3.48634	33.1015	-1.64481	9.37586	-3.47922	32.6862
-3.80849	30.5193	-2.32327	1.76859	-3.42652	33.4	-1.19164	0.98181	-4.63309	30.5279	-2.548	5.28809	-3.4753	32.8265	-1.63376	9.13257	-3.46817	32.5163
-3.79743	30.2341	-2.31223	1.76555	-3.41549	33.2317	-1.18054	1.05521	-4.62199	30.3752	-2.53696	5.07051	-3.46426	32.5422	-1.62271	8.88061	-3.45712	32.3461
-3.78636	29.946	-2.3012	1.76501	-3.40446	33.0518	-1.16944	1.13397	-4.61089	30.2206	-2.52593	4.85591	-3.45322	32.2503	-1.61166	8.6192	-3.44607	32.1766
-3.77529	29.6565	-2.29017	1.76693	-3.39343	32.8633	-1.15834	1.21822	-4.59979	30.0637	-2.51489	4.64518	-3.44218	31.9523	-1.60061	8.35039	-3.43501	32.0048
-3.76422	29.3669	-2.27914	1.77131	-3.38239	32.6688	-1.14723	1.30808	-4.58869	29.9044	-2.50385	4.43916	-3.43114	31.6502	-1.58956	8.07522	-3.42396	31.8357
-3.75316	29.0826	-2.2681	1.77811	-3.37136	32.4673	-1.13613	1.4036	-4.57759	29.7425	-2.49281	4.23858	-3.4201	31.3478	-1.57851	7.79372	-3.41291	31.67
-3.74209	28.8047	-2.25707	1.78758	-3.36033	32.2577	-1.12503	1.5048	-4.56648	29.5837	-2.48177	4.04411	-3.40907	31.0509	-1.56746	7.50702	-3.40186	31.5046
-3.73102	28.5306	-2.24604	1.79966	-3.3493	32.0412	-1.11393	1.61168	-4.55538	29.4279	-2.47073	3.8563	-3.39803	30.7595	-1.55641	7.21627	-3.39081	31.3404
-3.71995	28.2633	-2.23501	1.81397	-3.33826	31.8206	-1.10283	1.72417	-4.54428	29.2688	-2.45969	3.67565	-3.38699	30.4714	-1.54536	6.92278	-3.37976	31.1838
-3.70888	28.0037	-2.22397	1.83046	-3.32723	31.5993	-1.09173	1.84217	-4.53318	29.1063	-2.44865	3.50255	-3.37595	30.1925	-1.53431	6.62771	-3.36871	31.0355
-3.69782	27.7549	-2.21294	1.84909	-3.3162	31.3783	-1.08063	1.96552	-4.52208	28.94	-2.43761	3.3373	-3.36491	29.9245	-1.52325	6.33216	-3.35766	30.8901
-3.68675	27.5175	-2.20191	1.87012	-3.30517	31.1566	-1.06952	2.09401	-4.51098	28.7741	-2.42657	3.18013	-3.35387	29.6654	-1.5122	6.03728	-3.34661	30.7479
-3.67568	27.2904	-2.19088	1.8937	-3.29413	30.9337	-1.05842	2.22739	-4.49988	28.6141	-2.41553	3.03119	-3.34283	29.4167	-1.50115	5.7442	-3.33556	30.6092
-3.66461	27.0739	-2.17984	1.91954	-3.2831	30.7105	-1.04732	2.36534	-4.48877	28.4562	-2.40449	2.89062	-3.33179	29.18	-1.4901	5.45402	-3.32451	30.4742
-3.65355	26.8666	-2.16881	1.94739	-3.27207	30.4894	-1.03622	2.50751	-4.47767	28.294	-2.39345	2.7584	-3.32075	28.957	-1.47905	5.16777	-3.31346	30.3432
-3.64248	26.6685	-2.15778	1.97724	-3.26104	30.2754	-1.02512	2.65349	-4.46657	28.1273	-2.38242	2.63442	-3.30971	28.755	-1.468	4.88643	-3.30241	30.2183
-3.63141	26.4801	-2.14675	2.00918	-3.25	30.0687	-1.01402	2.80281	-4.45547	27.9562	-2.37138	2.51863	-3.29867	28.5754	-1.45695	4.6109	-3.29136	30.1034
-3.62034	26.3012	-2.13571	2.04319	-3.23897	29.8675	-1.00291	2.95499	-4.44437	27.7806	-2.36034	2.41085	-3.28763	28.4132	-1.4459	4.34206	-3.28031	29.9964
-3.60928	26.1319	-2.12468	2.07948	-3.22794	29.6766	-0.99181	3.10946	-4.43327	27.6005	-2.3493	2.31076	-3.27659	28.2694	-1.43485	4.08063	-3.26926	29.893
-3.59821	25.9722	-2.11365	2.11805	-3.21691	29.4961	-0.98071	3.26564	-4.42217	27.416	-2.33826	2.21807	-3.26556	28.145	-1.4238	3.82729	-3.2582	29.7933
-3.58714	25.8216	-2.10262	2.15858	-3.20587	29.3228	-0.96961	3.42292	-4.41106	27.2272	-2.32722	2.1325	-3.25452	28.0407	-1.41275	3.58264	-3.24715	29.6987
-3.57607	25.684	-2.09158	2.20119	-3.19484	29.1595	-0.95851	3.58062	-4.39996	27.0385	-2.31618	2.05381	-3.24348	27.957	-1.4017	3.34721	-3.2361	29.609
-3.56501	25.5589	-2.08055	2.24585	-3.18381	29.0069	-0.94741	3.73806	-4.38886	26.8499	-2.30514	1.98164	-3.23244	27.8943	-1.39065	3.12146	-3.22505	29.5216
-3.55394	25.4418	-2.06952	2.29263	-3.17277	28.8636	-0.93631	3.89453	-4.37776	26.6578	-2.2941	1.91545	-3.2214	27.8529	-1.3796	2.90571	-3.214	29.4401
-3.54287	25.3322	-2.05849	2.3415	-3.16174	28.7301	-0.9252	4.04984	-4.36666	26.4625	-2.28306	1.85481	-3.21036	27.8368	-1.36855	2.70026	-3.20295	29.364
-3.5318	25.2293	-2.04745	2.39226	-3.15071	28.6068	-0.9141	4.20323	-4.35556	26.2644	-2.27202	1.79962	-3.19932	27.846	-1.3575	2.50513	-3.1919	29.289
-3.52073	25.1366	-2.03642	2.44489	-3.13968	28.494	-0.903	4.35342	-4.34445	26.0658	-2.26098	1.74946	-3.18828	27.8761	-1.34644	2.32035	-3.18085	29.2143
-3.50967	25.0533	-2.02539	2.49951	-3.12864	28.392	-0.8919	4.49962	-4.33335	25.8673	-2.24994	1.7036	-3.17724	27.9267	-1.33539	2.1459	-3.1698	29.1394
-3.4986	24.9747	-2.01436	2.55607	-3.11761	28.3007	-0.8808	4.64109	-4.32225	25.6714	-2.23891	1.66153	-3.1662	28.001	-1.32434	1.9817	-3.15875	29.0639
-3.48753	24.8998	-2.00332	2.61431	-3.10658	28.2202	-0.8697	4.77707	-4.31115	25.4784	-2.22787	1.62288	-3.15516	28.0982	-1.31329	1.82758	-3.1477	28.9914
-3.47646	24.828	-1.99229	2.67428	-3.09555	28.1523	-0.8586	4.90681	-4.30005	25.289	-2.21683	1.58725	-3.14412	28.2133	-1.30224	1.6834	-3.13665	28.9211
-3.4654	24.7625	-1.98126	2.73597	-3.08451	28.0968	-0.84749	5.03218	-4.28895	25.1038	-2.20579	1.55422	-3.13308	28.3451	-1.29119	1.54887	-3.1256	28.8529
-3.45433	24.7064	-1.97023	2.79915	-3.07348	28.0552	-0.83639	5.15246	-4.27785	24.9191	-2.19475	1.52379	-3.12204	28.4923	-1.28014	1.42373	-3.11455	28.7859
-3.44326	24.6548	-1.95919	2.86359	-3.06245	28.027	-0.82529	5.26436	-4.26674	24.7354	-2.18371	1.49552	-3.11101	28.6572	-1.26909	1.30764	-3.1035	28.716
-3.43219	24.603	-1.94816	2.92913	-3.05142	28.0095	-0.81419	5.36722	-4.25564	24.5573	-2.17267	1.46883	-3.09997	28.8382	-1.25804	1.2003	-3.09245	28.6465
-3.42113	24.5501	-1.93713	2.99556	-3.04038	28.0019	-0.80309	5.4617	-4.24454	24.3853	-2.16163	1.44355	-3.08893	29.0297	-1.24699	1.10134	-3.08139	28.5772
-3.41006	24.4954	-1.92609	3.06274	-3.02935	28.0032	-0.79199	5.54722	-4.23344	24.2161	-2.15059	1.4194	-3.07789	29.2335	-1.23594	1.01024	-3.07034	28.5038
-3.39899	24.4379	-1.91506	3.13044	-3.01832	28.0144	-0.78089	5.62194	-4.22234	24.0498	-2.13955	1.39605	-3.06685	29.4477	-1.22489	0.92673	-3.05929	28.4259
-3.38792	24.3772	-1.90403	3.19872	-3.00729	28.0324	-0.76978	5.68539	-4.21124	23.8873	-2.12851	1.37327	-3.05581	29.666	-1.21384	0.85037	-3.04824	28.3431
-3.37686	24.3164	-1.893	3.26738	-2.99625	28.0558	-0.75868	5.73712	-4.20014	23.7287	-2.11747	1.35088	-3.04477	29.8864	-1.20279	0.78069	-3.03719	28.2594
-3.36579	24.255	-1.88196	3.33586	-2.98522	28.0834	-0.74758	5.7768	-4.18903	23.5785	-2.10643	1.32879	-3.03373	30.1064	-1.19174	0.71729	-3.02614	28.1746
-3.35472	24.1882	-1.87093	3.40423	-2.97419	28.1137	-0.73648	5.80415	-4.17793	23.4372	-2.09539	1.3069	-3.02269	30.3237	-1.18069	0.65976	-3.01509	28.0844
-3.34365	24.1156	-1.8599	3.47231	-2.96316	28.1454	-0.72538	5.81897	-4.16683	23.301	-2.08436	1.28551	-3.01165	30.5362	-1.16963	0.60764	-3.00404	27.9886
-3.33258	24.0365	-1.84887	3.53939	-2.95212	28.1749	-0.71428	5.82114	-4.15573	23.1702	-2.07332	1.26476	-3.00061	30.7414	-1.15858	0.56054	-2.99299	27.8874
-3.32152	23.9543	-1.83783	3.60507	-2.94109	28.2007	-0.70318	5.81063	-4.14463	23.045	-2.06228	1.24415	-2.98957	30.937	-1.14753	0.51804	-2.98194	27.7807
-3.31045	23.8688	-1.8268	3.66908	-2.93006	28.2222	-0.69207	5.78748	-4.13353	22.9255	-2.05124	1.22353	-2.97853	31.1248	-1.13648	0.47985	-2.97089	27.6724
-3.29938	23.7753	-1.81577	3.73112	-2.91903	28.2381	-0.68097	5.75181	-4.12243	22.8119	-2.0402	1.20299	-2.9675	31.3027	-1.12543	0.44559	-2.95984	27.5624
-3.28831	23.6774	-1.80474	3.79112	-2.90799	28.2478	-0.66987	5.70383	-4.11132	22.704	-2.02916	1.18266	-2.95646	31.4646	-1.11438	0.41493	-2.94879	27.4467
-3.27725	23.5748	-1.7937	3.84929	-2.89696	28.2498	-0.65877	5.64699	-4.10022	22.6021	-2.01812	1.16255	-2.94542	31.6122	-1.10333	0.38753	-2.93774	27.3316
-3.26618	23.4629	-1.78267	3.90522	-2.88593	28.2408	-0.64767	5.58164	-4.08912	22.5099	-2.00708	1.14275	-2.93438	31.7436	-1.09228	0.36315	-2.92669	27.2166
-3.25511	23.3415	-1.77164	3.95811	-2.8749	28.2224	-0.63657	5.50498	-4.07802	22.4272	-1.99604	1.12338	-2.92334	31.8532	-1.08123	0.34156	-2.91563	27.096
-3.24404	23.2103	-1.76061	4.00773	-2.86386	28.1933	-0.62547	5.41748	-4.06692	22.3498	-1.985	1.10462	-2.9123	31.9452	-1.07018	0.32242	-2.90458	26.9735
-3.23298	23.069	-1.74957	4.05394	-2.85283	28.1495	-0.61436	5.31966	-4.05582	22.2775	-1.97396	1.08669	-2.90126	32.0179	-1.05913	0.30555	-2.89353	26.8492
-3.22191	22.9177	-1.73854	4.09746	-2.8418	28.0917	-0.60326	5.21213	-4.04472	22.2097	-1.96292	1.06981	-2.89022	32.068	-1.04808	0.29073	-2.88248	26.7189
-3.21084	22.7561	-1.72751	4.13803	-2.83077	28.0191	-0.59216	5.09723	-4.03361	22.1521	-1.95188	1.05423	-2.87918	32.0942	-1.03703	0.27773	-2.87143	26.5828
-3.19977	22.5864	-1.71648	4.17509	-2.81973	27.9318	-0.58106	4.97566	-4.02251	22.1045	-1.94085	1.04023	-2.86814	32.0936	-1.02598	0.26643	-2.86038	26.4406
-3.18871	22.4126	-1.70544	4.20852	-2.8087	27.8291	-0.56996	4.84745	-4.01141	22.0599	-1.92981	1.02812	-2.8571	32.0652	-1.01493	0.25665	-2.84933	26.2925
-3.17764	22.233	-1.69441	4.23759	-2.79767	27.7076	-0.55886	4.71333	-4.00031	22.0179	-1.91877	1.01821	-2.84606	32.0064	-1.00387	0.24823	-2.83828	26.1386
-3.16657	22.0437	-1.68338	4.26218	-2.78663	27.5706	-0.54775	4.57306	-3.98921	21.978	-1.90773	1.01084	-2.83502	31.9168	-0.99282	0.24105	-2.82723	25.979
-3.1555	21.8453	-1.67235	4.28226	-2.7756	27.4201	-0.53665	4.42743	-3.97811	21.9397	-1.89669	1.00632	-2.82399	31.8023	-0.98177	0.23498	-2.81618	25.8141
-3.14443	21.6382	-1.66131	4.29785	-2.76457	27.2538	-0.52555	4.27724	-3.96701	21.9022	-1.88565	1.00528	-2.81295	31.663	-0.97072	0.22993	-2.80513	25.6439
-3.13337	21.425	-1.65028	4.30904	-2.75354	27.0719	-0.51445	4.12334	-3.9559	21.8674	-1.87461	1.00806	-2.80191	31.493	-0.95967	0.22578	-2.79408	25.4711
-3.1223	21.2064	-1.63925	4.31578	-2.7425	26.8726	-0.50335	3.96654	-3.9448	21.8345	-1.86357	1.01492	-2.79087	31.293	-0.94862	0.22248	-2.78303	25.2979
-3.11123	20.9814	-1.62822	4.31808	-2.73147	26.6543	-0.49225	3.80767	-3.9337	21.8013	-1.85253	1.02621	-2.77983	31.0697	-0.93757	0.21993	-2.77198	25.123
-3.10016	20.753	-1.61718	4.31705	-2.72044	26.4186	-0.48115	3.64754	-3.9226	21.7673	-1.84149	1.04261	-2.76879	30.8242	-0.92652	0.21813	-2.76093	24.9451
-3.0891	20.5222	-1.60615	4.31281	-2.70941	26.1662	-0.47004	3.48695	-3.9115	21.7345	-1.83045	1.06455	-2.75775	30.5515	-0.91547	0.21712	-2.74988	24.7648
-3.07803	20.2886	-1.59512	4.30448	-2.69837	25.8971	-0.45894	3.32665	-3.9004	21.7025	-1.81941	1.09232	-2.74671	30.2532	-0.90442	0.21672	-2.73882	24.583
-3.06696	20.0531	-1.58409	4.29317	-2.68734	25.6155	-0.44784	3.16739	-3.8893	21.6693	-1.80837	1.12635	-2.73567	29.9328	-0.89337	0.21685	-2.72777	24.4027
-3.05589	19.8197	-1.57305	4.27905	-2.67631	25.3246	-0.43674	3.00985	-3.87819	21.6348	-1.79734	1.16708	-2.72463	29.5922	-0.88232	0.21747	-2.71672	24.2291
-3.04483	19.5937	-1.56202	4.26177	-2.66528	25.0239	-0.42564	2.8547	-3.86709	21.6052	-1.7863	1.21488	-2.71359	29.2312	-0.87127	0.2186	-2.70567	24.0631
-3.03376	19.3768	-1.55099	4.24153	-2.65424	24.7129	-0.41454	2.70252	-3.85599	21.5806	-1.77526	1.27012	-2.70255	28.8563	-0.86022	0.22019	-2.69462	23.9021
-3.02269	19.1686	-1.53996	4.21818	-2.64321	24.3944	-0.40344	2.55387	-3.84489	21.5551	-1.76422	1.33324	-2.69151	28.4715	-0.84917	0.22226	-2.68357	23.7475
-3.01162	18.969	-1.52892	4.19197	-2.63218	24.0699	-0.39233	2.40924	-3.83379	21.5311	-1.75318	1.40457	-2.68047	28.0755	-0.83812	0.22473	-2.67252	23.6046
-3.00056	18.7776	-1.51789	4.16321	-2.62115	23.7396	-0.38123	2.26908	-3.82269	21.5088	-1.74214	1.48443	-2.66944	27.6687	-0.82706	0.22759	-2.66147	23.473
-2.98949	18.5962	-1.50686	4.13223	-2.61011	23.4054	-0.37013	2.13378	-3.81158	21.4867	-1.7311	1.57312	-2.6584	27.2539	-0.81601	0.23099	-2.65042	23.35
-2.97842	18.4264	-1.49582	4.09922	-2.59908	23.0702	-0.35903	2.00365	-3.80048	21.4654	-1.72006	1.67089	-2.64736	26.8336	-0.80496	0.23491	-2.63937	23.2391
-2.96735	18.272	-1.48479	4.06443	-2.58805	22.7372	-0.34793	1.87896	-3.78938	21.4473	-1.70902	1.77793	-2.63632	26.4108	-0.79391	0.2393	-2.62832	23.1421
-2.95628	18.1348	-1.47376	4.02857	-2.57702	22.4075	-0.33683	1.75992	-3.77828	21.433	-1.69798	1.89438	-2.62528	25.9904	-0.78286	0.24418	-2.61727	23.0583
-2.94522	18.0143	-1.46273	3.99234	-2.56598	22.0832	-0.32573	1.6467	-3.76718	21.4231	-1.68694	2.02031	-2.61424	25.5772	-0.77181	0.24959	-2.60622	22.9914
-2.93415	17.912	-1.45169	3.95559	-2.55495	21.7692	-0.31462	1.53939	-3.75608	21.4185	-1.6759	2.15574	-2.6032	25.1719	-0.76076	0.25556	-2.59517	22.943
-2.92308	17.8293	-1.44066	3.91838	-2.54392	21.4677	-0.30352	1.43807	-3.74498	21.4216	-1.66486	2.30058	-2.59216	24.7755	-0.74971	0.26212	-2.58412	22.9127
-2.91201	17.7673	-1.42963	3.88096	-2.53289	21.1776	-0.29242	1.34273	-3.73387	21.433	-1.65382	2.45465	-2.58112	24.3967	-0.73866	0.26935	-2.57307	22.9017
-2.90095	17.7272	-1.4186	3.84337	-2.52185	20.8996	-0.28132	1.25335	-3.72277	21.4493	-1.64279	2.61775	-2.57008	24.0381	-0.72761	0.27722	-2.56201	22.9114
-2.88988	17.7099	-1.40756	3.80584	-2.51082	20.6366	-0.27022	1.16988	-3.71167	21.4711	-1.63175	2.78952	-2.55904	23.6981	-0.71656	0.28589	-2.55096	22.9431
-2.87881	17.7161	-1.39653	3.76868	-2.49979	20.3901	-0.25912	1.0922	-3.70057	21.4988	-1.62071	2.96953	-2.548	23.3791	-0.70551	0.29541	-2.53991	22.9976
-2.86774	17.7463	-1.3855	3.7321	-2.48876	20.1617	-0.24802	1.02019	-3.68947	21.5328	-1.60967	3.15721	-2.53696	23.0813	-0.69446	0.30589	-2.52886	23.0762
-2.85668	17.8007	-1.37447	3.69622	-2.47772	19.9536	-0.23691	0.95372	-3.67837	21.5735	-1.59863	3.352	-2.52593	22.8068	-0.68341	0.31738	-2.51781	23.1795
-2.84561	17.8796	-1.36343	3.66184	-2.46669	19.7661	-0.22581	0.89298	-3.66727	21.6231	-1.58759	3.55315	-2.51489	22.5573	-0.67236	0.32993	-2.50676	23.31
-2.83454	17.9825	-1.3524	3.6291	-2.45566	19.5992	-0.21471	0.8378	-3.65616	21.682	-1.57655	3.75974	-2.50385	22.3345	-0.66131	0.34357	-2.49571	23.4681
-2.82347	18.1094	-1.34137	3.59777	-2.44463	19.4537	-0.20361	0.78758	-3.64506	21.748	-1.56551	3.97083	-2.49281	22.1398	-0.65025	0.35841	-2.48466	23.6519
-2.81241	18.2614	-1.33034	3.56796	-2.43359	19.3303	-0.19251	0.74212	-3.63396	21.8213	-1.55447	4.18537	-2.48177	21.9745	-0.6392	0.37449	-2.47361	23.8613
-2.80134	18.4378	-1.3193	3.53954	-2.42256	19.2296	-0.18141	0.7012	-3.62286	21.9017	-1.54343	4.40226	-2.47073	21.8395	-0.62815	0.39199	-2.46256	24.0959
-2.79027	18.6354	-1.30827	3.51284	-2.41153	19.1517	-0.17031	0.66459	-3.61176	21.989	-1.53239	4.62035	-2.45969	21.7355	-0.6171	0.41097	-2.45151	24.3573
-2.7792	18.8529	-1.29724	3.48789	-2.4005	19.097	-0.1592	0.63209	-3.60066	22.0828	-1.52135	4.83839	-2.44865	21.6629	-0.60605	0.43145	-2.44046	24.6445
-2.76813	19.0891	-1.28621	3.46489	-2.38946	19.0663	-0.1481	0.60348	-3.58956	22.1826	-1.51031	5.05494	-2.43761	21.622	-0.595	0.45351	-2.42941	24.9545
-2.75707	19.3422	-1.27517	3.44385	-2.37843	19.0596	-0.137	0.57854	-3.57845	22.2879	-1.49928	5.26862	-2.42657	21.6126	-0.58395	0.47722	-2.41836	25.2862
-2.746	19.6104	-1.26414	3.42433	-2.3674	19.0764	-0.1259	0.55707	-3.56735	22.4025	-1.48824	5.47802	-2.41553	21.6344	-0.5729	0.50266	-2.40731	25.6379
-2.73493	19.8941	-1.25311	3.4063	-2.35636	19.1163	-0.1148	0.53887	-3.55625	22.525	-1.4772	5.68168	-2.40449	21.6887	-0.56185	0.52988	-2.39626	26.0082
-2.72386	20.191	-1.24208	3.38969	-2.34533	19.1776	-0.1037	0.52375	-3.54515	22.6549	-1.46616	5.87817	-2.39345	21.7746	-0.5508	0.55896	-2.3852	26.3952
-2.7128	20.4973	-1.23104	3.37457	-2.3343	19.2594	-0.09259	0.51153	-3.53405	22.7912	-1.45512	6.06605	-2.38242	21.8888	-0.53975	0.59002	-2.37415	26.8009
-2.70173	20.8108	-1.22001	3.36083	-2.32327	19.3611	-0.08149	0.50202	-3.52295	22.9287	-1.44408	6.2439	-2.37138	22.0322	-0.5287	0.62311	-2.3631	27.2235
-2.69066	21.1294	-1.20898	3.34848	-2.31223	19.4825	-0.07039	0.49506	-3.51185	23.0665	-1.43304	6.41096	-2.36034	22.2028	-0.51765	0.65818	-2.35205	27.6566
-2.67959	21.4552	-1.19795	3.33736	-2.3012	19.6225	-0.05929	0.49048	-3.50074	23.2034	-1.422	6.5659	-2.3493	22.3968	-0.5066	0.69528	-2.341	28.1001
-2.66853	21.7858	-1.18691	3.32717	-2.29017	19.7802	-0.04819	0.48812	-3.48964	23.3382	-1.41096	6.7069	-2.33826	22.6121	-0.49555	0.7344	-2.32995	28.5515
-2.65746	22.1174	-1.17588	3.31772	-2.27914	19.9551	-0.03709	0.48783	-3.47854	23.4699	-1.39992	6.83415	-2.32722	22.8466	-0.4845	0.77556	-2.3189	29.0106
-2.64639	22.4479	-1.16485	3.30876	-2.2681	20.146	-0.02599	0.48945	-3.46744	23.5993	-1.38888	6.94657	-2.31618	23.0995	-0.47344	0.81876	-2.30785	29.475
-2.63532	22.7734	-1.15382	3.3002	-2.25707	20.3526	-0.01488	0.49284	-3.45634	23.7254	-1.37784	7.0419	-2.30514	23.3685	-0.46239	0.86397	-2.2968	29.9383
-2.62426	23.094	-1.14278	3.29228	-2.24604	20.5725	-0.00378	0.49785	-3.44524	23.8451	-1.3668	7.12036	-2.2941	23.6489	-0.45134	0.91115	-2.28575	30.3984
-2.61319	23.4101	-1.13175	3.28479	-2.23501	20.8023	0.00732	0.50434	-3.43414	23.9592	-1.35577	7.18216	-2.28306	23.9381	-0.44029	0.96027	-2.2747	30.8549
-2.60212	23.7181	-1.12072	3.2771	-2.22397	21.0406	0.01842	0.51217	-3.42303	24.0669	-1.34473	7.22572	-2.27202	24.2371	-0.42924	1.01126	-2.26365	31.3057
-2.59105	24.0146	-1.10969	3.26892	-2.21294	21.2861	0.02952	0.5212	-3.41193	24.1693	-1.33369	7.24975	-2.26098	24.5432	-0.41819	1.06405	-2.2526	31.747
-2.57998	24.3022	-1.09865	3.26001	-2.20191	21.5404	0.04062	0.53127	-3.40083	24.2653	-1.32265	7.25634	-2.24994	24.8498	-0.40714	1.11854	-2.24155	32.1767
-2.56892	24.5798	-1.08762	3.25076	-2.19088	21.8051	0.05172	0.54225	-3.38973	24.3504	-1.31161	7.24543	-2.23891	25.1538	-0.39609	1.17462	-2.2305	32.5991
-2.55785	24.8423	-1.07659	3.24095	-2.17984	22.0758	0.06283	0.55399	-3.37863	24.4234	-1.30057	7.21473	-2.22787	25.4529	-0.38504	1.23219	-2.21944	33.0147
-2.54678	25.0927	-1.06555	3.22979	-2.16881	22.3484	0.07393	0.5663	-3.36753	24.492	-1.28953	7.16594	-2.21683	25.7444	-0.37399	1.2911	-2.20839	33.42
-2.53571	25.3303	-1.05452	3.21708	-2.15778	22.6216	0.08503	0.57914	-3.35642	24.5553	-1.27849	7.09944	-2.20579	26.0258	-0.36294	1.3512	-2.19734	33.8116
-2.52465	25.5505	-1.04349	3.2027	-2.14675	22.8959	0.09613	0.59229	-3.34532	24.6049	-1.26745	7.0172	-2.19475	26.3009	-0.35189	1.41234	-2.18629	34.1842
-2.51358	25.7527	-1.03246	3.18647	-2.13571	23.1705	0.10723	0.60563	-3.33422	24.64	-1.25641	6.91989	-2.18371	26.5674	-0.34084	1.47433	-2.17524	34.5368
-2.50251	25.9364	-1.02142	3.16835	-2.12468	23.4439	0.11833	0.61898	-3.32312	24.6606	-1.24537	6.80539	-2.17267	26.8174	-0.32979	1.53749	-2.16419	34.8685
-2.49144	26.1054	-1.01039	3.14888	-2.11365	23.7153	0.12943	0.63225	-3.31202	24.6658	-1.23433	6.67501	-2.16163	27.0532	-0.31874	1.60162	-2.15314	35.1846
-2.48038	26.2593	-0.99936	3.12778	-2.10262	23.9815	0.14054	0.64528	-3.30092	24.6558	-1.22329	6.52978	-2.15059	27.2728	-0.30768	1.66599	-2.14209	35.4843
-2.46931	26.3941	-0.98833	3.10431	-2.09158	24.2435	0.15164	0.65827	-3.28982	24.6342	-1.21226	6.37042	-2.13955	27.4732	-0.29663	1.73037	-2.13104	35.7612
-2.45824	26.5134	-0.97729	3.07834	-2.08055	24.5004	0.16274	0.67109	-3.27871	24.601	-1.20122	6.19814	-2.12851	27.6528	-0.28558	1.79453	-2.11999	36.0148
-2.44717	26.6175	-0.96626	3.04984	-2.06952	24.7503	0.17384	0.68328	-3.26761	24.5521	-1.19018	6.01425	-2.11747	27.8087	-0.27453	1.85821	-2.10894	36.249
-2.43611	26.702	-0.95523	3.01879	-2.05849	24.9923	0.18494	0.6947	-3.25651	24.4877	-1.17914	5.82012	-2.10643	27.9421	-0.26348	1.92118	-2.09789	36.4633
-2.42504	26.7691	-0.9442	2.98517	-2.04745	25.2246	0.19604	0.70526	-3.24541	24.408	-1.1681	5.61716	-2.09539	28.0523	-0.25243	1.98317	-2.08684	36.6537
-2.41397	26.8188	-0.93316	2.94903	-2.03642	25.4464	0.20714	0.71484	-3.23431	24.313	-1.15706	5.40673	-2.08436	28.141	-0.24138	2.04392	-2.07579	36.8201
-2.4029	26.849	-0.92213	2.91142	-2.02539	25.6591	0.21825	0.72336	-3.22321	24.2032	-1.14602	5.19075	-2.07332	28.2099	-0.23033	2.10318	-2.06474	36.9686
-2.39183	26.86	-0.9111	2.87241	-2.01436	25.862	0.22935	0.73074	-3.21211	24.081	-1.13498	4.97065	-2.06228	28.2549	-0.21928	2.16069	-2.05369	37.0989
-2.38077	26.8518	-0.90007	2.83106	-2.00332	26.0525	0.24045	0.73691	-3.201	23.9487	-1.12394	4.74733	-2.05124	28.2761	-0.20823	2.21618	-2.04263	37.2054
-2.3697	26.8245	-0.88903	2.78749	-1.99229	26.2319	0.25155	0.74182	-3.1899	23.805	-1.1129	4.52216	-2.0402	28.2778	-0.19718	2.2694	-2.03158	37.2879
-2.35863	26.7803	-0.878	2.74268	-1.98126	26.4038	0.26265	0.74538	-3.1788	23.6523	-1.10186	4.29644	-2.02916	28.2603	-0.18613	2.32011	-2.02053	37.3503
-2.34756	26.7194	-0.86697	2.69676	-1.97023	26.5656	0.27375	0.74768	-3.1677	23.4913	-1.09082	4.07142	-2.01812	28.2201	-0.17508	2.36805	-2.00948	37.395
-2.3365	26.6399	-0.85594	2.64906	-1.95919	26.7139	0.28485	0.74864	-3.1566	23.3186	-1.07978	3.84829	-2.00708	28.156	-0.16403	2.41467	-1.99843	37.4177
-2.32543	26.5461	-0.8449	2.59973	-1.94816	26.8481	0.29596	0.74827	-3.1455	23.135	-1.06874	3.62813	-1.99604	28.0685	-0.15298	2.45972	-1.98738	37.4185
-2.31436	26.4381	-0.83387	2.54897	-1.93713	26.9671	0.30706	0.74658	-3.1344	22.9411	-1.05771	3.41196	-1.985	27.9585	-0.14193	2.50128	-1.97633	37.3974
-2.30329	26.3122	-0.82284	2.49697	-1.92609	27.0723	0.31816	0.74439	-3.12329	22.7379	-1.04667	3.20068	-1.97396	27.8272	-0.13087	2.53912	-1.96528	37.3524
-2.29223	26.1688	-0.81181	2.44394	-1.91506	27.1644	0.32926	0.7417	-3.11219	22.5262	-1.03563	2.99514	-1.96292	27.6754	-0.11982	2.573	-1.95423	37.2874
-2.28116	26.0121	-0.80077	2.39013	-1.90403	27.2434	0.34036	0.73784	-3.10109	22.313	-1.02459	2.79604	-1.95188	27.5044	-0.10877	2.60274	-1.94318	37.2023
-2.27009	25.8425	-0.78974	2.33574	-1.893	27.3089	0.35146	0.73281	-3.08999	22.0994	-1.01355	2.604	-1.94085	27.3175	-0.09772	2.62814	-1.93213	37.0932
-2.25902	25.6565	-0.77871	2.28104	-1.88196	27.3589	0.36256	0.7267	-3.07889	21.8802	-1.00251	2.41953	-1.92981	27.1158	-0.08667	2.64904	-1.92108	36.9599
-2.24796	25.4585	-0.76768	2.22634	-1.87093	27.3943	0.37367	0.71958	-3.06779	21.6565	-0.99147	2.24307	-1.91877	26.8989	-0.07562	2.66531	-1.91003	36.8026
-2.23689	25.2491	-0.75664	2.17187	-1.8599	27.4169	0.38477	0.71152	-3.05669	21.4333	-0.98043	2.07494	-1.90773	26.6681	-0.06457	2.67681	-1.89898	36.6253
-2.22582	25.0288	-0.74561	2.11777	-1.84887	27.425	0.39587	0.70261	-3.04558	21.2116	-0.96939	1.91536	-1.89669	26.4247	-0.05352	2.68346	-1.88793	36.428
-2.21475	24.8002	-0.73458	2.06427	-1.83783	27.4166	0.40697	0.69296	-3.03448	20.9906	-0.95835	1.76448	-1.88565	26.1745	-0.04247	2.68519	-1.87688	36.2089
-2.20368	24.5603	-0.72355	2.012	-1.8268	27.3918	0.41807	0.68263	-3.02338	20.7714	-0.94731	1.62237	-1.87461	25.9188	-0.03142	2.68196	-1.86582	35.9681
-2.19262	24.3077	-0.71251	1.96119	-1.81577	27.351	0.42917	0.67173	-3.01228	20.5529	-0.93627	1.48902	-1.86357	25.6552	-0.02037	2.67375	-1.85477	35.7059
-2.18155	24.0432	-0.70148	1.91183	-1.80474	27.2973	0.44028	0.66035	-3.00118	20.3361	-0.92523	1.36433	-1.85253	25.3852	-0.00932	2.66059	-1.84372	35.4287
-2.17048	23.7678	-0.69045	1.8641	-1.7937	27.2341	0.45138	0.6486	-2.99008	20.1221	-0.9142	1.24818	-1.84149	25.1145	0.00173	2.64338	-1.83267	35.1367
-2.15941	23.4847	-0.67942	1.8179	-1.78267	27.1599	0.46248	0.63656	-2.97898	19.914	-0.90316	1.14043	-1.83045	24.8466	0.01278	2.62221	-1.82162	34.8242
-2.14835	23.1948	-0.66838	1.77335	-1.77164	27.0719	0.47358	0.62433	-2.96787	19.7128	-0.89212	1.04082	-1.81941	24.579	0.02383	2.59627	-1.81057	34.4899
-2.13728	22.8975	-0.65735	1.73057	-1.76061	26.9707	0.48468	0.61201	-2.95677	19.5173	-0.88108	0.94902	-1.80837	24.3152	0.03488	2.56568	-1.79952	34.1383
-2.12621	22.596	-0.64632	1.68968	-1.74957	26.8587	0.49578	0.59968	-2.94567	19.3285	-0.87004	0.86471	-1.79734	24.0588	0.04594	2.53058	-1.78847	33.7702
-2.11514	22.2916	-0.63528	1.65073	-1.73854	26.7375	0.50688	0.58741	-2.93457	19.1472	-0.859	0.78756	-1.7863	23.8092	0.05699	2.49114	-1.77742	33.3825
-2.10408	21.9838	-0.62425	1.61382	-1.72751	26.6056	0.51799	0.5753	-2.92347	18.9743	-0.84796	0.71718	-1.77526	23.5658	0.06804	2.44928	-1.76637	32.976
-2.09301	21.6739	-0.61322	1.57897	-1.71648	26.4625	0.52909	0.56341	-2.91237	18.8104	-0.83692	0.65319	-1.76422	23.328	0.07909	2.40519	-1.75532	32.5518
-2.08194	21.3633	-0.60219	1.54622	-1.70544	26.309	0.54019	0.5518	-2.90126	18.6562	-0.82588	0.59527	-1.75318	23.0972	0.09014	2.35736	-1.74427	32.1173
-2.07087	21.0573	-0.59115	1.51561	-1.69441	26.1446	0.55129	0.54052	-2.89016	18.5121	-0.81484	0.54292	-1.74214	22.8748	0.10119	2.30602	-1.73322	31.6756
-2.05981	20.7575	-0.58012	1.4872	-1.68338	25.9699	0.56239	0.52964	-2.87906	18.3788	-0.8038	0.49579	-1.7311	22.6621	0.11224	2.25141	-1.72217	31.2219
-2.04874	20.461	-0.56909	1.46091	-1.67235	25.7856	0.57349	0.5192	-2.86796	18.2584	-0.79276	0.4535	-1.72006	22.4602	0.12329	2.1938	-1.71112	30.7559
-2.03767	20.1692	-0.55806	1.43665	-1.66131	25.5944	0.58459	0.50923	-2.85686	18.1554	-0.78172	0.41568	-1.70902	22.2704	0.13434	2.13346	-1.70007	30.279
-2.0266	19.8833	-0.54702	1.41436	-1.65028	25.3993	0.5957	0.49976	-2.84576	18.0677	-0.77069	0.38196	-1.69798	22.0937	0.14539	2.07068	-1.68901	29.7927
-2.01553	19.6044	-0.53599	1.39405	-1.63925	25.1986	0.6068	0.49082	-2.83466	17.9914	-0.75965	0.35201	-1.68694	21.9312	0.15644	2.00576	-1.67796	29.2988
-2.00447	19.3376	-0.52496	1.37567	-1.62822	24.9912	0.6179	0.48244	-2.82355	17.9262	-0.74861	0.32547	-1.6759	21.784	0.16749	1.93902	-1.66691	28.8009
-1.9934	19.0858	-0.51393	1.35916	-1.61718	24.7807	0.629	0.47461	-2.81245	17.8719	-0.73757	0.30208	-1.66486	21.6526	0.17854	1.87075	-1.65586	28.3008
-1.98233	18.8457	-0.50289	1.3444	-1.60615	24.568	0.6401	0.46767	-2.80135	17.8303	-0.72653	0.28153	-1.65382	21.5397	0.18959	1.80128	-1.64481	27.802
-1.97126	18.6159	-0.49186	1.33118	-1.59512	24.3507	0.6512	0.46161	-2.79025	17.8007	-0.71549	0.26353	-1.64279	21.4458	0.20064	1.73091	-1.63376	27.3084
-1.9602	18.3969	-0.48083	1.31936	-1.58409	24.1315	0.6623	0.45612	-2.77915	17.7806	-0.70445	0.24783	-1.63175	21.3713	0.2117	1.65995	-1.62271	26.8174
-1.94913	18.1892	-0.4698	1.30884	-1.57305	23.911	0.67341	0.45118	-2.76805	17.7692	-0.69341	0.23419	-1.62071	21.3161	0.22275	1.58871	-1.61166	26.3287
-1.93806	17.9928	-0.45876	1.29964	-1.56202	23.69	0.68451	0.44679	-2.75695	17.7659	-0.68237	0.22246	-1.60967	21.2784	0.2338	1.51748	-1.60061	25.8475
-1.92699	17.8077	-0.44773	1.29163	-1.55099	23.469	0.69561	0.44291	-2.74584	17.7699	-0.67133	0.21246	-1.59863	21.2616	0.24485	1.44655	-1.58956	25.3753
-1.91593	17.634	-0.4367	1.28454	-1.53996	23.2468	0.70671	0.43955	-2.73474	17.7802	-0.66029	0.20397	-1.58759	21.2653	0.2559	1.37617	-1.57851	24.9093
-1.90486	17.4714	-0.42567	1.27827	-1.52892	23.0239	0.71781	0.43668	-2.72364	17.798	-0.64925	0.19687	-1.57655	21.2848	0.26695	1.30703	-1.56746	24.4506
-1.89379	17.3195	-0.41463	1.27268	-1.51789	22.8021	0.72891	0.43427	-2.71254	17.8223	-0.63821	0.19103	-1.56551	21.319	0.278	1.23934	-1.55641	24.0002
-1.88272	17.1798	-0.4036	1.26766	-1.50686	22.5848	0.74001	0.4323	-2.70144	17.85	-0.62717	0.18636	-1.55447	21.3669	0.28905	1.17292	-1.54536	23.561
-1.87166	17.0518	-0.39257	1.2631	-1.49582	22.3717	0.75112	0.43072	-2.69034	17.88	-0.61614	0.1828	-1.54343	21.4272	0.3001	1.10798	-1.53431	23.1336
-1.86059	16.9325	-0.38154	1.25931	-1.48479	22.1603	0.76222	0.42951	-2.67924	17.9115	-0.6051	0.18028	-1.53239	21.5002	0.31115	1.04468	-1.52325	22.7166
-1.84952	16.8212	-0.3705	1.25638	-1.47376	21.953	0.77332	0.42866	-2.66813	17.9431	-0.59406	0.17883	-1.52135	21.5844	0.3222	0.98319	-1.5122	22.3105
-1.83845	16.717	-0.35947	1.25375	-1.46273	21.7523	0.78442	0.42815	-2.65703	17.9739	-0.58302	0.17844	-1.51031	21.6758	0.33325	0.92365	-1.50115	21.9156
-1.82738	16.6187	-0.34844	1.25116	-1.45169	21.5567	0.79552	0.42789	-2.64593	18.0088	-0.57198	0.17905	-1.49928	21.7724	0.3443	0.86618	-1.4901	21.5319
-1.81632	16.5255	-0.33741	1.24851	-1.44066	21.3654	0.80662	0.42784	-2.63483	18.0469	-0.56094	0.18069	-1.48824	21.8723	0.35535	0.81087	-1.47905	21.1596
-1.80525	16.4362	-0.32637	1.2457	-1.42963	21.1788	0.81772	0.42798	-2.62373	18.0809	-0.5499	0.18341	-1.4772	21.9732	0.3664	0.7578	-1.468	20.7986
-1.79418	16.3497	-0.31534	1.24267	-1.4186	20.9962	0.82883	0.42829	-2.61263	18.11	-0.53886	0.18726	-1.46616	22.073	0.37745	0.70704	-1.45695	20.4486
-1.78311	16.2649	-0.30431	1.23932	-1.40756	20.8178	0.83993	0.42868	-2.60153	18.1331	-0.52782	0.19236	-1.45512	22.1693	0.38851	0.65864	-1.4459	20.1093
-1.77205	16.1808	-0.29328	1.2356	-1.39653	20.6447	0.85103	0.4291	-2.59042	18.1534	-0.51678	0.19881	-1.44408	22.2598	0.39956	0.61261	-1.43485	19.7805
-1.76098	16.1003	-0.28224	1.23143	-1.3855	20.4771	0.86213	0.4295	-2.57932	18.17	-0.50574	0.20666	-1.43304	22.3444	0.41061	0.56898	-1.4238	19.4616
-1.74991	16.0225	-0.27121	1.22676	-1.37447	20.3141	0.87323	0.42985	-2.56822	18.1782	-0.4947	0.21604	-1.422	22.4208	0.42166	0.52772	-1.41275	19.1521
-1.73884	15.9445	-0.26018	1.22201	-1.36343	20.1576	0.88433	0.43009	-2.55712	18.1771	-0.48366	0.22708	-1.41096	22.485	0.43271	0.48884	-1.4017	18.8555
-1.72778	15.8694	-0.24914	1.21713	-1.3524	20.0076	0.89544	0.43018	-2.54602	18.1663	-0.47263	0.23992	-1.39992	22.5388	0.44376	0.4523	-1.39065	18.5712
-1.71671	15.7943	-0.23811	1.21159	-1.34137	19.864	0.90654	0.43007	-2.53492	18.1453	-0.46159	0.25474	-1.38888	22.5803	0.45481	0.41805	-1.3796	18.2985
-1.70564	15.7146	-0.22708	1.20533	-1.33034	19.7267	0.91764	0.42973	-2.52382	18.1157	-0.45055	0.2717	-1.37784	22.6038	0.46586	0.38604	-1.36855	18.0389
-1.69457	15.6297	-0.21605	1.19829	-1.3193	19.5934	0.92874	0.42911	-2.51271	18.0772	-0.43951	0.29098	-1.3668	22.6098	0.47691	0.35622	-1.3575	17.7874
-1.68351	15.5392	-0.20501	1.19046	-1.30827	19.4648	0.93984	0.42818	-2.50161	18.0278	-0.42847	0.31278	-1.35577	22.6007	0.48796	0.32852	-1.34644	17.5417
-1.67244	15.4429	-0.19398	1.18178	-1.29724	19.3407	0.95094	0.427	-2.49051	17.9672	-0.41743	0.3373	-1.34473	22.5733	0.49901	0.30286	-1.33539	17.3011
-1.66137	15.3404	-0.18295	1.17222	-1.28621	19.2205	0.96204	0.42556	-2.47941	17.8957	-0.40639	0.36481	-1.33369	22.5227	0.51006	0.27916	-1.32434	17.065
-1.6503	15.2321	-0.17192	1.16175	-1.27517	19.1038	0.97315	0.42371	-2.46831	17.8155	-0.39535	0.39537	-1.32265	22.4522	0.52111	0.25734	-1.31329	16.833
-1.63923	15.1199	-0.16088	1.15035	-1.26414	18.9894	0.98425	0.42145	-2.45721	17.7267	-0.38431	0.42932	-1.31161	22.3612	0.53216	0.2373	-1.30224	16.6049
-1.62817	15.0043	-0.14985	1.13801	-1.25311	18.8767	0.99535	0.41885	-2.4461	17.6277	-0.37327	0.46682	-1.30057	22.2456	0.54321	0.21897	-1.29119	16.3803
-1.6171	14.8836	-0.13882	1.12471	-1.24208	18.7653	1.00645	0.41588	-2.435	17.5193	-0.36223	0.50807	-1.28953	22.1073	0.55426	0.20225	-1.28014	16.1594
-1.60603	14.7586	-0.12779	1.11045	-1.23104	18.6567	1.01755	0.41247	-2.4239	17.4018	-0.35119	0.55334	-1.27849	21.9467	0.56532	0.18704	-1.26909	15.9418
-1.59496	14.6298	-0.11675	1.09522	-1.22001	18.5504	1.02865	0.40861	-2.4128	17.2799	-0.34015	0.6027	-1.26745	21.7662	0.57637	0.17326	-1.25804	15.7299
-1.5839	14.5	-0.10572	1.07904	-1.20898	18.4461	1.03975	0.40431	-2.4017	17.1603	-0.32912	0.65651	-1.25641	21.5669	0.58742	0.1608	-1.24699	15.5237
-1.57283	14.3701	-0.09469	1.06197	-1.19795	18.3432	1.05086	0.39989	-2.3906	17.0397	-0.31808	0.71478	-1.24537	21.3458	0.59847	0.14959	-1.23594	15.3214
-1.56176	14.241	-0.08366	1.04403	-1.18691	18.2403	1.06196	0.39537	-2.3795	16.9128	-0.30704	0.7777	-1.23433	21.1061	0.60952	0.13954	-1.22489	15.1255
-1.55069	14.1177	-0.07262	1.02521	-1.17588	18.1372	1.07306	0.39047	-2.36839	16.7802	-0.296	0.84541	-1.22329	20.8495	0.62057	0.13055	-1.21384	14.9385
-1.53963	13.999	-0.06159	1.00622	-1.16485	18.0324	1.08416	0.38523	-2.35729	16.6429	-0.28496	0.91799	-1.21226	20.5755	0.63162	0.12255	-1.20279	14.7587
-1.52856	13.8819	-0.05056	0.9871	-1.15382	17.9267	1.09526	0.37967	-2.34619	16.5015	-0.27392	0.99553	-1.20122	20.2861	0.64267	0.11545	-1.19174	14.5884
-1.51749	13.7672	-0.03953	0.96721	-1.14278	17.8218	1.10636	0.37385	-2.33509	16.3569	-0.26288	1.07803	-1.19018	19.9834	0.65372	0.10918	-1.18069	14.4284
-1.50642	13.6558	-0.02849	0.94661	-1.13175	17.7177	1.11746	0.3678	-2.32399	16.2098	-0.25184	1.16547	-1.17914	19.6715	0.66477	0.10365	-1.16963	14.275
-1.49536	13.5485	-0.01746	0.92535	-1.12072	17.6131	1.12857	0.36158	-2.31289	16.0611	-0.2408	1.25783	-1.1681	19.3526	0.67582	0.09885	-1.15858	14.1287
-1.48429	13.4459	-0.00643	0.90352	-1.10969	17.5071	1.13967	0.35525	-2.30179	15.9116	-0.22976	1.355	-1.15706	19.0271	0.68687	0.0947	-1.14753	13.9898
-1.47322	13.3489	0.0046	0.88138	-1.09865	17.3986	1.15077	0.34888	-2.29068	15.7619	-0.21872	1.45684	-1.14602	18.7033	0.69792	0.0911	-1.13648	13.8589
-1.46215	13.2578	0.01564	0.85906	-1.08762	17.2898	1.16187	0.34252	-2.27958	15.6129	-0.20768	1.56323	-1.13498	18.3835	0.70897	0.08798	-1.12543	13.7364
-1.45108	13.1733	0.02667	0.83642	-1.07659	17.1808	1.17297	0.33622	-2.26848	15.4652	-0.19664	1.67394	-1.12394	18.0638	0.72002	0.08529	-1.11438	13.6225
-1.44002	13.0956	0.0377	0.81358	-1.06555	17.0698	1.18407	0.33007	-2.25738	15.3213	-0.18561	1.78857	-1.1129	17.7465	0.73107	0.08296	-1.10333	13.5175
-1.42895	13.025	0.04873	0.79064	-1.05452	16.9572	1.19517	0.32411	-2.24628	15.1819	-0.17457	1.90677	-1.10186	17.4336	0.74213	0.08096	-1.09228	13.4215
-1.41788	12.9616	0.05977	0.76774	-1.04349	16.8442	1.20628	0.31843	-2.23518	15.0455	-0.16353	2.02815	-1.09082	17.1271	0.75318	0.07919	-1.08123	13.3349
-1.40681	12.9053	0.0708	0.745	-1.03246	16.7314	1.21738	0.31308	-2.22408	14.9123	-0.15249	2.15225	-1.07978	16.8287	0.76423	0.0777	-1.07018	13.2573
-1.39575	12.8561	0.08183	0.72256	-1.02142	16.6191	1.22848	0.30813	-2.21297	14.7825	-0.14145	2.27857	-1.06874	16.5401	0.77528	0.07638	-1.05913	13.1888
-1.38468	12.8138	0.09286	0.70053	-1.01039	16.5116	1.23958	0.30362	-2.20187	14.6565	-0.13041	2.40656	-1.05771	16.2627	0.78633	0.07522	-1.04808	13.1291
-1.37361	12.7778	0.1039	0.67908	-0.99936	16.4086	1.25068	0.29964	-2.19077	14.5382	-0.11937	2.53563	-1.04667	15.9978	0.79738	0.07417	-1.03703	13.0778
-1.36254	12.7477	0.11493	0.65834	-0.98833	16.3064	1.26178	0.29624	-2.17967	14.4276	-0.10833	2.66551	-1.03563	15.7466	0.80843	0.07321	-1.02598	13.0348
-1.35148	12.723	0.12596	0.63846	-0.97729	16.2054	1.27288	0.29345	-2.16857	14.3208	-0.09729	2.79553	-1.02459	15.5098	0.81948	0.07231	-1.01493	12.9993
-1.34041	12.703	0.13699	0.61968	-0.96626	16.1062	1.28399	0.29133	-2.15747	14.2174	-0.08625	2.9247	-1.01355	15.2879	0.83053	0.07144	-1.00387	12.9707
-1.32934	12.6868	0.14803	0.60214	-0.95523	16.009	1.29509	0.28995	-2.14637	14.1171	-0.07521	3.05233	-1.00251	15.0816	0.84158	0.07058	-0.99282	12.9483
-1.31827	12.6737	0.15906	0.58587	-0.9442	15.9144	1.30619	0.28936	-2.13526	14.0194	-0.06417	3.17774	-0.99147	14.891	0.85263	0.06971	-0.98177	12.9312
-1.30721	12.6627	0.17009	0.57101	-0.93316	15.8225	1.31729	0.28955	-2.12416	13.9241	-0.05313	3.30024	-0.98043	14.7159	0.86368	0.06881	-0.97072	12.9188
-1.29614	12.653	0.18113	0.55768	-0.92213	15.7358	1.32839	0.29055	-2.11306	13.8305	-0.04209	3.41918	-0.96939	14.5562	0.87473	0.06788	-0.95967	12.9099
-1.28507	12.6476	0.19216	0.54599	-0.9111	15.6544	1.33949	0.29235	-2.10196	13.7381	-0.03106	3.53393	-0.95835	14.4113	0.88578	0.0669	-0.94862	12.9036
-1.274	12.6454	0.20319	0.53605	-0.90007	15.5766	1.3506	0.295	-2.09086	13.6502	-0.02002	3.6439	-0.94731	14.2806	0.89683	0.06585	-0.93757	12.8988
-1.26293	12.6453	0.21422	0.528	-0.88903	15.5023	1.3617	0.29849	-2.07976	13.5663	-0.00898	3.74855	-0.93627	14.1634	0.90789	0.06474	-0.92652	12.8984
-1.25187	12.6464	0.22526	0.52191	-0.878	15.4335	1.3728	0.30281	-2.06866	13.4814	0.00206	3.8474	-0.92523	14.0586	0.91894	0.06354	-0.91547	12.9055
-1.2408	12.6434	0.23629	0.51783	-0.86697	15.3702	1.3839	0.30796	-2.05755	13.3948	0.0131	3.94004	-0.9142	13.9649	0.92999	0.06243	-0.90442	12.9147
-1.22973	12.6354	0.24732	0.51582	-0.85594	15.3103	1.395	0.31391	-2.04645	13.3059	0.02414	4.02615	-0.90316	13.8852	0.94104	0.06126	-0.89337	12.9209
-1.21866	12.6212	0.25835	0.51592	-0.8449	15.2534	1.4061	0.32065	-2.03535	13.2138	0.03518	4.10547	-0.89212	13.8181	0.95209	0.06001	-0.88232	12.9229
-1.2076	12.6	0.26939	0.51817	-0.83387	15.1993	1.4172	0.32819	-2.02425	13.1177	0.04622	4.17788	-0.88108	13.7579	0.96314	0.05873	-0.87127	12.9197
-1.19653	12.5708	0.28042	0.52257	-0.82284	15.1475	1.42831	0.3365	-2.01315	13.0169	0.05726	4.24332	-0.87004	13.7031	0.97419	0.05736	-0.86022	12.9101
-1.18546	12.5369	0.29145	0.52913	-0.81181	15.0976	1.43941	0.34552	-2.00205	12.9107	0.0683	4.30327	-0.859	13.6562	0.98524	0.05589	-0.84917	12.8932
-1.17439	12.4974	0.30248	0.53782	-0.80077	15.049	1.45051	0.35522	-1.99094	12.8025	0.07934	4.35789	-0.84796	13.6152	0.99629	0.05442	-0.83812	12.868
-1.16333	12.4476	0.31352	0.54861	-0.78974	15.0012	1.46161	0.36557	-1.97984	12.6917	0.09038	4.406	-0.83692	13.5746	1.00734	0.05289	-0.82706	12.8336
-1.15226	12.3868	0.32455	0.56145	-0.77871	14.9535	1.47271	0.37651	-1.96874	12.5736	0.10142	4.45172	-0.82588	13.5327	1.01839	0.05133	-0.81601	12.7934
-1.14119	12.3147	0.33558	0.57625	-0.76768	14.9071	1.48381	0.38802	-1.95764	12.4478	0.11245	4.49548	-0.81484	13.4878	1.02944	0.04976	-0.80496	12.7468
-1.13012	12.2307	0.34661	0.59295	-0.75664	14.8615	1.49491	0.40002	-1.94654	12.3137	0.12349	4.53397	-0.8038	13.4383	1.04049	0.04818	-0.79391	12.689
-1.11906	12.1344	0.35765	0.61143	-0.74561	14.8138	1.50602	0.41249	-1.93544	12.1711	0.13453	4.56776	-0.79276	13.3827	1.05154	0.04662	-0.78286	12.6198
-1.10799	12.0258	0.36868	0.63158	-0.73458	14.7632	1.51712	0.42541	-1.92434	12.0198	0.14557	4.59751	-0.78172	13.3196	1.06259	0.04508	-0.77181	12.5386
-1.09692	11.9046	0.37971	0.65326	-0.72355	14.714	1.52822	0.43872	-1.91323	11.8597	0.15661	4.62395	-0.77069	13.2478	1.07364	0.0436	-0.76076	12.4454
-1.08585	11.7708	0.39074	0.67632	-0.71251	14.6654	1.53932	0.45233	-1.90213	11.6905	0.16765	4.64856	-0.75965	13.1662	1.0847	0.0422	-0.74971	12.3399
-1.07478	11.6245	0.40178	0.70062	-0.70148	14.6135	1.55042	0.46619	-1.89103	11.5125	0.17869	4.67217	-0.74861	13.0738	1.09575	0.0409	-0.73866	12.2223
-1.06372	11.466	0.41281	0.72598	-0.69045	14.5574	1.56152	0.48024	-1.87993	11.3298	0.18973	4.69496	-0.73757	12.9737	1.1068	0.03972	-0.72761	12.0926
-1.05265	11.2954	0.42384	0.75223	-0.67942	14.4946	1.57262	0.49455	-1.86883	11.1448	0.20077	4.71779	-0.72653	12.8652	1.11785	0.03871	-0.71656	11.9513
-1.04158	11.1132	0.43487	0.77917	-0.66838	14.4242	1.58373	0.50905	-1.85773	10.9535	0.21181	4.74157	-0.71549	12.7439	1.1289	0.0379	-0.70551	11.7986
-1.03051	10.9238	0.44591	0.80662	-0.65735	14.3456	1.59483	0.52359	-1.84663	10.7547	0.22285	4.76714	-0.70445	12.6093	1.13995	0.03731	-0.69446	11.639
-1.01945	10.7278	0.45694	0.83438	-0.64632	14.2582	1.60593	0.5381	-1.83552	10.5486	0.23389	4.79536	-0.69341	12.4612	1.151	0.037	-0.68341	11.473
-1.00838	10.5216	0.46797	0.86226	-0.63528	14.1614	1.61703	0.55253	-1.82442	10.3358	0.24493	4.82701	-0.68237	12.3037	1.16205	0.03702	-0.67236	11.2974
-0.99731	10.3061	0.479	0.89006	-0.62425	14.055	1.62813	0.56683	-1.81332	10.1171	0.25596	4.86282	-0.67133	12.1367	1.1731	0.0374	-0.66131	11.1129
-0.98624	10.0818	0.49004	0.91759	-0.61322	13.9385	1.63923	0.58095	-1.80222	9.89325	0.267	4.90344	-0.66029	11.9567	1.18415	0.0382	-0.65025	10.9203
-0.97518	9.85357	0.50107	0.94465	-0.60219	13.8118	1.65033	0.59485	-1.79112	9.66506	0.27804	4.94942	-0.64925	11.764	1.1952	0.03949	-0.6392	10.7204
-0.96411	9.62223	0.5121	0.97105	-0.59115	13.6768	1.66144	0.60846	-1.78002	9.43344	0.28908	5.0012	-0.63821	11.5593	1.20625	0.04135	-0.62815	10.5181
-0.95304	9.38462	0.52313	0.99664	-0.58012	13.5354	1.67254	0.62187	-1.76892	9.19943	0.30012	5.05911	-0.62717	11.3432	1.2173	0.04383	-0.6171	10.3145
-0.94197	9.14162	0.53417	1.02122	-0.56909	13.3858	1.68364	0.63516	-1.75781	8.96787	0.31116	5.12335	-0.61614	11.1168	1.22835	0.04703	-0.60605	10.1066
-0.93091	8.89417	0.5452	1.04465	-0.55806	13.2261	1.69474	0.64829	-1.74671	8.73981	0.3222	5.19399	-0.6051	10.881	1.2394	0.05103	-0.595	9.89535
-0.91984	8.64324	0.55623	1.06678	-0.54702	13.0565	1.70584	0.66112	-1.73561	8.5122	0.33324	5.27093	-0.59406	10.641	1.25045	0.05594	-0.58395	9.68185
-0.90877	8.38982	0.56726	1.08835	-0.53599	12.8795	1.71694	0.67345	-1.72451	8.28597	0.34428	5.35397	-0.58302	10.398	1.26151	0.06186	-0.5729	9.46718
-0.8977	8.13495	0.5783	1.10923	-0.52496	12.6954	1.72804	0.68523	-1.71341	8.06219	0.35532	5.44274	-0.57198	10.1493	1.27256	0.06891	-0.56185	9.25243
-0.88663	7.88166	0.58933	1.12843	-0.51393	12.5049	1.73915	0.69644	-1.70231	7.8417	0.36636	5.53672	-0.56094	9.8964	1.28361	0.07722	-0.5508	9.03869
-0.87557	7.63097	0.60036	1.14589	-0.50289	12.3085	1.75025	0.70702	-1.69121	7.6254	0.3774	5.63528	-0.5499	9.64061	1.29466	0.08693	-0.53975	8.82903
-0.8645	7.38189	0.6114	1.1615	-0.49186	12.1049	1.76135	0.71694	-1.6801	7.41413	0.38844	5.73765	-0.53886	9.38346	1.30571	0.09818	-0.5287	8.6245
-0.85343	7.13541	0.62243	1.17519	-0.48083	11.8949	1.77245	0.72617	-1.669	7.2086	0.39947	5.84292	-0.52782	9.12844	1.31676	0.11113	-0.51765	8.42411
-0.84236	6.89243	0.63346	1.18692	-0.4698	11.6792	1.78355	0.73468	-1.6579	7.00967	0.41051	5.9501	-0.51678	8.87706	1.32781	0.12596	-0.5066	8.22881
-0.8313	6.65406	0.64449	1.19666	-0.45876	11.4608	1.79465	0.74244	-1.6468	6.81791	0.42155	6.05811	-0.50574	8.62879	1.33886	0.14283	-0.49555	8.03951
-0.82023	6.42106	0.65553	1.20439	-0.44773	11.2404	1.80576	0.74942	-1.6357	6.63386	0.43259	6.16576	-0.4947	8.38517	1.34991	0.16193	-0.4845	7.85699
-0.80916	6.1943	0.66656	1.21012	-0.4367	11.0171	1.81686	0.75563	-1.6246	6.45798	0.44363	6.27183	-0.48366	8.14758	1.36096	0.18346	-0.47344	7.6822
-0.79809	5.97471	0.67759	1.21387	-0.42567	10.7919	1.82796	0.76105	-1.6135	6.29064	0.45467	6.37504	-0.47263	7.91735	1.37201	0.20761	-0.46239	7.5157
-0.78703	5.76293	0.68862	1.21567	-0.41463	10.5655	1.83906	0.76564	-1.60239	6.13207	0.46571	6.4741	-0.46159	7.6959	1.38306	0.23459	-0.45134	7.35824
-0.77596	5.55964	0.69966	1.21629	-0.4036	10.3391	1.85016	0.76941	-1.59129	5.98251	0.47675	6.5677	-0.45055	7.48441	1.39411	0.26461	-0.44029	7.21037
-0.76489	5.36545	0.71069	1.21576	-0.39257	10.1136	1.86126	0.77251	-1.58019	5.84207	0.48779	6.65456	-0.43951	7.28396	1.40516	0.29787	-0.42924	7.07252
-0.75382	5.18089	0.72172	1.21342	-0.38154	9.89185	1.87236	0.77513	-1.56909	5.71056	0.49883	6.73342	-0.42847	7.09562	1.41621	0.33457	-0.41819	6.94508
-0.74275	5.00642	0.73275	1.20935	-0.3705	9.67577	1.88347	0.7771	-1.55799	5.58793	0.50987	6.80309	-0.41743	6.92037	1.42727	0.37491	-0.40714	6.82832
-0.73169	4.84239	0.74379	1.20363	-0.35947	9.46419	1.89457	0.77825	-1.54689	5.47392	0.52091	6.86552	-0.40639	6.75902	1.43832	0.41909	-0.39609	6.72244
-0.72062	4.68906	0.75482	1.19633	-0.34844	9.25684	1.90567	0.77857	-1.53579	5.36831	0.53195	6.91962	-0.39535	6.61206	1.44937	0.46727	-0.38504	6.62756
-0.70955	4.5467	0.76585	1.18754	-0.33741	9.05441	1.91677	0.77808	-1.52468	5.27067	0.54299	6.96135	-0.38431	6.48019	1.46042	0.51964	-0.37399	6.54366
-0.69848	4.41537	0.77688	1.17742	-0.32637	8.85754	1.92787	0.77679	-1.51358	5.18062	0.55402	6.98983	-0.37327	6.36375	1.47147	0.57633	-0.36294	6.47068
-0.68742	4.29511	0.78792	1.16605	-0.31534	8.66674	1.93897	0.77488	-1.50248	5.09758	0.56506	7.00433	-0.36223	6.26296	1.48252	0.63745	-0.35189	6.40843
-0.67635	4.18585	0.79895	1.15347	-0.30431	8.48246	1.95007	0.77234	-1.49138	5.02107	0.5761	7.006	-0.35119	6.17803	1.49357	0.70311	-0.34084	6.35662
-0.66528	4.08744	0.80998	1.13977	-0.29328	8.30512	1.96118	0.7691	-1.48028	4.95243	0.58714	6.99437	-0.34015	6.1088	1.50462	0.77336	-0.32979	6.31699
-0.65421	3.99972	0.82101	1.12505	-0.28224	8.13494	1.97228	0.76533	-1.46918	4.89125	0.59818	6.97015	-0.32912	6.05534	1.51567	0.84824	-0.31874	6.28904
-0.64315	3.92235	0.83205	1.10941	-0.27121	7.97216	1.98338	0.76109	-1.45807	4.83478	0.60922	6.93314	-0.31808	6.01716	1.52672	0.92771	-0.30768	6.27025
-0.63208	3.85498	0.84308	1.09293	-0.26018	7.81781	1.99448	0.75628	-1.44697	4.7824	0.62026	6.88046	-0.30704	5.99388	1.53777	1.01174	-0.29663	6.26008
-0.62101	3.79729	0.85411	1.07572	-0.24914	7.67191	2.00558	0.75095	-1.43587	4.73352	0.6313	6.81222	-0.296	5.98506	1.54882	1.10021	-0.28558	6.2579
-0.60994	3.74883	0.86514	1.05787	-0.23811	7.53333	2.01668	0.74515	-1.42477	4.68758	0.64234	6.72864	-0.28496	5.99001	1.55987	1.19296	-0.27453	6.26293
-0.59888	3.70892	0.87618	1.03948	-0.22708	7.40188	2.02778	0.73897	-1.41367	4.64407	0.65338	6.6319	-0.27392	6.00804	1.57092	1.28979	-0.26348	6.27459
-0.58781	3.67905	0.88721	1.02065	-0.21605	7.27724	2.03889	0.73245	-1.40257	4.60252	0.66442	6.52251	-0.26288	6.03826	1.58197	1.39042	-0.25243	6.29203
-0.57674	3.65861	0.89824	1.00188	-0.20501	7.15908	2.04999	0.72576	-1.39147	4.56255	0.67546	6.39933	-0.25184	6.07978	1.59302	1.49454	-0.24138	6.31454
-0.56567	3.64492	0.90927	0.98326	-0.19398	7.04697	2.06109	0.71897	-1.38036	4.52385	0.6865	6.26309	-0.2408	6.13169	1.60408	1.60176	-0.23033	6.34117
-0.5546	3.6373	0.92031	0.96447	-0.18295	6.9404	2.07219	0.71209	-1.36926	4.48618	0.69753	6.11467	-0.22976	6.19291	1.61513	1.71166	-0.21928	6.37115
-0.54354	3.63504	0.93134	0.94562	-0.17192	6.83882	2.08329	0.70547	-1.35816	4.4494	0.70857	5.95502	-0.21872	6.26228	1.62618	1.82375	-0.20823	6.40368
-0.53247	3.6374	0.94237	0.9268	-0.16088	6.74161	2.09439	0.69919	-1.34706	4.41346	0.71961	5.78517	-0.20768	6.34086	1.63723	1.93749	-0.19718	6.43791
-0.5214	3.64366	0.9534	0.90812	-0.14985	6.64825	2.10549	0.69309	-1.33596	4.37838	0.73065	5.60764	-0.19664	6.42745	1.64828	2.05228	-0.18613	6.47304
-0.51033	3.6531	0.96444	0.88969	-0.13882	6.55798	2.1166	0.68726	-1.32486	4.34436	0.74169	5.4235	-0.18561	6.51874	1.65933	2.16752	-0.17508	6.50827
-0.49927	3.66501	0.97547	0.87163	-0.12779	6.47019	2.1277	0.6818	-1.31376	4.31559	0.75273	5.23258	-0.17457	6.6136	1.67038	2.28253	-0.16403	6.54677
-0.4882	3.6787	0.9865	0.85416	-0.11675	6.3842	2.1388	0.67677	-1.30265	4.29235	0.76377	5.03604	-0.16353	6.71084	1.68143	2.39658	-0.15298	6.58775
-0.47713	3.69349	0.99753	0.83743	-0.10572	6.29939	2.1499	0.67227	-1.29155	4.27098	0.77481	4.83509	-0.15249	6.80926	1.69248	2.50893	-0.14193	6.62643
-0.46606	3.70874	1.00857	0.82146	-0.09469	6.21709	2.161	0.66837	-1.28045	4.25187	0.78585	4.6309	-0.14145	6.90773	1.70353	2.61882	-0.13087	6.66204
-0.455	3.72383	1.0196	0.8064	-0.08366	6.13666	2.1721	0.66518	-1.26935	4.23543	0.79689	4.42465	-0.13041	7.00512	1.71458	2.72548	-0.11982	6.69385
-0.44393	3.73819	1.03063	0.79242	-0.07262	6.05562	2.1832	0.66278	-1.25825	4.22235	0.80793	4.21745	-0.11937	7.10035	1.72563	2.82814	-0.10877	6.72118
-0.43286	3.7513	1.04167	0.77967	-0.06159	5.97535	2.19431	0.66128	-1.24715	4.21313	0.81897	4.0104	-0.10833	7.19636	1.73668	2.92603	-0.09772	6.74338
-0.42179	3.76267	1.0527	0.76872	-0.05056	5.89533	2.20541	0.66077	-1.23605	4.2084	0.83001	3.80454	-0.09729	7.29216	1.74773	3.01841	-0.08667	6.75987
-0.41073	3.77185	1.06373	0.75975	-0.03953	5.81312	2.21651	0.6613	-1.22494	4.20881	0.84104	3.60085	-0.08625	7.3828	1.75878	3.10455	-0.07562	6.77011
-0.39966	3.77848	1.07476	0.75257	-0.02849	5.72834	2.22761	0.66295	-1.21384	4.21503	0.85208	3.40022	-0.07521	7.46738	1.76983	3.18376	-0.06457	6.77364
-0.38859	3.78221	1.0858	0.74737	-0.01746	5.64061	2.23871	0.66582	-1.20274	4.22773	0.86312	3.2035	-0.06417	7.54508	1.78089	3.25541	-0.05352	6.77004
-0.37752	3.78277	1.09683	0.74434	-0.00643	5.5497	2.24981	0.66997	-1.19164	4.24757	0.87416	3.01144	-0.05313	7.61518	1.79194	3.31889	-0.04247	6.75896
-0.36645	3.77988	1.10786	0.7437	0.0046	5.4574	2.26092	0.67547	-1.18054	4.27518	0.8852	2.82472	-0.04209	7.67705	1.80299	3.37369	-0.03142	6.74012
-0.35539	3.77351	1.11889	0.74564	0.01564	5.36365	2.27202	0.68244	-1.16944	4.31109	0.89624	2.64393	-0.03106	7.73016	1.81404	3.41934	-0.02037	6.71331
[truncated: 1,586 more rows]

## Sheet: Fig. 2c
CNT-COOH		Ni2+@CNT-OH				Te2-@CNT-OH				Te42+@CNT-OH				TeCl3+@CNT-OH
	TDOS		PDOS		TDOS		PDOS		TDOS		PDOS		TDOS		PDOS		TDOS
-26.7936	0	-27.5105	0	-27.5105	0	-27.3949	0	-27.3949	0	-26.6185	0	-26.6185	0	-26.2457	0	-26.2457	0
-26.7827	0	-27.4996	0	-27.4996	0	-27.3838	0	-27.3838	0	-26.6076	0	-26.6076	0	-26.2347	0	-26.2347	0
-25.7155	0.000116273	-26.1732	0.000103516	-26.4034	0.000102628	-23.7483	0.000113509	-26.3152	0.000112704	-25.2238	0.00010012	-25.5313	0.000120832	-24.5851	0.000108908	-25.1679	0.000117225
-25.7045	0.000149243	-26.1623	0.000124303	-26.3925	0.000130702	-23.7372	0.000132306	-26.3042	0.000144763	-25.2129	0.000118001	-25.5204	0.000154956	-24.5741	0.000119068	-25.1569	0.000150435
-25.6935	0.000190983	-26.1513	0.000148828	-26.3815	0.000165957	-23.7262	0.000153748	-26.2932	0.000185377	-25.2019	0.000138656	-25.5094	0.000198119	-24.5631	0.000129784	-25.1459	0.000192472
-25.6825	0.000243658	-26.1403	0.00017767	-26.3705	0.00021009	-23.7152	0.000178123	-26.2822	0.000236667	-25.1909	0.000162436	-25.4984	0.000252542	-24.5521	0.000141036	-25.1349	0.00024551
-25.6715	0.000309923	-26.1294	0.000211481	-26.3596	0.00026516	-23.7042	0.000205739	-26.2711	0.000301232	-25.1799	0.000189722	-25.4874	0.000320945	-24.5411	0.000152801	-25.124	0.00031222
-25.6605	0.000393018	-26.1184	0.000250989	-26.3486	0.00039637	-23.6932	0.000236915	-26.2601	0.00038225	-25.1689	0.000220924	-25.4764	0.000406649	-24.5301	0.000165048	-25.113	0.000395856
-25.6495	0.000496887	-26.1075	0.000297008	-26.3377	0.000498945	-23.6822	0.000271989	-26.2491	0.000483588	-25.158	0.000256483	-25.4655	0.000513687	-24.5191	0.000177738	-25.1019	0.000500382
-25.6385	0.000626308	-26.0965	0.000350437	-26.3267	0.000626219	-23.6712	0.00031131	-26.2381	0.000609937	-25.147	0.000296868	-25.4545	0.000646947	-24.5081	0.000190826	-25.0909	0.000630598
-25.6275	0.000787053	-26.0855	0.000412268	-26.3157	0.000783648	-23.6601	0.000355235	-26.2271	0.000766969	-25.136	0.000342579	-25.4435	0.000812323	-24.4971	0.00020426	-25.08	0.000792302
-25.6165	0.000986067	-26.0746	0.000483593	-26.3048	0.000977774	-23.6491	0.000404131	-26.216	0.000961507	-25.125	0.000394138	-25.4325	0.00102	-24.4861	0.000217979	-25.069	0.000992466
-25.6055	0.00123	-26.0636	0.0005656	-26.2938	0.00122	-23.6381	0.000458363	-26.205	0.0012	-25.114	0.000452092	-25.4215	0.00127	-24.4751	0.000231917	-25.058	0.00124
-25.5945	0.00153	-26.0526	0.000659583	-26.2828	0.00151	-23.6271	0.000518298	-26.194	0.0015	-25.103	0.000517006	-25.4106	0.00158	-24.4641	0.000246001	-25.047	0.00154
-25.5835	0.0019	-26.0417	0.000766937	-26.2719	0.00187	-23.6161	0.000584295	-26.183	0.00186	-25.0921	0.00058946	-25.3996	0.00196	-24.4531	0.000260153	-25.036	0.00192
-25.5725	0.00236	-26.0307	0.000889163	-26.2609	0.0023	-23.605	0.000656699	-26.172	0.0023	-25.0811	0.000670046	-25.3886	0.00242	-24.4421	0.000274289	-25.025	0.00237
-25.5615	0.00291	-26.0198	0.00103	-26.2499	0.00283	-23.594	0.00073584	-26.161	0.00284	-25.0701	0.000759355	-25.3776	0.00299	-24.4311	0.00028832	-25.014	0.00293
-25.5505	0.00358	-26.0088	0.00118	-26.239	0.00347	-23.583	0.00082202	-26.15	0.0035	-25.0591	0.000857978	-25.3666	0.00367	-24.4201	0.000302153	-25.003	0.0036
-25.5395	0.00439	-25.9978	0.00136	-26.228	0.00424	-23.572	0.000915511	-26.1389	0.0043	-25.0481	0.000966491	-25.3556	0.0045	-24.4091	0.000315695	-24.992	0.00441
-25.5285	0.00537	-25.9869	0.00156	-26.2171	0.00517	-23.561	0.00102	-26.1279	0.00526	-25.0372	0.00109	-25.3447	0.0055	-24.3981	0.000328847	-24.981	0.0054
-25.5175	0.00654	-25.9759	0.00178	-26.2061	0.00628	-23.55	0.00113	-26.1169	0.00642	-25.0262	0.00122	-25.3337	0.0067	-24.3871	0.000341513	-24.97	0.00658
-25.5065	0.00796	-25.965	0.00203	-26.1952	0.00761	-23.5389	0.00124	-26.1059	0.0078	-25.0152	0.00136	-25.3227	0.00814	-24.3761	0.000353596	-24.959	0.00799
-25.4955	0.00964	-25.954	0.00231	-26.1842	0.00919	-23.5279	0.00137	-26.0949	0.00946	-25.0042	0.00151	-25.3117	0.00986	-24.3651	0.000365002	-24.948	0.00969
-25.4845	0.01165	-25.943	0.00261	-26.1732	0.01107	-23.5169	0.0015	-26.0839	0.01144	-24.9932	0.00168	-25.3007	0.01191	-24.3541	0.000375638	-24.937	0.0117
-25.4735	0.01403	-25.9321	0.00295	-26.1623	0.01329	-23.5059	0.00164	-26.0728	0.01378	-24.9823	0.00185	-25.2897	0.01433	-24.3431	0.000385417	-24.926	0.01409
-25.4625	0.01685	-25.9211	0.00332	-26.1513	0.01592	-23.4949	0.00179	-26.0618	0.01656	-24.9713	0.00204	-25.2788	0.0172	-24.3321	0.000394256	-24.915	0.01692
-25.4515	0.02017	-25.9102	0.00373	-26.1403	0.01901	-23.4839	0.00194	-26.0508	0.01984	-24.9603	0.00225	-25.2678	0.02058	-24.3211	0.000402081	-24.904	0.02025
-25.4405	0.02408	-25.8992	0.00418	-26.1294	0.02263	-23.4728	0.00211	-26.0398	0.02369	-24.9493	0.00246	-25.2568	0.02455	-24.3102	0.000408824	-24.893	0.02417
-25.4294	0.02865	-25.8882	0.00466	-26.1184	0.02686	-23.4618	0.00228	-26.0288	0.0282	-24.9383	0.00269	-25.2458	0.02919	-24.2992	0.000414424	-24.882	0.02876
-25.4184	0.034	-25.8773	0.00519	-26.1075	0.03179	-23.4508	0.00245	-26.0177	0.03348	-24.9273	0.00294	-25.2348	0.03462	-24.2882	0.000418833	-24.871	0.03412
-25.4075	0.04021	-25.8663	0.00576	-26.0965	0.03751	-23.4398	0.00263	-26.0067	0.03962	-24.9164	0.00319	-25.2238	0.04092	-24.2772	0.000422011	-24.86	0.04036
-25.3965	0.04742	-25.8553	0.00637	-26.0855	0.04414	-23.4288	0.00282	-25.9957	0.04674	-24.9054	0.00345	-25.2129	0.04823	-24.2662	0.000423929	-24.849	0.04758
-25.3854	0.05576	-25.8444	0.00703	-26.0746	0.05178	-23.4178	0.00301	-25.9847	0.05498	-24.8944	0.00373	-25.2019	0.05667	-24.2552	0.00042457	-24.838	0.05594
-25.3744	0.06536	-25.8334	0.00773	-26.0636	0.06057	-23.4067	0.0032	-25.9737	0.06448	-24.8834	0.00402	-25.1909	0.06639	-24.2442	0.00042457	-24.827	0.06556
-25.3634	0.07638	-25.8224	0.00848	-26.0526	0.07065	-23.3957	0.0034	-25.9627	0.07538	-24.8724	0.00431	-25.1799	0.07755	-24.2332	0.000423929	-24.816	0.07661
-25.3524	0.08899	-25.8115	0.00928	-26.0417	0.08216	-23.3847	0.00359	-25.9517	0.08786	-24.8615	0.00461	-25.1689	0.0903	-24.2222	0.000422011	-24.805	0.08925
-25.3414	0.10336	-25.8005	0.01012	-26.0307	0.09528	-23.3737	0.00379	-25.9406	0.1021	-24.8505	0.00492	-25.158	0.10483	-24.2112	0.000418833	-24.794	0.10365
-25.3304	0.1197	-25.7896	0.011	-26.0198	0.11016	-23.3627	0.00398	-25.9296	0.11829	-24.8395	0.00524	-25.147	0.12134	-24.2002	0.000414424	-24.783	0.12002
-25.3194	0.13821	-25.7786	0.01193	-26.0088	0.12699	-23.3517	0.00417	-25.9186	0.13663	-24.8285	0.00555	-25.136	0.14002	-24.1892	0.000408824	-24.772	0.13856
-25.3084	0.15909	-25.7676	0.0129	-25.9978	0.14597	-23.3406	0.00436	-25.9076	0.15733	-24.8175	0.00587	-25.125	0.1611	-24.1782	0.000402081	-24.761	0.15948
-25.2974	0.18257	-25.7567	0.0139	-25.9869	0.1673	-23.3296	0.00454	-25.8966	0.18063	-24.8065	0.00619	-25.114	0.18478	-24.1672	0.000394256	-24.75	0.183
-25.2864	0.20888	-25.7457	0.01494	-25.9759	0.19118	-23.3186	0.00472	-25.8855	0.20674	-24.7956	0.00651	-25.103	0.21132	-24.1562	0.000385417	-24.739	0.20935
-25.2754	0.23827	-25.7348	0.01602	-25.965	0.21784	-23.3076	0.00489	-25.8745	0.23591	-24.7846	0.00682	-25.0921	0.24093	-24.1452	0.000375638	-24.728	0.23878
-25.2644	0.27097	-25.7238	0.01712	-25.954	0.24749	-23.2966	0.00505	-25.8635	0.26838	-24.7736	0.00712	-25.0811	0.27387	-24.1342	0.000365002	-24.7171	0.27152
-25.2534	0.30722	-25.7128	0.01824	-25.943	0.28037	-23.2856	0.00519	-25.8525	0.3044	-24.7626	0.00742	-25.0701	0.31037	-24.1232	0.000353596	-24.7061	0.30782
-25.2424	0.34728	-25.7019	0.01938	-25.9321	0.31668	-23.2745	0.00533	-25.8415	0.3442	-24.7516	0.0077	-25.0591	0.35068	-24.1122	0.000341513	-24.695	0.34792
-25.2314	0.39137	-25.6909	0.02053	-25.9211	0.35666	-23.2635	0.00545	-25.8305	0.38803	-24.7406	0.00798	-25.0481	0.39503	-24.1012	0.000328847	-24.6841	0.39205
-25.2204	0.43972	-25.68	0.02168	-25.9102	0.40052	-23.2525	0.00556	-25.8194	0.43611	-24.7297	0.00823	-25.0372	0.44366	-24.0902	0.000315695	-24.6731	0.44045
-25.2094	0.49256	-25.669	0.02284	-25.8992	0.44847	-23.2415	0.00565	-25.8084	0.48867	-24.7187	0.00847	-25.0262	0.49676	-24.0792	0.000302153	-24.6621	0.49333
-25.1984	0.55008	-25.658	0.02399	-25.8882	0.50069	-23.2305	0.00573	-25.7974	0.5459	-24.7077	0.00869	-25.0152	0.55455	-24.0682	0.00028832	-24.6511	0.55089
-25.1874	0.61246	-25.6471	0.02512	-25.8773	0.55737	-23.2195	0.00579	-25.7864	0.60799	-24.6967	0.00889	-25.0042	0.6172	-24.0572	0.000274289	-24.6401	0.61331
-25.1764	0.67985	-25.6361	0.02623	-25.8663	0.61867	-23.2084	0.00584	-25.7754	0.67508	-24.6857	0.00907	-24.9932	0.68486	-24.0462	0.000260153	-24.6291	0.68074
-25.1654	0.75238	-25.6252	0.0273	-25.8553	0.68472	-23.1974	0.00586	-25.7644	0.74731	-24.6748	0.00922	-24.9823	0.75765	-24.0352	0.000246001	-24.6181	0.7533
-25.1544	0.83013	-25.6142	0.02834	-25.8444	0.75562	-23.1864	0.00587	-25.7533	0.82476	-24.6638	0.00934	-24.9713	0.83565	-24.0242	0.000231917	-24.6071	0.83108
-25.1434	0.91314	-25.6032	0.02934	-25.8334	0.83144	-23.1754	0.00587	-25.7423	0.90749	-24.6528	0.00944	-24.9603	0.9189	-24.0132	0.000217979	-24.5961	0.91413
-25.1324	1.00143	-25.5923	0.03028	-25.8224	0.91221	-23.1644	0.00586	-25.7313	0.99548	-24.6418	0.00951	-24.9493	1.00741	-24.0022	0.00020426	-24.5851	1.00243
-25.1214	1.09493	-25.5813	0.03116	-25.8115	0.99792	-23.1533	0.00584	-25.7203	1.0887	-24.6308	0.00956	-24.9383	1.10112	-23.9912	0.000190826	-24.5741	1.09595
-25.1104	1.19355	-25.5703	0.03198	-25.8005	1.08853	-23.1423	0.00579	-25.7093	1.18704	-24.6198	0.00957	-24.9273	1.19992	-23.9802	0.000177738	-24.5631	1.19458
-25.0994	1.29711	-25.5594	0.03272	-25.7896	1.18392	-23.1313	0.00573	-25.6983	1.29034	-24.6089	0.00957	-24.9164	1.30365	-23.9692	0.000165048	-24.5521	1.29815
-25.0884	1.40541	-25.5484	0.03338	-25.7786	1.28394	-23.1203	0.00565	-25.6872	1.39838	-24.5979	0.00956	-24.9054	1.41208	-23.9582	0.000152801	-24.5411	1.40644
-25.0774	1.51814	-25.5375	0.03396	-25.7676	1.38837	-23.1093	0.00556	-25.6762	1.51087	-24.5869	0.00951	-24.8944	1.52493	-23.9472	0.000141036	-24.5301	1.51917
-25.0664	1.63496	-25.5265	0.03445	-25.7567	1.49694	-23.0983	0.00545	-25.6652	1.62747	-24.5759	0.00944	-24.8834	1.64184	-23.9362	0.000129784	-24.5191	1.63597
-25.0554	1.75546	-25.5155	0.03484	-25.7457	1.60933	-23.0873	0.00533	-25.6542	1.74775	-24.5649	0.00934	-24.8724	1.76239	-23.9252	0.000119068	-24.5081	1.75644
-25.0444	1.87914	-25.5046	0.03516	-25.7348	1.72515	-23.0762	0.00519	-25.6432	1.87124	-24.554	0.00922	-24.8615	1.8861	-23.9142	0.000108908	-24.4971	1.88009
-25.0334	2.00545	-25.4936	0.03541	-25.7238	1.84395	-23.0652	0.00505	-25.6322	1.99739	-24.543	0.00907	-24.8505	2.01241	-23.9032	9.93143e-05	-24.4861	2.00636
-25.0224	2.13379	-25.4826	0.03556	-25.7128	1.96522	-23.0542	0.00489	-25.6211	2.12558	-24.532	0.00889	-24.8395	2.14072	-22.6826	0.000104305	-24.4751	2.13465
-25.0114	2.26348	-25.4717	0.03561	-25.7019	2.08841	-23.0432	0.00472	-25.6101	2.25514	-24.521	0.00869	-24.8285	2.27035	-22.6716	0.000118607	-24.4641	2.26429
-25.0004	2.3938	-25.4607	0.03555	-25.6909	2.21289	-23.0322	0.00454	-25.5991	2.38535	-24.51	0.00847	-24.8175	2.40058	-22.6606	0.000134463	-24.4531	2.39455
-24.9894	2.52398	-25.4498	0.03539	-25.68	2.33801	-23.0211	0.00436	-25.5881	2.51544	-24.4991	0.00823	-24.8065	2.53064	-22.6496	0.000151979	-24.4421	2.52466
-24.9784	2.65319	-25.4388	0.03512	-25.669	2.46306	-23.0101	0.00417	-25.5771	2.64458	-24.4881	0.00798	-24.7956	2.65972	-22.6386	0.000171258	-24.4311	2.65381
-24.9674	2.78059	-25.4278	0.03478	-25.658	2.58729	-22.9991	0.00398	-25.5661	2.77194	-24.4771	0.0077	-24.7846	2.78697	-22.6276	0.0001924	-24.4201	2.78114
-24.9564	2.90531	-25.4169	0.03438	-25.6471	2.70993	-22.9881	0.00379	-25.555	2.89662	-24.4661	0.00742	-24.7736	2.91151	-22.6166	0.000215499	-24.4091	2.90578
-24.9454	3.02644	-25.4059	0.03388	-25.6361	2.83017	-22.9771	0.00359	-25.544	3.01773	-24.4551	0.00712	-24.7626	3.03246	-22.6056	0.000240643	-24.3981	3.02683
-24.9344	3.14311	-25.395	0.03328	-25.6252	2.94719	-22.9661	0.0034	-25.533	3.13439	-24.4441	0.00682	-24.7516	3.14893	-22.5946	0.000267909	-24.3871	3.14342
-24.9234	3.2544	-25.384	0.03261	-25.6142	3.06019	-22.955	0.0032	-25.522	3.24569	-24.4332	0.00651	-24.7406	3.26003	-22.5836	0.000297365	-24.3761	3.25464
-24.9124	3.35946	-25.373	0.03186	-25.6032	3.16832	-22.944	0.00301	-25.511	3.35077	-24.4222	0.00619	-24.7297	3.36488	-22.5726	0.000329062	-24.3651	3.35962
-24.9014	3.45743	-25.3621	0.03103	-25.5923	3.2708	-22.933	0.00282	-25.4999	3.44876	-24.4112	0.00587	-24.7187	3.46266	-22.5616	0.000363039	-24.3541	3.45752
-24.8904	3.54751	-25.3511	0.03014	-25.5813	3.36683	-22.922	0.00263	-25.4889	3.53887	-24.4002	0.00555	-24.7077	3.55254	-22.5506	0.000399315	-24.3431	3.54753
-24.8794	3.62894	-25.3402	0.02919	-25.5703	3.45567	-22.911	0.00245	-25.4779	3.62033	-24.3892	0.00524	-24.6967	3.63379	-22.5396	0.000437889	-24.3321	3.62889
-24.8684	3.70102	-25.3292	0.02819	-25.5594	3.53659	-22.9	0.00228	-25.4669	3.69244	-24.3783	0.00492	-24.6857	3.70571	-22.5286	0.000478741	-24.3211	3.70091
-24.8574	3.76313	-25.3182	0.02714	-25.5484	3.60896	-22.889	0.00211	-25.4559	3.75458	-24.3673	0.00461	-24.6748	3.76767	-22.5176	0.000521823	-24.3102	3.76297
-24.8464	3.81472	-25.3073	0.02606	-25.5375	3.67216	-22.8779	0.00194	-25.4449	3.8062	-24.3563	0.00431	-24.6638	3.81914	-22.5066	0.000567065	-24.2992	3.81452
-24.8354	3.85534	-25.2963	0.02494	-25.5265	3.72567	-22.8669	0.00179	-25.4338	3.84683	-24.3453	0.00402	-24.6528	3.85965	-22.4956	0.00061437	-24.2882	3.8551
-24.8244	3.88461	-25.2853	0.02381	-25.5155	3.76904	-22.8559	0.00164	-25.4228	3.87612	-24.3343	0.00373	-24.6418	3.88886	-22.4846	0.000663611	-24.2772	3.88435
-24.8134	3.90228	-25.2744	0.02266	-25.5046	3.80483	-22.8449	0.0015	-25.4118	3.89381	-24.3233	0.00345	-24.6308	3.90648	-22.4736	0.000714635	-24.2662	3.90201
-24.8024	3.90819	-25.2634	0.02151	-25.4936	3.83273	-22.8339	0.00137	-25.4008	3.89972	-24.3124	0.00319	-24.6198	3.91238	-22.4626	0.000767258	-24.2552	3.90791
-24.7914	3.90819	-25.2525	0.02035	-25.4826	3.84957	-22.8228	0.00124	-25.3898	3.89972	-24.3014	0.00294	-24.6089	3.91238	-22.4516	0.00082127	-24.2442	3.90791
-24.7804	3.90228	-25.2415	0.0192	-25.4717	3.8552	-22.8118	0.00113	-25.3788	3.89381	-24.2904	0.00269	-24.5979	3.90648	-22.4406	0.00087643	-24.2332	3.90201
-24.7694	3.88461	-25.2305	0.01806	-25.4607	3.84957	-22.8008	0.00102	-25.3678	3.87612	-24.2794	0.00246	-24.5869	3.88886	-22.4296	0.000932472	-24.2222	3.88435
-24.7584	3.85534	-25.2196	0.01695	-25.4498	3.83273	-22.7898	0.000915511	-25.3567	3.84683	-24.2684	0.00225	-24.5759	3.85965	-22.4186	0.000989102	-24.2112	3.8551
-24.7474	3.81472	-25.2086	0.01585	-25.4388	3.80483	-22.7788	0.00082202	-25.3457	3.8062	-24.2574	0.00204	-24.5649	3.81914	-22.4076	0.00105	-24.2002	3.81452
-24.7364	3.76313	-25.1976	0.01478	-25.4278	3.76904	-22.7678	0.00073584	-25.3347	3.75458	-24.2465	0.00185	-24.554	3.76767	-22.3966	0.0011	-24.1892	3.76297
-24.7253	3.70102	-25.1867	0.01375	-25.4169	3.72567	-22.7568	0.000656699	-25.3237	3.69244	-24.2355	0.00168	-24.543	3.70571	-22.3856	0.00116	-24.1782	3.70091
-24.7143	3.62894	-25.1757	0.01275	-25.4059	3.67216	-22.7457	0.000584295	-25.3127	3.62033	-24.2245	0.00151	-24.532	3.63379	-22.3746	0.00121	-24.1672	3.62889
-24.7034	3.54751	-25.1648	0.01179	-25.395	3.60896	-22.7347	0.000518298	-25.3016	3.53887	-24.2135	0.00136	-24.521	3.55254	-22.3636	0.00127	-24.1562	3.54753
-24.6924	3.45743	-25.1538	0.01087	-25.384	3.53659	-22.7237	0.000458363	-25.2906	3.44876	-24.2025	0.00122	-24.51	3.46266	-22.3526	0.00132	-24.1452	3.45752
-24.6813	3.35946	-25.1428	0.00999	-25.373	3.45567	-22.7127	0.000404131	-25.2796	3.35077	-24.1916	0.00109	-24.4991	3.36488	-22.3416	0.00137	-24.1342	3.35962
-24.6703	3.2544	-25.1319	0.00916	-25.3621	3.36683	-22.7017	0.000355235	-25.2686	3.24569	-24.1806	0.000966491	-24.4881	3.26003	-22.3306	0.00142	-24.1232	3.25464
-24.6593	3.14311	-25.1209	0.00837	-25.3511	3.2708	-22.6906	0.00031131	-25.2576	3.13439	-24.1696	0.000857978	-24.4771	3.14893	-22.3196	0.00147	-24.1122	3.14342
-24.6483	3.02644	-25.11	0.00763	-25.3402	3.16832	-22.6796	0.000271989	-25.2466	3.01773	-24.1586	0.000759355	-24.4661	3.03246	-22.3087	0.00151	-24.1012	3.02683
-24.6373	2.90531	-25.099	0.00693	-25.3292	3.06019	-22.6686	0.000236915	-25.2355	2.89662	-24.1476	0.000670046	-24.4551	2.91151	-22.2977	0.00155	-24.0902	2.90578
-24.6263	2.78059	-25.088	0.00628	-25.3182	2.94719	-22.6576	0.000205739	-25.2245	2.77194	-24.1366	0.00058946	-24.4441	2.78697	-22.2867	0.00159	-24.0792	2.78114
-24.6153	2.65319	-25.0771	0.00567	-25.3073	2.83017	-22.6466	0.000178123	-25.2135	2.64458	-24.1257	0.000517006	-24.4332	2.65972	-22.2757	0.00162	-24.0682	2.65381
-24.6043	2.52398	-25.0661	0.00511	-25.2963	2.70993	-22.6356	0.000153748	-25.2025	2.51544	-24.1147	0.000452092	-24.4222	2.53064	-22.2647	0.00164	-24.0572	2.52466
-24.5933	2.3938	-25.0552	0.00459	-25.2853	2.58729	-22.6245	0.000132306	-25.1915	2.38535	-24.1037	0.000394138	-24.4112	2.40058	-22.2537	0.00167	-24.0462	2.39455
-24.5823	2.26348	-25.0442	0.00411	-25.2744	2.46306	-22.6135	0.000113509	-25.1805	2.25514	-24.0927	0.000342579	-24.4002	2.27035	-22.2427	0.00168	-24.0352	2.26429
-24.5713	2.13379	-25.0332	0.00367	-25.2634	2.33801	-22.6025	9.70879e-05	-25.1695	2.12558	-24.0817	0.000296868	-24.3892	2.14072	-22.2317	0.0017	-24.0242	2.13465
-24.5603	2.00545	-25.0223	0.00327	-25.2525	2.21289	-17.8873	0.000101624	-25.1584	1.99739	-24.0708	0.000256483	-24.3783	2.01241	-22.2207	0.0017	-24.0132	2.00636
-24.5493	1.87914	-25.0113	0.0029	-25.2415	2.08841	-17.8763	0.000103883	-25.1474	1.87124	-24.0598	0.000220924	-24.3673	1.8861	-22.2097	0.00171	-24.0022	1.88009
-24.5383	1.75546	-25.0003	0.00257	-25.2305	1.96522	-17.8652	0.000105969	-25.1364	1.74775	-24.0488	0.000189722	-24.3563	1.76239	-22.1987	0.00171	-23.9912	1.75644
-24.5273	1.63496	-24.9894	0.00226	-25.2196	1.84395	-17.8542	0.000107864	-25.1254	1.62747	-24.0378	0.000162436	-24.3453	1.64184	-22.1877	0.0017	-23.9802	1.63597
-24.5163	1.51814	-24.9784	0.00199	-25.2086	1.72515	-17.8432	0.000109554	-25.1144	1.51087	-24.0268	0.000138656	-24.3343	1.52493	-22.1767	0.0017	-23.9692	1.51917
-24.5053	1.40541	-24.9675	0.00175	-25.1976	1.60933	-17.8322	0.000111093	-25.1033	1.39838	-24.0159	0.000118001	-24.3233	1.41208	-22.1657	0.00168	-23.9582	1.40644
-24.4943	1.29711	-24.9565	0.00153	-25.1867	1.49694	-17.8212	0.000112471	-25.0923	1.29034	-24.0049	0.00010012	-24.3124	1.30365	-22.1547	0.00167	-23.9472	1.29815
-24.4833	1.19355	-24.9455	0.00133	-25.1757	1.38837	-17.8102	0.000113618	-25.0813	1.18704	-23.9939	8.46935e-05	-24.3014	1.19992	-22.1437	0.00164	-23.9362	1.19458
-24.4723	1.09493	-24.9346	0.00116	-25.1648	1.28394	-17.7991	0.000114527	-25.0703	1.0887	-23.0604	0.000111012	-24.2904	1.10112	-22.1327	0.00162	-23.9252	1.09595
-24.4613	1.00143	-24.9236	0.00101	-25.1538	1.18392	-17.7881	0.000115191	-25.0593	0.99548	-23.0495	0.000128491	-24.2794	1.00741	-22.1217	0.00159	-23.9142	1.00243
-24.4503	0.91314	-24.9126	0.000870819	-25.1428	1.08853	-17.7771	0.000115625	-25.0483	0.90749	-23.0385	0.000148276	-24.2684	0.9189	-22.1107	0.00155	-23.9032	0.91413
-24.4393	0.83013	-24.9017	0.000750858	-25.1319	0.99792	-17.7661	0.000115879	-25.0372	0.82476	-23.0275	0.000170592	-24.2574	0.83565	-22.0997	0.00151	-23.8923	0.83108
-24.4283	0.75238	-24.8907	0.000645536	-25.1209	0.91221	-17.7551	0.00011594	-25.0262	0.74731	-23.0165	0.000195676	-24.2465	0.75765	-22.0887	0.00147	-23.8813	0.7533
-24.4173	0.67985	-24.8798	0.000553369	-25.11	0.83144	-17.7441	0.000115762	-25.0152	0.67508	-23.0055	0.000223772	-24.2355	0.68486	-22.0777	0.00142	-23.8703	0.68074
-24.4063	0.61246	-24.8688	0.000472978	-25.099	0.75562	-17.733	0.000115353	-25.0042	0.60799	-22.9945	0.000255132	-24.2245	0.6172	-22.0667	0.00137	-23.8593	0.61331
-24.3953	0.55008	-24.8578	0.000403087	-25.088	0.68472	-17.722	0.000114722	-24.9932	0.5459	-22.9836	0.000290011	-24.2135	0.55455	-22.0557	0.00132	-23.8483	0.55089
-24.3843	0.49256	-24.8469	0.000342521	-25.0771	0.61867	-17.711	0.00011388	-24.9822	0.48867	-22.9726	0.000328666	-24.2025	0.49676	-22.0447	0.00127	-23.8373	0.49333
-24.3733	0.43972	-24.8359	0.000290206	-25.0661	0.55737	-17.7	0.000112842	-24.9711	0.43611	-22.9616	0.000371352	-24.1916	0.44366	-22.0337	0.00121	-23.8263	0.44045
-24.3623	0.39137	-24.825	0.000245163	-25.0552	0.50069	-17.689	0.000111622	-24.9601	0.38803	-22.9506	0.000418319	-24.1806	0.39503	-22.0227	0.00116	-23.8153	0.39205
-24.3513	0.34728	-24.814	0.000206507	-25.0442	0.44847	-17.678	0.000110238	-24.9491	0.3442	-22.9396	0.000469808	-24.1696	0.35068	-22.0117	0.0011	-23.8043	0.34792
-24.3403	0.30722	-24.803	0.000173437	-25.0332	0.40052	-17.6669	0.000108708	-24.9381	0.3044	-22.9287	0.000526045	-24.1586	0.31037	-22.0007	0.00105	-23.7933	0.30782
-24.3293	0.27097	-24.7921	0.000145238	-25.0223	0.35666	-17.6559	0.000107083	-24.9271	0.26838	-22.9177	0.000587241	-24.1476	0.27387	-21.9897	0.000989102	-23.7823	0.27152
-24.3183	0.23827	-24.7811	0.000121268	-25.0113	0.31668	-17.6449	0.00010538	-24.9161	0.23591	-22.9067	0.000653582	-24.1366	0.24093	-21.9787	0.000932472	-23.7713	0.23878
-24.3073	0.20888	-24.7702	0.000100958	-25.0003	0.28037	-17.6339	0.0001036	-24.905	0.20674	-22.8957	0.000725229	-24.1257	0.21132	-21.9677	0.00087643	-23.7603	0.20935
-24.2963	0.18257	-24.7592	8.38039e-05	-24.9894	0.24749	-17.6229	0.000101762	-24.894	0.18063	-22.8847	0.000802306	-24.1147	0.18478	-21.9567	0.00082127	-23.7493	0.183
-24.2853	0.15909	-23.3452	0.000111804	-24.9784	0.21784	-17.6119	9.98762e-05	-24.883	0.15733	-22.8737	0.000884903	-24.1037	0.1611	-21.9457	0.000767258	-23.7383	0.15948
-24.2743	0.13821	-23.3342	0.000135019	-24.9675	0.19118	-16.6424	0.000100538	-24.872	0.13663	-22.8628	0.000973066	-24.0927	0.14002	-21.9347	0.000714635	-23.7273	0.13856
-24.2633	0.1197	-23.3232	0.000162572	-24.9565	0.1673	-16.6314	0.000101159	-24.861	0.11829	-22.8518	0.00107	-24.0817	0.12134	-21.9237	0.000663611	-23.7163	0.12002
-24.2523	0.10336	-23.3123	0.000195168	-24.9455	0.14597	-16.6203	0.000101796	-24.85	0.1021	-22.8408	0.00117	-24.0708	0.10483	-21.9127	0.00061437	-23.7053	0.10365
-24.2413	0.08899	-23.3013	0.000233609	-24.9346	0.12699	-16.6093	0.000102459	-24.8389	0.08786	-22.8298	0.00127	-24.0598	0.0903	-21.9017	0.000567065	-23.6943	0.08925
-24.2303	0.07638	-23.2904	0.000278794	-24.9236	0.11016	-16.5983	0.000103159	-24.8279	0.07538	-22.8188	0.00138	-24.0488	0.07755	-21.8908	0.000521823	-23.6833	0.07661
-24.2193	0.06536	-23.2794	0.000331736	-24.9126	0.09528	-16.5873	0.000103906	-24.8169	0.06448	-22.8078	0.0015	-24.0378	0.06639	-21.8798	0.000478741	-23.6723	0.06556
-24.2083	0.05576	-23.2684	0.000393566	-24.9017	0.08216	-16.5763	0.000104708	-24.8059	0.05498	-22.7969	0.00161	-24.0268	0.05667	-21.8688	0.000437889	-23.6613	0.05594
-24.1973	0.04742	-23.2575	0.00046554	-24.8907	0.07065	-16.5652	0.000105574	-24.7949	0.04674	-22.7859	0.00174	-24.0159	0.04823	-21.8578	0.000399315	-23.6503	0.04758
-24.1863	0.04021	-23.2465	0.00054905	-24.8798	0.06057	-16.5542	0.000106512	-24.7839	0.03962	-22.7749	0.00187	-24.0049	0.04092	-21.8468	0.000363039	-23.6393	0.04036
-24.1753	0.034	-23.2355	0.000645628	-24.8688	0.05178	-16.5432	0.000107528	-24.7728	0.03348	-22.7639	0.002	-23.9939	0.03462	-21.8358	0.000329062	-23.6283	0.03412
-24.1643	0.02865	-23.2246	0.000756953	-24.8578	0.04414	-16.5322	0.000108628	-24.7618	0.0282	-22.7529	0.00213	-23.9829	0.02919	-21.8248	0.000297365	-23.6173	0.02876
-24.1533	0.02408	-23.2136	0.000884852	-24.8469	0.03751	-16.5212	0.000109816	-24.7508	0.02369	-22.742	0.00227	-23.9719	0.02455	-21.8138	0.000267909	-23.6063	0.02417
-24.1423	0.02017	-23.2026	0.00103	-24.8359	0.03179	-16.5102	0.000111096	-24.7398	0.01984	-22.731	0.0024	-23.9609	0.02058	-21.8028	0.000240643	-23.5953	0.02025
-24.1313	0.01685	-23.1917	0.0012	-24.825	0.02686	-16.4992	0.00011247	-24.7288	0.01656	-22.72	0.00254	-23.95	0.0172	-21.7918	0.000215499	-23.5843	0.01692
-24.1203	0.01403	-23.1807	0.00139	-24.814	0.02263	-16.4881	0.000113938	-24.7177	0.01378	-22.709	0.00268	-23.939	0.01433	-21.7808	0.0001924	-23.5733	0.01409
-24.1093	0.01165	-23.1698	0.0016	-24.803	0.01901	-16.4771	0.0001155	-24.7067	0.01144	-22.698	0.00282	-23.928	0.01191	-21.7698	0.000171258	-23.5623	0.0117
-24.0983	0.00964	-23.1588	0.00185	-24.7921	0.01592	-16.4661	0.000117156	-24.6957	0.00946	-22.687	0.00295	-23.917	0.00986	-21.7588	0.000151979	-23.5513	0.00969
-24.0873	0.00796	-23.1478	0.00212	-24.7811	0.01329	-16.4551	0.000118902	-24.6847	0.0078	-22.6761	0.00308	-23.906	0.00814	-21.7478	0.000134463	-23.5403	0.00799
-24.0763	0.00654	-23.1369	0.00243	-24.7702	0.01107	-16.4441	0.000120735	-24.6737	0.00642	-22.6651	0.00321	-23.8951	0.0067	-21.7368	0.000118607	-23.5293	0.00658
-24.0652	0.00537	-23.1259	0.00277	-24.7592	0.00919	-16.4331	0.000122652	-24.6627	0.00526	-22.6541	0.00333	-23.8841	0.0055	-21.7258	0.000104305	-23.5184	0.0054
-24.0542	0.00439	-23.115	0.00316	-24.7482	0.00761	-16.422	0.000124654	-24.6517	0.0043	-22.6431	0.00345	-23.8731	0.0045	-21.7148	9.14504e-05	-23.5073	0.00441
-24.0433	0.00358	-23.104	0.00358	-24.7373	0.00628	-16.411	0.000126726	-24.6406	0.0035	-22.6321	0.00356	-23.8621	0.00367	-17.7118	0.000100713	-23.4963	0.0036
-24.0323	0.00291	-23.093	0.00405	-24.7263	0.00517	-16.4	0.000128868	-24.6296	0.00284	-22.6212	0.00367	-23.8511	0.00299	-17.7008	0.000102799	-23.4854	0.00293
-24.0212	0.00236	-23.0821	0.00457	-24.7153	0.00424	-16.389	0.000131074	-24.6186	0.0023	-22.6102	0.00376	-23.8401	0.00242	-17.6898	0.00010486	-23.4744	0.00237
-24.0102	0.0019	-23.0711	0.00515	-24.7044	0.00347	-16.378	0.000133381	-24.6076	0.00186	-22.5992	0.00385	-23.8292	0.00196	-17.6788	0.000106892	-23.4634	0.00192
-23.9992	0.00153	-23.0602	0.00577	-24.6934	0.00283	-16.3669	0.000135784	-24.5966	0.0015	-22.5882	0.00392	-23.8182	0.00158	-17.6678	0.000108884	-23.4524	0.00154
-23.9882	0.00123	-23.0492	0.00645	-24.6825	0.0023	-16.3559	0.000138239	-24.5856	0.0012	-22.5772	0.00399	-23.8072	0.00127	-17.6568	0.000110833	-23.4414	0.00124
-23.9772	0.000986067	-23.0382	0.0072	-24.6715	0.00187	-16.3449	0.000140743	-24.5745	0.000961507	-22.5663	0.00404	-23.7962	0.00102	-17.6458	0.000112731	-23.4304	0.000992466
-23.9662	0.000787053	-23.0273	0.008	-24.6605	0.00151	-16.3339	0.000143287	-24.5635	0.000766969	-22.5553	0.00409	-23.7852	0.000812323	-17.6348	0.000114571	-23.4194	0.000792302
-23.9552	0.000626308	-23.0163	0.00887	-24.6496	0.00122	-16.3229	0.000145867	-24.5525	0.000609937	-22.5443	0.00412	-23.7742	0.000646947	-17.6238	0.000116348	-23.4084	0.000630598
-23.9442	0.000496887	-23.0053	0.0098	-24.6386	0.000977774	-16.3119	0.00014848	-24.5415	0.000483588	-22.5333	0.00414	-23.7633	0.000513687	-17.6128	0.000118094	-23.3974	0.000500382
-23.9332	0.000393018	-22.9944	0.0108	-24.6276	0.000783648	-16.3008	0.000151124	-24.5305	0.00038225	-22.5223	0.00414	-23.7523	0.000406649	-17.6018	0.0001198	-23.3864	0.000395856
-23.9222	0.000309923	-22.9834	0.01186	-24.6167	0.000626219	-16.2898	0.000153796	-24.5194	0.000301232	-22.5113	0.00414	-23.7413	0.000320945	-17.5908	0.000121425	-23.3754	0.00031222
-23.9112	0.000243658	-22.9725	0.013	-24.6057	0.000498945	-16.2788	0.000156495	-24.5084	0.000236667	-22.5004	0.00414	-23.7303	0.000252542	-17.5798	0.000122961	-23.3644	0.00024551
-23.9002	0.000190983	-22.9615	0.01419	-24.5948	0.00039637	-16.2678	0.000159324	-24.4974	0.000185377	-22.4894	0.00412	-23.7193	0.000198119	-17.5688	0.000124395	-23.3534	0.000192472
-23.8892	0.000149243	-22.9505	0.01546	-24.5838	0.00026516	-16.2568	0.000162283	-24.4864	0.000144763	-22.4784	0.00409	-23.7084	0.000154956	-17.5578	0.00012572	-23.3424	0.000150435
-23.8782	0.000116273	-22.9396	0.01678	-24.5728	0.00021009	-16.2458	0.000165269	-24.4754	0.000112704	-22.4674	0.00404	-23.6974	0.000120832	-17.5468	0.000126928	-23.3314	0.000117225
-23.8672	0	-22.9286	0.01817	-24.5619	0.000165957	-16.2347	0.00016828	-24.4644	0	-22.4564	0.00399	-23.6864	0	-17.5358	0.000128011	-23.3204	0
-23.5702	0.000116273	-22.9176	0.01961	-24.5509	0.000130702	-16.2237	0.000171303	-24.1008	0.000112704	-22.4455	0.00392	-23.4338	0.000120832	-17.5248	0.000128967	-23.1225	0.000117225
-23.5592	0.000149243	-22.9067	0.0211	-24.54	0.000102628	-16.2127	0.000174333	-24.0898	0.000144763	-22.4345	0.00385	-23.4228	0.000154956	-17.5138	0.000129782	-23.1115	0.000150435
-23.5482	0.000190983	-22.8957	0.02265	-24.529	8.03422e-05	-16.2017	0.000177364	-24.0788	0.000185377	-22.4235	0.00376	-23.4119	0.000198119	-17.5028	0.000130455	-23.1004	0.000192472
-23.5372	0.000243658	-22.8848	0.02423	-23.5534	0.000102628	-16.1907	0.000180392	-24.0678	0.000236667	-22.4125	0.00367	-23.4009	0.000252542	-17.4918	0.000130979	-23.0894	0.00024551
-23.5262	0.000309923	-22.8738	0.02584	-23.5425	0.000130702	-16.1797	0.00018341	-24.0567	0.000301232	-22.4015	0.00356	-23.3899	0.000320945	-17.4809	0.00013135	-23.0785	0.00031222
-23.5152	0.000393018	-22.8629	0.02749	-23.5315	0.000165957	-16.1686	0.00018641	-24.0457	0.00038225	-22.3905	0.00345	-23.3789	0.000406649	-17.4699	0.000131616	-23.0675	0.000395856
-23.5042	0.000496887	-22.8519	0.02915	-23.5205	0.000272797	-16.1576	0.000189384	-24.0347	0.000483588	-22.3795	0.00333	-23.3679	0.000513687	-17.4589	0.000131775	-23.0565	0.000500382
-23.4932	0.000626308	-22.8409	0.03082	-23.5096	0.000345502	-16.1466	0.000192323	-24.0237	0.000609937	-22.3686	0.00321	-23.3569	0.000646947	-17.4479	0.000131774	-23.0455	0.000630598
-23.4822	0.000787053	-22.83	0.03249	-23.4986	0.00043629	-16.1356	0.000195217	-24.0127	0.000766969	-22.3576	0.00308	-23.346	0.000812323	-17.4369	0.000131613	-23.0345	0.000792302
-23.4712	0.000986067	-22.819	0.03415	-23.4876	0.000549305	-16.1246	0.000198052	-24.0017	0.000961507	-22.3466	0.00295	-23.335	0.00102	-17.4259	0.000131294	-23.0235	0.000992466
-23.4602	0.00123	-22.808	0.03579	-23.4767	0.000689548	-16.1136	0.000200819	-23.9906	0.0012	-22.3356	0.00282	-23.324	0.00127	-17.4149	0.00013082	-23.0125	0.00124
-23.4492	0.00153	-22.7971	0.03739	-23.4657	0.000863035	-16.1025	0.000203501	-23.9796	0.0015	-22.3246	0.00268	-23.313	0.00158	-17.4039	0.000130196	-23.0015	0.00154
-23.4382	0.0019	-22.7861	0.03896	-23.4548	0.00108	-16.0915	0.000206086	-23.9686	0.00186	-22.3137	0.00254	-23.302	0.00196	-17.3929	0.000129429	-22.9905	0.00192
-23.4272	0.00236	-22.7752	0.04047	-23.4438	0.00134	-16.0805	0.00020856	-23.9576	0.0023	-22.3027	0.0024	-23.291	0.00242	-17.3819	0.000128579	-22.9795	0.00237
-23.4162	0.00291	-22.7642	0.04191	-23.4328	0.00166	-16.0695	0.000210909	-23.9466	0.00284	-22.2917	0.00227	-23.2801	0.00299	-17.3709	0.000127672	-22.9685	0.00293
-23.4052	0.00358	-22.7532	0.04328	-23.4219	0.00206	-16.0585	0.000213119	-23.9355	0.0035	-22.2807	0.00213	-23.2691	0.00367	-17.3599	0.000126669	-22.9575	0.0036
-23.3942	0.00439	-22.7423	0.04456	-23.4109	0.00254	-16.0475	0.000215175	-23.9245	0.0043	-22.2697	0.002	-23.2581	0.0045	-17.3489	0.000125572	-22.9465	0.00441
-23.3832	0.00537	-22.7313	0.04575	-23.4	0.00312	-16.0364	0.000217067	-23.9135	0.00526	-22.2587	0.00187	-23.2471	0.0055	-17.3379	0.000124398	-22.9355	0.0054
-23.3722	0.00654	-22.7203	0.04683	-23.389	0.00382	-16.0254	0.00021879	-23.9025	0.00642	-22.2478	0.00174	-23.2361	0.0067	-17.3269	0.000123165	-22.9245	0.00658
-23.3611	0.00796	-22.7094	0.04779	-23.378	0.00467	-16.0144	0.000220321	-23.8915	0.0078	-22.2368	0.00161	-23.2252	0.00814	-17.3159	0.000121897	-22.9135	0.00799
-23.3501	0.00964	-22.6984	0.04863	-23.3671	0.00569	-16.0034	0.000221658	-23.8805	0.00946	-22.2258	0.0015	-23.2142	0.00986	-17.3049	0.000120617	-22.9025	0.00969
-23.3392	0.01165	-22.6875	0.04934	-23.3561	0.00692	-15.9924	0.000222795	-23.8695	0.01144	-22.2148	0.00138	-23.2032	0.01191	-17.2939	0.000119358	-22.8915	0.0117
-23.3282	0.01403	-22.6765	0.04991	-23.3452	0.00838	-15.9814	0.000223728	-23.8584	0.01378	-22.2038	0.00127	-23.1922	0.01433	-17.2829	0.000118138	-22.8805	0.01409
-23.3172	0.01685	-22.6655	0.05034	-23.3342	0.01012	-15.9703	0.000224456	-23.8474	0.01656	-22.1929	0.00117	-23.1812	0.0172	-17.2719	0.000116991	-22.8695	0.01692
-23.3061	0.02017	-22.6546	0.05066	-23.3232	0.01219	-15.9593	0.000225181	-23.8364	0.01984	-22.1819	0.00107	-23.1702	0.02058	-17.2609	0.000115999	-22.8585	0.02025
-23.2951	0.02408	-22.6436	0.05087	-23.3123	0.01464	-15.9483	0.000225906	-23.8254	0.02369	-22.1709	0.000973066	-23.1593	0.02455	-17.2499	0.000115196	-22.8475	0.02417
-23.2841	0.02865	-22.6327	0.05094	-23.3013	0.01753	-15.9373	0.000226437	-23.8144	0.0282	-22.1599	0.000884903	-23.1483	0.02919	-17.2389	0.000114564	-22.8365	0.02876
-23.2731	0.034	-22.6217	0.05085	-23.2904	0.02092	-15.9263	0.000226781	-23.8033	0.03348	-22.1489	0.000802306	-23.1373	0.03462	-17.2279	0.000114139	-22.8255	0.03412
-23.2621	0.04021	-22.6107	0.05061	-23.2794	0.0249	-15.9153	0.000226947	-23.7923	0.03962	-22.138	0.000725229	-23.1263	0.04092	-17.2169	0.000113957	-22.8145	0.04036
-23.2511	0.04742	-22.5998	0.05026	-23.2684	0.02955	-15.9042	0.000226956	-23.7813	0.04674	-22.127	0.000653582	-23.1153	0.04823	-17.2059	0.000114049	-22.8035	0.04758
-23.2401	0.05576	-22.5888	0.04981	-23.2575	0.03496	-15.8932	0.000226833	-23.7703	0.05498	-22.116	0.000587241	-23.1044	0.05667	-17.1949	0.000114449	-22.7925	0.05594
-23.2291	0.06536	-22.5779	0.04921	-23.2465	0.04124	-15.8822	0.000226596	-23.7593	0.06448	-22.105	0.000526045	-23.0934	0.06639	-17.1839	0.000115192	-22.7815	0.06556
-23.2181	0.07638	-22.5669	0.04847	-23.2355	0.04851	-15.8712	0.000226264	-23.7483	0.07538	-22.094	0.000469808	-23.0824	0.07755	-17.1729	0.000116311	-22.7705	0.07661
-23.2071	0.08899	-22.5559	0.04761	-23.2246	0.05688	-15.8602	0.00022586	-23.7372	0.08786	-22.083	0.000418319	-23.0714	0.0903	-17.1619	0.000117846	-22.7595	0.08925
-23.1961	0.10336	-22.545	0.04662	-23.2136	0.06651	-15.8491	0.000225399	-23.7262	0.1021	-22.0721	0.000371352	-23.0604	0.10483	-17.1509	0.00011981	-22.7485	0.10365
-23.1851	0.1197	-22.534	0.04552	-23.2026	0.07754	-15.8381	0.000224907	-23.7152	0.11829	-22.0611	0.000328666	-23.0495	0.12134	-17.1399	0.00012224	-22.7375	0.12002
-23.1741	0.13821	-22.523	0.04432	-23.1917	0.09013	-15.8271	0.000224471	-23.7042	0.13663	-22.0501	0.000290011	-23.0385	0.14002	-17.1289	0.000125159	-22.7265	0.13856
-23.1631	0.15909	-22.5121	0.04302	-23.1807	0.10445	-15.8161	0.000224117	-23.6932	0.15733	-22.0391	0.000255132	-23.0275	0.1611	-17.1179	0.000128587	-22.7156	0.15948
-23.1521	0.18257	-22.5011	0.04164	-23.1698	0.1207	-15.8051	0.000223814	-23.6822	0.18063	-22.0281	0.000223772	-23.0165	0.18478	-17.107	0.000132545	-22.7046	0.183
-23.1411	0.20888	-22.4901	0.04018	-23.1588	0.13906	-15.7941	0.000223592	-23.6712	0.20674	-22.0172	0.000195676	-23.0055	0.21132	-17.0959	0.000137047	-22.6935	0.20935
-23.1301	0.23827	-22.4792	0.03866	-23.1478	0.15974	-15.783	0.000223477	-23.6601	0.23591	-22.0062	0.000170592	-22.9945	0.24093	-17.0849	0.000142107	-22.6826	0.23878
-23.1191	0.27097	-22.4682	0.03708	-23.1369	0.18295	-15.772	0.000223488	-23.6491	0.26838	-21.9952	0.000148276	-22.9836	0.27387	-17.0739	0.000147724	-22.6716	0.27152
-23.1081	0.30722	-22.4573	0.03547	-23.1259	0.20892	-15.761	0.000223646	-23.6381	0.3044	-21.9842	0.000128491	-22.9726	0.31037	-17.063	0.000153901	-22.6606	0.30782
-23.0971	0.34728	-22.4463	0.03382	-23.115	0.23787	-15.75	0.000223973	-23.6271	0.3442	-21.9732	0.000111012	-22.9616	0.35068	-17.052	0.000160637	-22.6496	0.34792
-23.0861	0.39137	-22.4353	0.03216	-23.104	0.27003	-15.739	0.000224486	-23.6161	0.38803	-21.9622	9.56208e-05	-22.9506	0.39503	-17.041	0.000167922	-22.6386	0.39205
-23.0751	0.43972	-22.4244	0.03049	-23.093	0.30564	-15.728	0.000225199	-23.605	0.43611	-20.0185	0.000110343	-22.9396	0.44366	-17.03	0.000175742	-22.6276	0.44045
-23.0641	0.49256	-22.4134	0.02882	-23.0821	0.34492	-15.717	0.000226123	-23.594	0.48867	-20.0075	0.000128352	-22.9287	0.49676	-17.019	0.00018408	-22.6166	0.49333
-23.0531	0.55008	-22.4025	0.02716	-23.0711	0.38811	-15.7059	0.000227268	-23.583	0.5459	-19.9965	0.000148888	-22.9177	0.55455	-17.008	0.000192912	-22.6056	0.55089
-23.0421	0.61246	-22.3915	0.02553	-23.0602	0.43541	-15.6949	0.000228639	-23.572	0.60799	-19.9855	0.000172374	-22.9067	0.6172	-16.997	0.00020221	-22.5946	0.61331
-23.0311	0.67985	-22.3805	0.02392	-23.0492	0.48704	-15.6839	0.000230246	-23.561	0.67508	-19.9745	0.000198872	-22.8957	0.68486	-16.986	0.000211941	-22.5836	0.68074
-23.0201	0.75238	-22.3696	0.02234	-23.0382	0.54319	-15.6729	0.000232076	-23.55	0.74731	-19.9636	0.000228817	-22.8847	0.75765	-16.975	0.000222069	-22.5726	0.7533
-23.0091	0.83013	-22.3586	0.02081	-23.0273	0.60403	-15.6619	0.000234134	-23.5389	0.82476	-19.9526	0.000262552	-22.8737	0.83565	-16.964	0.000232552	-22.5616	0.83108
-22.9981	0.91314	-22.3477	0.01933	-23.0163	0.6697	-15.6509	0.000236413	-23.5279	0.90749	-19.9416	0.000300443	-22.8628	0.9189	-16.953	0.000243348	-22.5506	0.91413
-22.9871	1.00143	-22.3367	0.0179	-23.0053	0.74032	-15.6398	0.000238906	-23.5169	0.99548	-19.9306	0.000342872	-22.8518	1.00741	-16.942	0.000254409	-22.5396	1.00243
-22.9761	1.09493	-22.3257	0.01652	-22.9944	0.81597	-15.6288	0.000241607	-23.5059	1.0887	-19.9196	0.000390235	-22.8408	1.10112	-16.931	0.000265687	-22.5286	1.09595
-22.9651	1.19355	-22.3148	0.01521	-22.9834	0.89671	-15.6178	0.000244503	-23.4949	1.18704	-19.9086	0.000442945	-22.8298	1.19992	-16.92	0.00027713	-22.5176	1.19458
-22.9541	1.29711	-22.3038	0.01396	-22.9725	0.98254	-15.6068	0.000247585	-23.4839	1.29034	-19.8977	0.000501477	-22.8188	1.30365	-16.909	0.000288688	-22.5066	1.29815
-22.9431	1.40541	-22.2929	0.01277	-22.9615	1.0734	-15.5958	0.000250843	-23.4728	1.39838	-19.8867	0.000566176	-22.8078	1.41208	-16.898	0.000300308	-22.4956	1.40644
-22.9321	1.51814	-22.2819	0.01165	-22.9505	1.16922	-15.5847	0.000254265	-23.4618	1.51087	-19.8757	0.000637522	-22.7969	1.52493	-16.887	0.00031194	-22.4846	1.51917
-22.9211	1.63496	-22.2709	0.0106	-22.9396	1.26984	-15.5737	0.000257842	-23.4508	1.62747	-19.8647	0.000715954	-22.7859	1.64184	-16.876	0.000323533	-22.4736	1.63597
-22.9101	1.75546	-22.26	0.00962	-22.9286	1.37505	-15.5627	0.000261565	-23.4398	1.74775	-19.8537	0.000801913	-22.7749	1.76239	-16.865	0.00033504	-22.4626	1.75644
-22.8991	1.87914	-22.249	0.0087	-22.9176	1.4846	-15.5517	0.000265426	-23.4288	1.87124	-19.8427	0.000895829	-22.7639	1.8861	-16.854	0.000346458	-22.4516	1.88009
-22.8881	2.00545	-22.238	0.00784	-22.9067	1.59815	-15.5407	0.00026942	-23.4178	1.99739	-19.8318	0.000998123	-22.7529	2.01241	-16.843	0.000357673	-22.4406	2.00636
-22.8771	2.13379	-22.2271	0.00705	-22.8957	1.71532	-15.5297	0.000273549	-23.4067	2.12558	-19.8208	0.00111	-22.742	2.14072	-16.832	0.000368683	-22.4296	2.13465
-22.8661	2.26348	-22.2161	0.00632	-22.8848	1.83567	-15.5186	0.000277801	-23.3957	2.25514	-19.8098	0.00123	-22.731	2.27035	-16.821	0.000379454	-22.4186	2.26429
-22.8551	2.3938	-22.2052	0.00565	-22.8738	1.95866	-15.5076	0.000282182	-23.3847	2.38535	-19.7988	0.00136	-22.72	2.40058	-16.81	0.00038996	-22.4076	2.39455
-22.8441	2.52398	-22.1942	0.00503	-22.8629	2.08375	-15.4966	0.000286952	-23.3737	2.51544	-19.7878	0.0015	-22.709	2.53064	-16.799	0.000400375	-22.3966	2.52466
-22.8331	2.65319	-22.1832	0.00447	-22.8519	2.2103	-15.4856	0.000292113	-23.3627	2.64458	-19.7769	0.00165	-22.698	2.65972	-16.788	0.000410684	-22.3856	2.65381
-22.8221	2.78059	-22.1723	0.00396	-22.8409	2.33763	-15.4746	0.000297414	-23.3517	2.77194	-19.7659	0.00181	-22.687	2.78697	-16.777	0.000420686	-22.3746	2.78114
-22.8111	2.90531	-22.1613	0.0035	-22.83	2.46501	-15.4636	0.000302859	-23.3406	2.89662	-19.7549	0.00198	-22.6761	2.91151	-16.766	0.000430376	-22.3636	2.90578
-22.8001	3.02644	-22.1503	0.00308	-22.819	2.59169	-15.4525	0.000308457	-23.3296	3.01773	-19.7439	0.00216	-22.6651	3.03246	-16.755	0.000439937	-22.3526	3.02683
-22.7891	3.14311	-22.1394	0.00271	-22.808	2.71685	-15.4415	0.000314218	-23.3186	3.13439	-19.7329	0.00235	-22.6541	3.14893	-16.744	0.000449379	-22.3416	3.14342
-22.7781	3.2544	-22.1284	0.00237	-22.7971	2.83967	-15.4305	0.000320149	-23.3076	3.24569	-19.7219	0.00255	-22.6431	3.26003	-16.733	0.000458539	-22.3306	3.25464
-22.7671	3.35946	-22.1175	0.00207	-22.7861	2.95931	-15.4195	0.000326268	-23.2966	3.35077	-19.711	0.00277	-22.6321	3.36488	-16.722	0.000467441	-22.3196	3.35962
-22.7561	3.45743	-22.1065	0.0018	-22.7752	3.07491	-15.4085	0.000332586	-23.2856	3.44876	-19.7	0.00299	-22.6212	3.46266	-16.711	0.000476123	-22.3087	3.45752
-22.7451	3.54751	-22.0955	0.00156	-22.7642	3.18562	-15.3975	0.000339103	-23.2745	3.53887	-19.689	0.00323	-22.6102	3.55254	-16.7001	0.000484634	-22.2977	3.54753
-22.7341	3.62894	-22.0846	0.00135	-22.7532	3.2906	-15.3864	0.000345828	-23.2635	3.62033	-19.678	0.00347	-22.5992	3.63379	-16.6891	0.000493003	-22.2867	3.62889
-22.7231	3.70102	-22.0736	0.00117	-22.7423	3.38904	-15.3754	0.000352769	-23.2525	3.69244	-19.667	0.00372	-22.5882	3.70571	-16.678	0.000501266	-22.2757	3.70091
-22.7121	3.76313	-22.0627	0.001	-22.7313	3.48015	-15.3644	0.000359975	-23.2415	3.75458	-19.6561	0.00398	-22.5772	3.76767	-16.6671	0.000509474	-22.2647	3.76297
-22.7011	3.81472	-22.0517	0.000859581	-22.7203	3.56319	-15.3534	0.000367448	-23.2305	3.8062	-19.6451	0.00426	-22.5663	3.81914	-16.6561	0.000517686	-22.2537	3.81452
-22.69	3.85534	-22.0407	0.000734969	-22.7094	3.63747	-15.3424	0.000375141	-23.2195	3.84683	-19.6341	0.00453	-22.5553	3.85965	-16.6451	0.000525961	-22.2427	3.8551
-22.6791	3.88461	-22.0298	0.000626568	-22.6984	3.70237	-15.3314	0.000383051	-23.2084	3.87612	-19.6231	0.00482	-22.5443	3.88886	-16.6341	0.000534362	-22.2317	3.88435
-22.6681	3.90228	-22.0188	0.000532579	-22.6875	3.75734	-15.3203	0.000391178	-23.1974	3.89381	-19.6121	0.00511	-22.5333	3.90648	-16.6231	0.000542954	-22.2207	3.90201
-22.6571	3.90819	-22.0079	0.000451354	-22.6765	3.8019	-15.3093	0.000399503	-23.1864	3.89972	-19.6012	0.00541	-22.5223	3.91238	-16.6121	0.000555802	-22.2097	3.90791
-22.646	3.90819	-21.9969	0.000381387	-22.6655	3.83566	-15.2983	0.000408013	-23.1754	3.89972	-19.5902	0.00571	-22.5113	3.91238	-16.6011	0.000566301	-22.1987	3.90791
-22.635	3.90228	-21.9859	0.000321316	-22.6546	3.86127	-15.2873	0.00041668	-23.1644	3.89381	-19.5792	0.00602	-22.5004	3.90648	-16.5901	0.00058327	-22.1877	3.90201
-22.6241	3.88461	-21.975	0.000269907	-22.6436	3.8785	-15.2763	0.000425481	-23.1533	3.87612	-19.5682	0.00633	-22.4894	3.88886	-16.5791	0.000597093	-22.1767	3.88435
-22.613	3.85534	-21.964	0.000226054	-22.6327	3.88426	-15.2653	0.000434386	-23.1423	3.84683	-19.5572	0.00664	-22.4784	3.85965	-16.5681	0.000718991	-22.1657	3.8551
-22.602	3.81472	-21.953	0.000188768	-22.6217	3.8785	-15.2542	0.000443363	-23.1313	3.8062	-19.5462	0.00695	-22.4674	3.81914	-16.5571	0.00076663	-22.1547	3.81452
-22.591	3.76313	-21.9421	0.000157166	-22.6107	3.86127	-15.2432	0.000452378	-23.1203	3.75458	-19.5353	0.00726	-22.4564	3.76767	-16.5461	0.000823899	-22.1437	3.76297
-22.58	3.70102	-21.9311	0.000130468	-22.5998	3.83566	-15.2322	0.000461391	-23.1093	3.69244	-19.5243	0.00757	-22.4455	3.70571	-16.5351	0.000893725	-22.1327	3.70091
-22.569	3.62894	-21.9202	0.000107986	-22.5888	3.8019	-15.2212	0.000470363	-23.0983	3.62033	-19.5133	0.00788	-22.4345	3.63379	-16.5241	0.000978673	-22.1217	3.62889
-22.558	3.54751	-21.9092	8.91138e-05	-22.5779	3.75734	-15.2102	0.000479253	-23.0873	3.53887	-19.5023	0.00818	-22.4235	3.55254	-16.5131	0.00108	-22.1107	3.54753
-22.547	3.45743	-20.243	0.000105779	-22.5669	3.70237	-15.1992	0.000488018	-23.0762	3.44876	-19.4913	0.00848	-22.4125	3.46266	-16.5021	0.00121	-22.0997	3.45752
-22.536	3.35946	-20.2321	0.000118992	-22.5559	3.63747	-15.1881	0.000496681	-23.0652	3.35077	-19.4804	0.00878	-22.4015	3.36488	-16.4911	0.00136	-22.0887	3.35962
-22.525	3.2544	-20.2211	0.000133472	-22.545	3.56319	-15.1771	0.000505183	-23.0542	3.24569	-19.4694	0.00907	-22.3905	3.26003	-16.4801	0.00155	-22.0777	3.25464
-22.514	3.14311	-20.2102	0.000149283	-22.534	3.48015	-15.1661	0.000513435	-23.0432	3.13439	-19.4584	0.00936	-22.3795	3.14893	-16.4691	0.00178	-22.0667	3.14342
-22.503	3.02644	-20.1992	0.000166488	-22.523	3.38904	-15.1551	0.000521398	-23.0322	3.01773	-19.4474	0.00964	-22.3686	3.03246	-16.4581	0.00206	-22.0557	3.02683
-22.492	2.90531	-20.1882	0.000185142	-22.5121	3.2906	-15.1441	0.000529038	-23.0211	2.89662	-19.4364	0.00991	-22.3576	2.91151	-16.4471	0.0024	-22.0447	2.90578
-22.481	2.78059	-20.1773	0.000205295	-22.5011	3.18562	-15.1331	0.000536322	-23.0101	2.77194	-19.4254	0.01017	-22.3466	2.78697	-16.4361	0.00282	-22.0337	2.78114
-22.47	2.65319	-20.1663	0.000226996	-22.4901	3.07491	-15.122	0.000543221	-22.9991	2.64458	-19.4145	0.01042	-22.3356	2.65972	-16.4251	0.00332	-22.0227	2.65381
-22.459	2.52398	-20.1553	0.000250262	-22.4792	2.95931	-15.111	0.000549714	-22.9881	2.51544	-19.4035	0.01066	-22.3246	2.53064	-16.4141	0.00393	-22.0117	2.52466
-22.448	2.3938	-20.1444	0.00027512	-22.4682	2.83967	-15.1	0.000556183	-22.9771	2.38535	-19.3925	0.01089	-22.3137	2.40058	-16.4031	0.00466	-22.0007	2.39455
-22.437	2.26348	-20.1334	0.000301578	-22.4573	2.71685	-15.089	0.000562611	-22.9661	2.25514	-19.3815	0.0111	-22.3027	2.27035	-16.3921	0.00554	-21.9897	2.26429
-22.426	2.13379	-20.1225	0.000329632	-22.4463	2.59169	-15.078	0.000568584	-22.955	2.12558	-19.3705	0.0113	-22.2917	2.14072	-16.3811	0.0066	-21.9787	2.13465
-22.415	2.00545	-20.1115	0.00035926	-22.4353	2.46501	-15.067	0.000574093	-22.944	1.99739	-19.3595	0.01149	-22.2807	2.01241	-16.3701	0.00787	-21.9677	2.00636
-22.404	1.87914	-20.1005	0.000390426	-22.4244	2.33763	-15.0559	0.000579136	-22.933	1.87124	-19.3486	0.01168	-22.2697	1.8861	-16.3591	0.00938	-21.9567	1.88009
-22.393	1.75546	-20.0896	0.000423078	-22.4134	2.2103	-15.0449	0.000583716	-22.922	1.74775	-19.3376	0.01186	-22.2587	1.76239	-16.3481	0.01119	-21.9457	1.75644
-22.382	1.63496	-20.0786	0.000457144	-22.4025	2.08375	-15.0339	0.00058784	-22.911	1.62747	-19.3266	0.01203	-22.2478	1.64184	-16.3371	0.01332	-21.9347	1.63597
-22.371	1.51814	-20.0677	0.000492534	-22.3915	1.95866	-15.0229	0.000591528	-22.9	1.51087	-19.3156	0.01218	-22.2368	1.52493	-16.3261	0.01585	-21.9237	1.51917
-22.36	1.40541	-20.0567	0.000529139	-22.3805	1.83567	-15.0119	0.000594796	-22.889	1.39838	-19.3046	0.01232	-22.2258	1.41208	-16.3151	0.01884	-21.9127	1.40644
-22.349	1.29711	-20.0457	0.000566833	-22.3696	1.71532	-15.0008	0.000597767	-22.8779	1.29034	-19.2937	0.01245	-22.2148	1.30365	-16.3041	0.02235	-21.9017	1.29815
-22.338	1.19355	-20.0348	0.000605467	-22.3586	1.59815	-14.9898	0.000600469	-22.8669	1.18704	-19.2827	0.01257	-22.2038	1.19992	-16.2932	0.02646	-21.8908	1.19458
-22.327	1.09493	-20.0238	0.000644878	-22.3477	1.4846	-14.9788	0.000602975	-22.8559	1.0887	-19.2717	0.01268	-22.1929	1.10112	-16.2822	0.03127	-21.8798	1.09595
-22.316	1.00143	-20.0129	0.000684882	-22.3367	1.37505	-14.9678	0.000605323	-22.8449	0.99548	-19.2607	0.01277	-22.1819	1.00741	-16.2711	0.03688	-21.8688	1.00243
-22.305	0.91314	-20.0019	0.00072528	-22.3257	1.26984	-14.9568	0.0006074	-22.8339	0.90749	-19.2497	0.01286	-22.1709	0.9189	-16.2602	0.04339	-21.8578	0.91413
-22.294	0.83013	-19.9909	0.000765856	-22.3148	1.16922	-14.9458	0.000609234	-22.8228	0.82476	-19.2387	0.01293	-22.1599	0.83565	-16.2492	0.05092	-21.8468	0.83108
-22.283	0.75238	-19.98	0.000806382	-22.3038	1.0734	-14.9347	0.000610857	-22.8118	0.74731	-19.2278	0.013	-22.1489	0.75765	-16.2382	0.05961	-21.8358	0.7533
-22.272	0.67985	-19.969	0.000846618	-22.2929	0.98254	-14.9237	0.000612302	-22.8008	0.67508	-19.2168	0.01305	-22.138	0.68486	-16.2272	0.0696	-21.8248	0.68074
-22.261	0.61246	-19.9581	0.000886312	-22.2819	0.89671	-14.9127	0.000613603	-22.7898	0.60799	-19.2058	0.0131	-22.127	0.6172	-16.2162	0.08106	-21.8138	0.61331
-22.25	0.55008	-19.9471	0.000925209	-22.2709	0.81597	-14.9017	0.00061479	-22.7788	0.5459	-19.1948	0.01314	-22.116	0.55455	-16.2052	0.09414	-21.8028	0.55089
-22.239	0.49256	-19.9361	0.000963046	-22.26	0.74032	-14.8907	0.000615897	-22.7678	0.48867	-19.1838	0.01319	-22.105	0.49676	-16.1942	0.10904	-21.7918	0.49333
-22.228	0.43972	-19.9252	0.000999562	-22.249	0.6697	-14.8797	0.000616952	-22.7568	0.43611	-19.1729	0.01323	-22.094	0.44366	-16.1832	0.12594	-21.7808	0.44045
-22.217	0.39137	-19.9142	0.00103	-22.238	0.60403	-14.8687	0.000617982	-22.7457	0.38803	-19.1619	0.01327	-22.083	0.39503	-16.1722	0.14506	-21.7698	0.39205
-22.206	0.34728	-19.9032	0.00107	-22.2271	0.54319	-14.8576	0.000619011	-22.7347	0.3442	-19.1509	0.0133	-22.0721	0.35068	-16.1612	0.16659	-21.7588	0.34792
-22.195	0.30722	-19.8923	0.0011	-22.2161	0.48704	-14.8466	0.000620062	-22.7237	0.3044	-19.1399	0.01334	-22.0611	0.31037	-16.1502	0.19078	-21.7478	0.30782
-22.184	0.27097	-19.8813	0.00113	-22.2052	0.43541	-14.8356	0.000621155	-22.7127	0.26838	-19.1289	0.01338	-22.0501	0.27387	-16.1392	0.21785	-21.7368	0.27152
-22.173	0.23827	-19.8703	0.00115	-22.1942	0.38811	-14.8246	0.000622307	-22.7017	0.23591	-19.118	0.01342	-22.0391	0.24093	-16.1282	0.24803	-21.7258	0.23878
-22.162	0.20888	-19.8594	0.00118	-22.1832	0.34492	-14.8136	0.000623534	-22.6906	0.20674	-19.107	0.01346	-22.0281	0.21132	-16.1172	0.28157	-21.7148	0.20935
-22.151	0.18257	-19.8484	0.0012	-22.1723	0.30564	-14.8026	0.000624845	-22.6796	0.18063	-19.096	0.01352	-22.0172	0.18478	-16.1062	0.31871	-21.7038	0.183
-22.14	0.15909	-19.8375	0.00122	-22.1613	0.27003	-14.7915	0.000626253	-22.6686	0.15733	-19.085	0.01358	-22.0062	0.1611	-16.0952	0.35969	-21.6928	0.15948
-22.129	0.13821	-19.8265	0.00123	-22.1503	0.23787	-14.7805	0.000627764	-22.6576	0.13663	-19.074	0.01365	-21.9952	0.14002	-16.0842	0.40474	-21.6818	0.13856
-22.118	0.1197	-19.8156	0.00124	-22.1394	0.20892	-14.7695	0.000629386	-22.6466	0.11829	-19.063	0.01374	-21.9842	0.12134	-16.0732	0.45409	-21.6708	0.12002
-22.107	0.10336	-19.8046	0.00125	-22.1284	0.18295	-14.7585	0.00063148	-22.6356	0.1021	-19.0521	0.01384	-21.9732	0.10483	-16.0622	0.50794	-21.6598	0.10365
-22.096	0.08899	-19.7936	0.00126	-22.1175	0.15974	-14.7475	0.000634048	-22.6245	0.08786	-19.0411	0.01397	-21.9622	0.0903	-16.0512	0.56649	-21.6488	0.08925
-22.085	0.07638	-19.7827	0.00126	-22.1065	0.13906	-14.7364	0.000636747	-22.6135	0.07538	-19.0301	0.01411	-21.9513	0.07755	-16.0402	0.6299	-21.6378	0.07661
-22.074	0.06536	-19.7717	0.00126	-22.0955	0.1207	-14.7254	0.000639537	-22.6025	0.06448	-19.0191	0.01426	-21.9403	0.06639	-16.0292	0.69833	-21.6268	0.06556
-22.063	0.05576	-19.7607	0.00125	-22.0846	0.10445	-14.7144	0.000642429	-22.5915	0.05498	-19.0081	0.01444	-21.9293	0.05667	-16.0182	0.77189	-21.6158	0.05594
-22.052	0.04742	-19.7498	0.00124	-22.0736	0.09013	-14.7034	0.000645415	-22.5805	0.04674	-18.9972	0.01463	-21.9183	0.04823	-16.0072	0.85064	-21.6048	0.04758
-22.041	0.04021	-19.7388	0.00124	-22.0627	0.07754	-14.6924	0.000648492	-22.5695	0.03962	-18.9862	0.01485	-21.9073	0.04092	-15.9962	0.93463	-21.5938	0.04036
-22.03	0.034	-19.7279	0.00122	-22.0517	0.06651	-14.6814	0.000651653	-22.5584	0.03348	-18.9752	0.01509	-21.8964	0.03462	-15.9852	1.02383	-21.5828	0.03412
-22.019	0.02865	-19.7169	0.00121	-22.0407	0.05688	-14.6703	0.000654892	-22.5474	0.0282	-18.9642	0.01536	-21.8854	0.02919	-15.9742	1.11819	-21.5718	0.02876
-22.008	0.02408	-19.7059	0.00119	-22.0298	0.04851	-14.6593	0.000658203	-22.5364	0.02369	-18.9532	0.01565	-21.8744	0.02455	-15.9632	1.21759	-21.5608	0.02417
-21.9969	0.02017	-19.695	0.00117	-22.0188	0.04124	-14.6483	0.00066158	-22.5254	0.01984	-18.9422	0.01596	-21.8634	0.02058	-15.9522	1.32186	-21.5498	0.02025
-21.9859	0.01685	-19.684	0.00114	-22.0079	0.03496	-14.6373	0.000665016	-22.5144	0.01656	-18.9312	0.0163	-21.8524	0.0172	-15.9412	1.43074	-21.5388	0.01692
-21.9749	0.01403	-19.673	0.00112	-21.9969	0.02955	-14.6263	0.000668506	-22.5034	0.01378	-18.9203	0.01666	-21.8414	0.01433	-15.9302	1.54395	-21.5278	0.01409
-21.964	0.01165	-19.6621	0.00109	-21.9859	0.0249	-14.6153	0.000672041	-22.4923	0.01144	-18.9093	0.01704	-21.8305	0.01191	-15.9192	1.66112	-21.5169	0.0117
-21.953	0.00964	-19.6511	0.00106	-21.975	0.02092	-14.6042	0.000675938	-22.4813	0.00946	-18.8983	0.01744	-21.8195	0.00986	-15.9083	1.78181	-21.5058	0.00969
-21.9419	0.00796	-19.6402	0.00103	-21.964	0.01753	-14.5932	0.000680186	-22.4703	0.0078	-18.8873	0.01785	-21.8085	0.00814	-15.8972	1.90553	-21.4948	0.00799
-21.9309	0.00654	-19.6292	0.001	-21.953	0.01464	-14.5822	0.00068444	-22.4593	0.00642	-18.8763	0.01829	-21.7975	0.0067	-15.8863	2.03172	-21.4839	0.00658
-21.9199	0.00537	-19.6182	0.000967469	-21.9421	0.01219	-14.5712	0.000688722	-22.4483	0.00526	-18.8654	0.01874	-21.7865	0.0055	-15.8752	2.15976	-21.4729	0.0054
-21.9089	0.00439	-19.6073	0.000934268	-21.9311	0.01012	-14.5602	0.000692961	-22.4373	0.0043	-18.8544	0.0192	-21.7755	0.0045	-15.8643	2.28897	-21.4619	0.00441
-21.8979	0.00358	-19.5963	0.000900765	-21.9202	0.00838	-14.5492	0.000697161	-22.4262	0.0035	-18.8434	0.01967	-21.7646	0.00367	-15.8533	2.41861	-21.4509	0.0036
-21.8869	0.00291	-19.5853	0.000867224	-21.9092	0.00692	-14.5381	0.000701297	-22.4152	0.00284	-18.8324	0.02015	-21.7536	0.00299	-15.8423	2.5479	-21.4399	0.00293
-21.8759	0.00236	-19.5744	0.000833898	-21.8982	0.00569	-14.5271	0.000705329	-22.4042	0.0023	-18.8214	0.02062	-21.7426	0.00242	-15.8313	2.67604	-21.4289	0.00237
-21.8649	0.0019	-19.5634	0.000801025	-21.8873	0.00467	-14.5161	0.000709228	-22.3932	0.00186	-18.8104	0.0211	-21.7316	0.00196	-15.8203	2.80217	-21.4179	0.00192
-21.8539	0.00153	-19.5525	0.000768828	-21.8763	0.00382	-14.5051	0.000712965	-22.3822	0.0015	-18.7995	0.02158	-21.7206	0.00158	-15.8093	2.92542	-21.4069	0.00154
-21.8429	0.00123	-19.5415	0.000737509	-21.8653	0.00312	-14.4941	0.000716511	-22.3712	0.0012	-18.7885	0.02204	-21.7097	0.00127	-15.7983	3.0449	-21.3959	0.00124
-21.8319	0.000986067	-19.5306	0.000707254	-21.8544	0.00254	-14.4831	0.000719834	-22.3601	0.000961507	-18.7775	0.02249	-21.6987	0.00102	-15.7873	3.15972	-21.3849	0.000992466
-21.8209	0.000787053	-19.5196	0.000678224	-21.8434	0.00206	-14.472	0.000722902	-22.3491	0.000766969	-18.7665	0.02292	-21.6877	0.000812323	-15.7763	3.26901	-21.3739	0.000792302
-21.8099	0.000626308	-19.5086	0.000650557	-21.8325	0.00166	-14.461	0.000725686	-22.3381	0.000609937	-18.7555	0.02334	-21.6767	0.000646947	-15.7653	3.3719	-21.3629	0.000630598
-21.7989	0.000496887	-19.4977	0.000624371	-21.8215	0.00134	-14.45	0.000728184	-22.3271	0.000483588	-18.7446	0.02372	-21.6657	0.000513687	-15.7543	3.46757	-21.3519	0.000500382
-21.7879	0.000393018	-19.4867	0.000599757	-21.8105	0.00108	-14.439	0.000730319	-22.3161	0.00038225	-18.7336	0.02408	-21.6547	0.000406649	-15.7433	3.55521	-21.3409	0.000395856
-21.7769	0.000309923	-19.4757	0.000576784	-21.7996	0.000863035	-14.428	0.00073209	-22.3051	0.000301232	-18.7226	0.02441	-21.6438	0.000320945	-15.7323	3.6341	-21.3299	0.00031222
-21.7659	0.000243658	-19.4648	0.0005555	-21.7886	0.000689548	-14.417	0.000733476	-22.294	0.000236667	-18.7116	0.02469	-21.6328	0.000252542	-15.7213	3.70356	-21.3189	0.00024551
-21.7549	0.000190983	-19.4538	0.000535927	-21.7777	0.000549305	-14.4059	0.000734461	-22.283	0.000185377	-18.7006	0.02495	-21.6218	0.000198119	-15.7103	3.76298	-21.3079	0.000192472
-21.7439	0.000149243	-19.4428	0.000518069	-21.7667	0.00043629	-14.3949	0.00073537	-22.272	0.000144763	-18.6897	0.02518	-21.6108	0.000154956	-15.6993	3.81185	-21.2969	0.000150435
-21.7329	0.000116273	-19.4319	0.00050191	-21.7557	0.000345502	-14.3839	0.000736196	-22.261	0.000112704	-18.6787	0.02537	-21.5998	0.000120832	-15.6883	3.84994	-21.2859	0.000117225
-21.7219	0	-19.4209	0.000487416	-21.7448	0.000272797	-14.3729	0.000736608	-22.25	0	-18.6677	0.02551	-21.5889	0	-15.6773	3.87689	-21.2749	0
-20.6878	0.000103308	-19.41	0.000474538	-21.7338	0.000165957	-14.3619	0.000736602	-21.4567	0.000100411	-18.6567	0.02561	-20.3589	0.000106982	-15.6663	3.89256	-20.3511	0.000104073
-20.6768	0.000131006	-19.399	0.000463211	-21.7229	0.000130702	-14.3508	0.000736201	-21.4457	0.000127417	-18.6457	0.02565	-20.3479	0.00013555	-15.6553	3.89679	-20.3401	0.000131952
-20.6658	0.000165629	-19.388	0.000453358	-21.7119	0.000102628	-14.3398	0.000735472	-21.4347	0.000161196	-18.6347	0.02564	-20.3369	0.000171229	-15.6443	3.89465	-20.3291	0.000166794
-20.6548	0.000208769	-19.3771	0.000444894	-21.7009	8.03422e-05	-14.3288	0.000734381	-21.4237	0.000203312	-18.6238	0.02558	-20.3259	0.000215649	-15.6333	3.88617	-20.3181	0.000210199
-20.6438	0.000262351	-19.3661	0.000437726	-20.7144	0.000110638	-14.3178	0.000733011	-21.4127	0.000255656	-18.6128	0.02546	-20.315	0.000270774	-15.6223	3.86606	-20.3072	0.000264101
-20.6328	0.000328689	-19.3552	0.000431753	-20.7034	0.00014006	-14.3068	0.000731425	-21.4017	0.000320502	-18.6018	0.02529	-20.304	0.000338968	-15.6113	3.83449	-20.2962	0.000330822
-20.6217	0.000410557	-19.3442	0.000426872	-20.6925	0.000176773	-14.2958	0.000729698	-21.3907	0.000400579	-18.5908	0.02507	-20.293	0.000423058	-15.6003	3.79174	-20.2852	0.000413148
-20.6107	0.000588781	-19.3332	0.000422979	-20.6815	0.000264246	-14.2848	0.000727917	-21.3796	0.000499145	-18.5798	0.0248	-20.282	0.00052642	-15.5893	3.73818	-20.2742	0.000514405
-20.5998	0.000734251	-19.3223	0.000419969	-20.6705	0.000374435	-14.2737	0.000726184	-21.3686	0.000695217	-18.5689	0.02451	-20.271	0.000733617	-15.5783	3.67429	-20.2632	0.000716694
-20.5888	0.000913014	-19.3113	0.00041774	-20.6596	0.000471041	-14.2627	0.000725158	-21.3576	0.000864492	-18.5579	0.02418	-20.2601	0.000911038	-15.5673	3.60062	-20.2522	0.000890538
-20.5778	0.00113	-19.3004	0.000416194	-20.6486	0.000590851	-14.2517	0.000724963	-21.3466	0.00107	-18.5469	0.02381	-20.2491	0.00113	-15.5563	3.51781	-20.2412	0.0011
-20.5667	0.0014	-19.2894	0.000415256	-20.6377	0.000738984	-14.2407	0.000725171	-21.3356	0.00133	-18.5359	0.02339	-20.2381	0.00139	-15.5453	3.42657	-20.2302	0.00136
-20.5557	0.00176	-19.2784	0.000414841	-20.6267	0.000921575	-14.2297	0.000725937	-21.3245	0.00163	-18.5249	0.02294	-20.2271	0.00171	-15.5343	3.32765	-20.2192	0.00168
-20.5447	0.00217	-19.2675	0.000414845	-20.6157	0.00115	-14.2187	0.000727373	-21.3135	0.00201	-18.5139	0.02245	-20.2161	0.00211	-15.5233	3.22187	-20.2082	0.00206
-20.5337	0.0027	-19.2565	0.000415195	-20.6048	0.00142	-14.2076	0.000729647	-21.3025	0.00246	-18.503	0.02194	-20.2051	0.00258	-15.5123	3.11007	-20.1972	0.00253
-20.5227	0.00331	-19.2456	0.000416218	-20.5938	0.00176	-14.1966	0.000732925	-21.2915	0.00304	-18.492	0.02139	-20.1942	0.00315	-15.5014	2.99313	-20.1862	0.00312
-20.5117	0.00404	-19.2346	0.000417854	-20.5829	0.00217	-14.1856	0.000737364	-21.2805	0.00371	-18.481	0.02082	-20.1832	0.00383	-15.4903	2.87193	-20.1752	0.00381
-20.5007	0.00492	-19.2236	0.000419659	-20.5719	0.00266	-14.1746	0.000743152	-21.2695	0.00451	-18.47	0.02023	-20.1722	0.00465	-15.4794	2.74735	-20.1642	0.00463
-20.4897	0.00597	-19.2127	0.000421585	-20.5609	0.00326	-14.1636	0.000750452	-21.2584	0.00547	-18.459	0.01963	-20.1612	0.00562	-15.4683	2.62029	-20.1532	0.00564
-20.4787	0.00723	-19.2017	0.000423597	-20.55	0.00399	-14.1525	0.000759435	-21.2474	0.00662	-18.448	0.01901	-20.1502	0.00683	-15.4574	2.4916	-20.1422	0.00682
-20.4677	0.00872	-19.1907	0.000425667	-20.539	0.00486	-14.1415	0.000770274	-21.2364	0.00798	-18.4371	0.01839	-20.1393	0.00822	-15.4464	2.36212	-20.1312	0.00822
-20.4567	0.0105	-19.1798	0.000427775	-20.528	0.0059	-14.1305	0.000783137	-21.2254	0.00959	-18.4261	0.01776	-20.1283	0.00986	-15.4354	2.23266	-20.1202	0.00989
-20.4457	0.01261	-19.1688	0.000429906	-20.5171	0.00715	-14.1195	0.000798192	-21.2144	0.0115	-18.4151	0.01714	-20.1173	0.01181	-15.4244	2.10397	-20.1092	0.01185
-20.4347	0.01518	-19.1578	0.000432104	-20.5061	0.00863	-14.1085	0.000815598	-21.2034	0.01375	-18.4041	0.01651	-20.1063	0.01414	-15.4134	1.97675	-20.0982	0.01417
-20.4237	0.01813	-19.1469	0.000434367	-20.4952	0.0104	-14.0975	0.000835506	-21.1924	0.01639	-18.3931	0.01589	-20.0953	0.01683	-15.4024	1.85179	-20.0872	0.01689
-20.4127	0.02159	-19.1359	0.000436647	-20.4842	0.01249	-14.0864	0.000858059	-21.1813	0.01949	-18.3822	0.01528	-20.0844	0.01998	-15.3914	1.72948	-20.0762	0.02008
-20.4017	0.02573	-19.125	0.000438949	-20.4732	0.01496	-14.0754	0.000883386	-21.1703	0.0231	-18.3712	0.01468	-20.0734	0.02366	-15.3804	1.61044	-20.0652	0.02381
-20.3907	0.0305	-19.114	0.000441284	-20.4623	0.01786	-14.0644	0.000911609	-21.1593	0.02739	-18.3602	0.01409	-20.0624	0.02794	-15.3694	1.49514	-20.0542	0.02823
-20.3797	0.03605	-19.103	0.00044366	-20.4513	0.02126	-14.0534	0.00094283	-21.1483	0.0323	-18.3492	0.01352	-20.0514	0.0329	-15.3584	1.38399	-20.0432	0.0333
-20.3687	0.04249	-19.0921	0.000446108	-20.4403	0.02524	-14.0424	0.000977163	-21.1373	0.03802	-18.3382	0.01296	-20.0404	0.03863	-15.3474	1.27733	-20.0322	0.03917
-20.3577	0.04996	-19.0811	0.00044864	-20.4294	0.02988	-14.0314	0.00101	-21.1262	0.0446	-18.3272	0.01243	-20.0294	0.04532	-15.3364	1.17544	-20.0212	0.04603
-20.3467	0.05858	-19.0702	0.000451246	-20.4184	0.03527	-14.0204	0.00106	-21.1152	0.05216	-18.3163	0.01191	-20.0185	0.05294	-15.3254	1.07852	-20.0102	0.05386
-20.3357	0.0685	-19.0592	0.000453933	-20.4075	0.04151	-14.0093	0.0011	-21.1042	0.06085	-18.3053	0.01141	-20.0075	0.06167	-15.3144	0.98674	-19.9992	0.06286
-20.3247	0.0799	-19.0482	0.000456708	-20.3965	0.04871	-13.9983	0.00115	-21.0932	0.0708	-18.2943	0.01093	-19.9965	0.07165	-15.3034	0.9002	-19.9882	0.07316
-20.3137	0.09296	-19.0373	0.000459574	-20.3855	0.057	-13.9873	0.0012	-21.0822	0.08215	-18.2833	0.01047	-19.9855	0.0831	-15.2924	0.81894	-19.9772	0.08494
-20.3027	0.10786	-19.0263	0.00046253	-20.3746	0.0665	-13.9763	0.00125	-21.0712	0.09506	-18.2723	0.01003	-19.9745	0.09605	-15.2814	0.74297	-19.9662	0.09835
-20.2917	0.12483	-19.0154	0.000465572	-20.3636	0.07737	-13.9653	0.00131	-21.0601	0.1097	-18.2614	0.00961	-19.9636	0.11071	-15.2704	0.67225	-19.9552	0.11358
-20.2807	0.1441	-19.0044	0.000468692	-20.3527	0.08976	-13.9543	0.00137	-21.0491	0.12627	-18.2504	0.00921	-19.9526	0.12727	-15.2594	0.60669	-19.9442	0.13084
-20.2697	0.16591	-18.9934	0.000471878	-20.3417	0.10383	-13.9432	0.00143	-21.0381	0.14496	-18.2394	0.00883	-19.9416	0.14593	-15.2484	0.54627	-19.9332	0.15032
-20.2587	0.19053	-18.9825	0.000475115	-20.3307	0.11975	-13.9322	0.0015	-21.0271	0.16597	-18.2284	0.00847	-19.9306	0.16689	-15.2374	0.49072	-19.9222	0.17227
-20.2477	0.21825	-18.9715	0.000478383	-20.3198	0.13773	-13.9212	0.00157	-21.0161	0.1896	-18.2174	0.00812	-19.9196	0.19037	-15.2264	0.43995	-19.9112	0.19692
-20.2367	0.24937	-18.9606	0.000481659	-20.3088	0.15794	-13.9102	0.00164	-21.0051	0.21596	-18.2065	0.00779	-19.9086	0.21658	-15.2154	0.39376	-19.9002	0.22452
-20.2257	0.28429	-18.9496	0.000484916	-20.2979	0.1806	-13.8992	0.00172	-20.994	0.24542	-18.1955	0.00749	-19.8977	0.24585	-15.2044	0.35198	-19.8893	0.25543
-20.2147	0.32319	-18.9386	0.000488125	-20.2869	0.20592	-13.8881	0.0018	-20.983	0.2781	-18.1845	0.0072	-19.8867	0.27829	-15.1934	0.31443	-19.8783	0.28978
-20.2037	0.36651	-18.9277	0.000491253	-20.2759	0.23411	-13.8771	0.00188	-20.972	0.31433	-18.1735	0.00692	-19.8757	0.3142	-15.1824	0.2809	-19.8673	0.32794
-20.1927	0.4146	-18.9167	0.000494259	-20.265	0.26539	-13.8661	0.00196	-20.961	0.35437	-18.1625	0.00666	-19.8647	0.35386	-15.1714	0.25121	-19.8563	0.3702
-20.1817	0.46783	-18.9057	0.000497126	-20.254	0.29999	-13.8551	0.00204	-20.95	0.39849	-18.1515	0.00641	-19.8537	0.39753	-15.1604	0.22518	-19.8453	0.41688
-20.1707	0.52659	-18.8948	0.00050015	-20.243	0.33813	-13.8441	0.00213	-20.939	0.44698	-18.1406	0.00617	-19.8427	0.44548	-15.1494	0.20262	-19.8343	0.46831
-20.1597	0.59129	-18.8838	0.000503292	-20.2321	0.38002	-13.8331	0.00222	-20.9279	0.50011	-18.1296	0.00594	-19.8318	0.49798	-15.1384	0.18339	-19.8233	0.52481
-20.1487	0.66231	-18.8729	0.000506165	-20.2211	0.42587	-13.822	0.00231	-20.9169	0.55817	-18.1186	0.00572	-19.8208	0.55531	-15.1274	0.16734	-19.8123	0.58671
-20.1377	0.74006	-18.8619	0.00050873	-20.2102	0.47593	-13.811	0.0024	-20.9059	0.62142	-18.1076	0.00551	-19.8098	0.61774	-15.1164	0.15435	-19.8013	0.65434
-20.1267	0.82494	-18.8509	0.000510947	-20.1992	0.5303	-13.8	0.0025	-20.8949	0.69014	-18.0966	0.0053	-19.7988	0.68553	-15.1054	0.14432	-19.7903	0.72804
-20.1157	0.91734	-18.84	0.000512782	-20.1882	0.58919	-13.789	0.00259	-20.8839	0.76459	-18.0857	0.00511	-19.7878	0.75895	-15.0945	0.13716	-19.7793	0.80813
-20.1047	1.01765	-18.829	0.000514191	-20.1773	0.65273	-13.778	0.00269	-20.8729	0.84502	-18.0747	0.00492	-19.7769	0.83825	-15.0834	0.13283	-19.7683	0.89494
-20.0937	1.12625	-18.818	0.000515163	-20.1663	0.72118	-13.767	0.00279	-20.8618	0.93167	-18.0637	0.00474	-19.7659	0.92366	-15.0724	0.1313	-19.7573	0.98877
-20.0827	1.24348	-18.8071	0.00051566	-20.1553	0.79441	-13.7559	0.00288	-20.8508	1.02474	-18.0527	0.00456	-19.7549	1.01542	-15.0615	0.13258	-19.7463	1.08994
-20.0717	1.36968	-18.7961	0.000515659	-20.1444	0.87256	-13.7449	0.00298	-20.8398	1.12445	-18.0417	0.00439	-19.7439	1.11374	-15.0505	0.13669	-19.7353	1.19871
-20.0607	1.50516	-18.7852	0.000515175	-20.1334	0.95566	-13.7339	0.00307	-20.8288	1.23097	-18.0307	0.00423	-19.7329	1.2188	-15.0395	0.14369	-19.7243	1.31535
-20.0497	1.65027	-18.7742	0.000514194	-20.1225	1.04367	-13.7229	0.00317	-20.8178	1.34444	-18.0198	0.00408	-19.7219	1.33079	-15.0285	0.15367	-19.7133	1.44011
-20.0387	1.8051	-18.7632	0.000512703	-20.1115	1.13653	-13.7119	0.00326	-20.8068	1.465	-18.0088	0.00393	-19.711	1.44984	-15.0175	0.16676	-19.7023	1.57319
-20.0277	1.97003	-18.7523	0.000510701	-20.1005	1.23412	-13.7009	0.00336	-20.7957	1.59273	-17.9978	0.00378	-19.7	1.57609	-15.0065	0.1831	-19.6913	1.71478
-20.0167	2.14503	-18.7413	0.000508276	-20.0896	1.33626	-13.6898	0.00345	-20.7847	1.72776	-17.9868	0.00365	-19.689	1.70962	-14.9955	0.20286	-19.6803	1.86511
-20.0057	2.33024	-18.7304	0.000505435	-20.0786	1.4428	-13.6788	0.00354	-20.7737	1.86998	-17.9758	0.00352	-19.678	1.85051	-14.9845	0.22624	-19.6693	2.02415
-19.9947	2.5257	-18.7194	0.000502079	-20.0677	1.55333	-13.6678	0.00363	-20.7627	2.01945	-17.9648	0.00339	-19.667	1.9988	-14.9735	0.25349	-19.6583	2.19208
-19.9837	2.73141	-18.7084	0.000498221	-20.0567	1.66756	-13.6568	0.00372	-20.7517	2.17612	-17.9539	0.00328	-19.6561	2.15449	-14.9625	0.28483	-19.6473	2.36898
-19.9727	2.94727	-18.6975	0.000493884	-20.0457	1.78511	-13.6458	0.0038	-20.7406	2.33989	-17.9429	0.00316	-19.6451	2.31764	-14.9515	0.32056	-19.6363	2.55467
-19.9617	3.17312	-18.6865	0.000489094	-20.0348	1.90552	-13.6348	0.00389	-20.7296	2.51063	-17.9319	0.00306	-19.6341	2.48806	-14.9405	0.36096	-19.6253	2.74917
-19.9507	3.40872	-18.6756	0.000483882	-20.0238	2.02829	-13.6237	0.00397	-20.7186	2.68819	-17.9209	0.00296	-19.6231	2.66575	-14.9295	0.40634	-19.6143	2.95238
-19.9397	3.65379	-18.6646	0.000478381	-20.0129	2.15295	-13.6127	0.00405	-20.7076	2.87239	-17.9099	0.00287	-19.6121	2.85066	-14.9185	0.45702	-19.6033	3.16414
-19.9287	3.90793	-18.6536	0.000472685	-20.0019	2.27877	-13.6017	0.00413	-20.6966	3.06292	-17.899	0.00278	-19.6012	3.04245	-14.9075	0.51334	-19.5923	3.38423
-19.9176	4.17069	-18.6427	0.000466791	-19.9909	2.40517	-13.5907	0.0042	-20.6856	3.25955	-17.888	0.0027	-19.5902	3.24103	-14.8965	0.57562	-19.5813	3.61239
-19.9066	4.44161	-18.6317	0.000460728	-19.98	2.53148	-13.5797	0.00427	-20.6745	3.462	-17.877	0.00262	-19.5792	3.44619	-14.8855	0.6442	-19.5703	3.8483
-19.8956	4.72002	-18.6207	0.000454475	-19.969	2.65699	-13.5686	0.00434	-20.6635	3.66986	-17.866	0.00255	-19.5682	3.65769	-14.8745	0.7194	-19.5593	4.09158
-19.8847	5.00517	-18.6098	0.000448041	-19.9581	2.781	-13.5576	0.0044	-20.6525	3.88278	-17.855	0.00248	-19.5572	3.87526	-14.8635	0.80155	-19.5483	4.34181
-19.8736	5.29636	-18.5988	0.000441468	-19.9471	2.90277	-13.5466	0.00447	-20.6415	4.10045	-17.844	0.00242	-19.5462	4.09859	-14.8525	0.89093	-19.5373	4.59851
-19.8626	5.59276	-18.5879	0.000434804	-19.9361	3.02157	-13.5356	0.00452	-20.6305	4.32232	-17.8331	0.00236	-19.5353	4.32736	-14.8415	0.98783	-19.5263	4.86122
-19.8516	5.89349	-18.5769	0.000428095	-19.9252	3.13668	-13.5246	0.00458	-20.6195	4.548	-17.8221	0.00231	-19.5243	4.56121	-14.8305	1.0925	-19.5154	5.12931
-19.8406	6.1976	-18.5659	0.00042139	-19.9142	3.24741	-13.5136	0.00463	-20.6085	4.77704	-17.8111	0.00226	-19.5133	4.79977	-14.8195	1.20515	-19.5043	5.40207
-19.8296	6.50409	-18.555	0.000414736	-19.9032	3.35309	-13.5025	0.00469	-20.5974	5.00897	-17.8001	0.00222	-19.5023	5.04272	-14.8085	1.32594	-19.4933	5.67891
-19.8186	6.81193	-18.544	0.000408262	-19.8923	3.45309	-13.4915	0.00474	-20.5864	5.24331	-17.7891	0.00218	-19.4913	5.28958	-14.7975	1.45501	-19.4824	5.9591
-19.8076	7.12199	-18.533	0.000402014	-19.8813	3.54684	-13.4805	0.00478	-20.5754	5.48163	-17.7782	0.00214	-19.4804	5.54179	-14.7865	1.59242	-19.4714	6.24387
-19.7966	7.43317	-18.5221	0.00039595	-19.8703	3.63384	-13.4695	0.00483	-20.5644	5.72328	-17.7672	0.0021	-19.4694	5.79893	-14.7755	1.73818	-19.4604	6.53242
-19.7856	7.74233	-18.5111	0.000390111	-19.8594	3.71365	-13.4585	0.00487	-20.5534	5.96591	-17.7562	0.00206	-19.4584	6.05853	-14.7645	1.89223	-19.4494	6.82195
-19.7746	8.0483	-18.5002	0.000384538	-19.8484	3.78593	-13.4475	0.00491	-20.5423	6.20888	-17.7452	0.00203	-19.4474	6.32005	-14.7535	2.05444	-19.4384	7.11158
-19.7636	8.34994	-18.4892	0.000379267	-19.8375	3.85238	-13.4365	0.00495	-20.5313	6.45173	-17.7342	0.002	-19.4364	6.58294	-14.7425	2.2246	-19.4274	7.40044
-19.7526	8.64609	-18.4782	0.000374333	-19.8265	3.91283	-13.4254	0.00499	-20.5203	6.69396	-17.7233	0.00197	-19.4254	6.84663	-14.7315	2.40244	-19.4164	7.68764
-19.7416	8.93566	-18.4673	0.000369771	-19.8156	3.9653	-13.4144	0.00504	-20.5093	6.93509	-17.7123	0.00194	-19.4145	7.11055	-14.7205	2.58749	-19.4054	7.97229
-19.7306	9.21756	-18.4563	0.000365612	-19.8046	4.00974	-13.4034	0.00509	-20.4983	7.17464	-17.7013	0.00191	-19.4035	7.3741	-14.7095	2.77947	-19.3944	8.25349
-19.7196	9.4908	-18.4454	0.000361885	-19.7936	4.04636	-13.3924	0.00513	-20.4873	7.41214	-17.6903	0.00188	-19.3925	7.63668	-14.6985	2.97776	-19.3834	8.53036
-19.7086	9.75441	-18.4344	0.000358616	-19.7827	4.07543	-13.3814	0.00519	-20.4763	7.64717	-17.6793	0.00185	-19.3815	7.89767	-14.6875	3.1817	-19.3724	8.80206
-19.6976	10.0075	-18.4234	0.000355831	-19.7717	4.09735	-13.3704	0.00524	-20.4652	7.87928	-17.6683	0.00182	-19.3705	8.15645	-14.6766	3.3906	-19.3614	9.06774
-19.6866	10.2533	-18.4125	0.000353553	-19.7607	4.11461	-13.3593	0.0053	-20.4542	8.10808	-17.6574	0.00179	-19.3595	8.4124	-14.6655	3.60364	-19.3504	9.32661
-19.6756	10.4911	-18.4015	0.000351802	-19.7498	4.12978	-13.3483	0.00536	-20.4432	8.33711	-17.6464	0.00175	-19.3486	8.6688	-14.6546	3.81994	-19.3394	9.58183
-19.6646	10.7162	-18.3906	0.000350602	-19.7388	4.14162	-13.3373	0.00543	-20.4322	8.56596	-17.6354	0.00172	-19.3376	8.92499	-14.6436	4.03855	-19.3284	9.83267
-19.6536	10.9282	-18.3796	0.000349963	-19.7279	4.14896	-13.3263	0.0055	-20.4212	8.79026	-17.6244	0.00169	-19.3266	9.17633	-14.6326	4.25844	-19.3174	10.0745
-19.6426	11.1266	-18.3686	0.000349903	-19.7169	4.15272	-13.3153	0.00558	-20.4102	9.00959	-17.6134	0.00165	-19.3156	9.42213	-14.6216	4.47851	-19.3064	10.3065
-19.6316	11.3132	-18.3577	0.000350438	-19.7059	4.15396	-13.3042	0.00567	-20.3991	9.22357	-17.6025	0.00162	-19.3046	9.66171	-14.6106	4.69762	-19.2954	10.5283
-19.6206	11.4878	-18.3467	0.000351578	-19.695	4.15361	-13.2932	0.00577	-20.3881	9.43182	-17.5915	0.00158	-19.2937	9.89439	-14.5996	4.91456	-19.2844	10.7392
-19.6096	11.6504	-18.3357	0.000353335	-19.684	4.15292	-13.2822	0.00588	-20.3771	9.63399	-17.5805	0.00155	-19.2827	10.1195	-14.5886	5.12812	-19.2734	10.9389
-19.5986	11.8012	-18.3248	0.000355709	-19.673	4.15303	-13.2712	0.006	-20.3661	9.8318	-17.5695	0.00151	-19.2717	10.3366	-14.5776	5.33704	-19.2624	11.1291
-19.5876	11.9383	-18.3138	0.000358827	-19.6621	4.15528	-13.2602	0.00614	-20.3551	10.0248	-17.5585	0.00147	-19.2607	10.5449	-14.5666	5.54005	-19.2514	11.3093
-19.5766	12.0622	-18.3029	0.000362783	-19.6511	4.1608	-13.2492	0.00628	-20.344	10.2107	-17.5475	0.00143	-19.2497	10.744	-14.5556	5.73588	-19.2404	11.4776
-19.5656	12.1734	-18.2919	0.000367474	-19.6402	4.17092	-13.2381	0.00644	-20.333	10.3893	-17.5366	0.00139	-19.2387	10.9334	-14.5446	5.92328	-19.2294	11.6357
-19.5546	12.2725	-18.2809	0.000372796	-19.6292	4.18691	-13.2271	0.00661	-20.322	10.5603	-17.5256	0.00135	-19.2278	11.1146	-14.5336	6.10101	-19.2184	11.7838
-19.5436	12.3603	-18.27	0.000378743	-19.6182	4.21	-13.2161	0.00679	-20.311	10.7235	-17.5146	0.00131	-19.2168	11.2874	-14.5226	6.26789	-19.2074	11.92
-19.5326	12.4378	-18.259	0.00038533	-19.6073	4.24138	-13.2051	0.00699	-20.3	10.8787	-17.5036	0.00127	-19.2058	11.4494	-14.5116	6.42278	-19.1964	12.0446
-19.5216	12.5059	-18.248	0.000392544	-19.5963	4.28218	-13.1941	0.00721	-20.289	11.0257	-17.4926	0.00123	-19.1948	11.6004	-14.5006	6.56461	-19.1854	12.1578
-19.5106	12.5698	-18.2371	0.000400345	-19.5853	4.33352	-13.1831	0.00744	-20.2779	11.1645	-17.4816	0.00119	-19.1838	11.7423	-14.4896	6.69237	-19.1744	12.2601
-19.4996	12.6303	-18.2261	0.000408715	-19.5744	4.39622	-13.1721	0.00768	-20.2669	11.295	-17.4707	0.00115	-19.1729	11.875	-14.4786	6.81081	-19.1634	12.3522
-19.4886	12.6849	-18.2152	0.000417629	-19.5634	4.47117	-13.161	0.00794	-20.2559	11.4172	-17.4597	0.00111	-19.1619	11.9968	-14.4676	6.91935	-19.1524	12.4348
-19.4776	12.7386	-18.2042	0.000427061	-19.5525	4.55915	-13.15	0.00822	-20.2449	11.5312	-17.4487	0.00107	-19.1509	12.1076	-14.4566	7.01154	-19.1414	12.5084
-19.4666	12.7927	-18.1932	0.000436976	-19.5415	4.66058	-13.139	0.00852	-20.2339	11.641	-17.4377	0.00103	-19.1399	12.2078	-14.4456	7.0864	-19.1304	12.578
-19.4556	12.8444	-18.1823	0.000447338	-19.5306	4.77595	-13.128	0.00883	-20.2229	11.7468	-17.4267	0.000985502	-19.1289	12.2978	-14.4346	7.14337	-19.1194	12.6443
-19.4446	12.8947	-18.1713	0.000458105	-19.5196	4.90552	-13.117	0.00916	-20.2118	11.8468	-17.4158	0.000946313	-19.118	12.3781	-14.4236	7.18201	-19.1085	12.7045
-19.4336	12.9449	-18.1604	0.000469252	-19.5086	5.04938	-13.1059	0.0095	-20.2008	11.9412	-17.4048	0.000907849	-19.107	12.4532	-14.4126	7.20205	-19.0974	12.7633
-19.4226	12.9959	-18.1494	0.00048074	-19.4977	5.20745	-13.0949	0.00986	-20.1898	12.0284	-17.3938	0.000870233	-19.096	12.5238	-14.4016	7.20332	-19.0864	12.8218
-19.4116	13.0488	-18.1384	0.00049249	-19.4867	5.37946	-13.0839	0.01024	-20.1788	12.1087	-17.3828	0.000833587	-19.085	12.5867	-14.3906	7.18584	-19.0755	12.8769
-19.4006	13.1045	-18.1275	0.000504426	-19.4757	5.565	-13.0729	0.01063	-20.1678	12.1824	-17.3718	0.000798032	-19.074	12.6427	-14.3796	7.14975	-19.0645	12.9296
-19.3896	13.1636	-18.1165	0.000516536	-19.4648	5.7635	-13.0619	0.01104	-20.1568	12.2501	-17.3608	0.000763715	-19.063	12.6967	-14.3686	7.09532	-19.0535	12.9809
-19.3786	13.227	-18.1056	0.000528747	-19.4538	5.97413	-13.0509	0.01146	-20.1457	12.3123	-17.3499	0.00073075	-19.0521	12.7496	-14.3576	7.02298	-19.0425	13.0316
-19.3676	13.295	-18.0946	0.000540944	-19.4428	6.19599	-13.0398	0.01189	-20.1347	12.3697	-17.3389	0.000699235	-19.0411	12.7984	-14.3466	6.93329	-19.0315	13.0827
-19.3566	13.3682	-18.0836	0.000553051	-19.4319	6.42802	-13.0288	0.01234	-20.1237	12.4228	-17.3279	0.000669282	-19.0301	12.8442	-14.3356	6.82692	-19.0205	13.135
-19.3456	13.4467	-18.0727	0.000564977	-19.4209	6.66901	-13.0178	0.01279	-20.1127	12.4724	-17.3169	0.000640991	-19.0191	12.888	-14.3246	6.70928	-19.0095	13.1891
-19.3346	13.5307	-18.0617	0.000576641	-19.41	6.91763	-13.0068	0.01326	-20.1017	12.5193	-17.3059	0.000614477	-19.0081	12.9307	-14.3136	6.58123	-18.9985	13.2459
-19.3236	13.62	-18.0507	0.000587962	-19.399	7.17246	-12.9958	0.01373	-20.0907	12.568	-17.295	0.000589841	-18.9972	12.9733	-14.3026	6.4402	-18.9875	13.3058
-19.3126	13.7143	-18.0398	0.000598858	-19.388	7.43199	-12.9848	0.01421	-20.0796	12.6195	-17.284	0.000567162	-18.9862	13.017	-14.2917	6.28719	-18.9765	13.3693
-19.3016	13.8171	-18.0288	0.000609248	-19.3771	7.69465	-12.9737	0.01471	-20.0686	12.6742	-17.273	0.000546566	-18.9752	13.0664	-14.2806	6.12219	-18.9655	13.4406
-19.2906	13.9279	-18.0179	0.000619056	-19.3661	7.95881	-12.9627	0.01521	-20.0576	12.733	-17.262	0.000528257	-18.9642	13.1224	-14.2697	5.94632	-18.9545	13.5199
-19.2796	14.0418	-18.0069	0.000628205	-19.3552	8.22286	-12.9517	0.01572	-20.0466	12.7925	-17.251	0.000512271	-18.9532	13.1817	-14.2587	5.76076	-18.9435	13.6033
-19.2686	14.158	-17.9959	0.000636626	-19.3442	8.48515	-12.9407	0.01622	-20.0356	12.8532	-17.2401	0.000498722	-18.9422	13.2449	-14.2477	5.56675	-18.9325	13.6906
-19.2576	14.2752	-17.985	0.000644251	-19.3332	8.7441	-12.9297	0.01672	-20.0246	12.9156	-17.2291	0.000487847	-18.9312	13.3124	-14.2367	5.36552	-18.9215	13.7814
-19.2465	14.3923	-17.974	0.000651015	-19.3223	8.99815	-12.9187	0.01722	-20.0135	12.9803	-17.2181	0.000479766	-18.9203	13.3846	-14.2257	5.15832	-18.9105	13.8753
-19.2355	14.5081	-17.963	0.000656953	-19.3113	9.24584	-12.9076	0.01771	-20.0025	13.0474	-17.2071	0.00047448	-18.9093	13.4617	-14.2147	4.94642	-18.8995	13.9718
-19.2246	14.6211	-17.9521	0.00066201	-19.3004	9.48579	-12.8966	0.0182	-19.9915	13.1174	-17.1961	0.00047211	-18.8983	13.5436	-14.2037	4.73105	-18.8885	14.0701
-19.2136	14.7301	-17.9411	0.000666071	-19.2894	9.71871	-12.8856	0.01867	-19.9805	13.1905	-17.1851	0.000472821	-18.8873	13.6302	-14.1927	4.51343	-18.8775	14.1694
-19.2025	14.8334	-17.9302	0.000669103	-19.2784	9.94346	-12.8746	0.01913	-19.9695	13.2667	-17.1742	0.000476737	-18.8763	13.7213	-14.1817	4.29475	-18.8665	14.2687
-19.1915	14.9299	-17.9192	0.000671714	-19.2675	10.1571	-12.8636	0.01957	-19.9584	13.346	-17.1632	0.000483944	-18.8654	13.8163	-14.1707	4.07615	-18.8555	14.3671
-19.1805	15.0181	-17.9082	0.000673884	-19.2565	10.3588	-12.8526	0.02	-19.9474	13.4284	-17.1522	0.000494566	-18.8544	13.9147	-14.1597	3.8587	-18.8445	14.4635
-19.1695	15.0967	-17.8973	0.000674975	-19.2456	10.5538	-12.8415	0.02041	-19.9364	13.5135	-17.1412	0.000508727	-18.8434	14.0158	-14.1487	3.64343	-18.8335	14.5566
-19.1585	15.1645	-17.8863	0.000674965	-19.2346	10.7417	-12.8305	0.02079	-19.9254	13.6012	-17.1302	0.000526542	-18.8324	14.1186	-14.1377	3.4313	-18.8225	14.6454
-19.1475	15.2204	-17.8754	0.000673864	-19.2236	10.9162	-12.8195	0.02116	-19.9144	13.6909	-17.1193	0.00054813	-18.8214	14.2222	-14.1267	3.22316	-18.8115	14.7287
-19.1365	15.2634	-17.8644	0.000671681	-19.2127	11.0771	-12.8085	0.0215	-19.9034	13.7821	-17.1083	0.000573595	-18.8104	14.3256	-14.1157	3.01983	-18.8005	14.8054
-19.1255	15.2967	-17.8534	0.000668438	-19.2017	11.2246	-12.7975	0.02181	-19.8924	13.8742	-17.0973	0.000603038	-18.7995	14.4275	-14.1047	2.82201	-18.7895	14.8742
-19.1145	15.3196	-17.8425	0.000664162	-19.1907	11.3589	-12.7865	0.0221	-19.8813	13.9665	-17.0863	0.00063655	-18.7885	14.5267	-14.0937	2.63034	-18.7785	14.9343
-19.1035	15.3336	-17.8315	0.000658891	-19.1798	11.4806	-12.7754	0.02237	-19.8703	14.0581	-17.0753	0.000674207	-18.7775	14.6221	-14.0827	2.44535	-18.7675	14.9845
-19.0925	15.3403	-17.8206	0.000652666	-19.1688	11.5903	-12.7644	0.02261	-19.8593	14.1523	-17.0643	0.000716069	-18.7665	14.7123	-14.0717	2.2675	-18.7565	15.0281
-19.0815	15.3336	-17.8096	0.000645541	-19.1578	11.6927	-12.7534	0.02283	-19.8483	14.2481	-17.0534	0.000762183	-18.7555	14.7962	-14.0607	2.09716	-18.7455	15.0642
-19.0705	15.3116	-17.7986	0.000637627	-19.1469	11.789	-12.7424	0.02303	-19.8373	14.3405	-17.0424	0.000812566	-18.7446	14.8725	-14.0497	1.93462	-18.7345	15.0903
-19.0595	15.2744	-17.7877	0.000629	-19.1359	11.8762	-12.7314	0.0232	-19.8263	14.4285	-17.0314	0.000867221	-18.7336	14.9402	-14.0387	1.78009	-18.7235	15.1117
-19.0485	15.2227	-17.7767	0.00061964	-19.125	11.9557	-12.7203	0.02335	-19.8152	14.5113	-17.0204	0.000926121	-18.7226	15.0021	-14.0277	1.6337	-18.7126	15.1262
-19.0375	15.157	-17.7657	0.000609625	-19.114	12.0287	-12.7093	0.02349	-19.8042	14.5877	-17.0094	0.000989213	-18.7116	15.0574	-14.0167	1.49555	-18.7016	15.1274
-19.0265	15.0783	-17.7548	0.000599026	-19.103	12.0967	-12.6983	0.02361	-19.7932	14.6571	-16.9984	0.00106	-18.7006	15.1032	-14.0057	1.36562	-18.6906	15.1155
-19.0155	14.9877	-17.7438	0.000587912	-19.0921	12.165	-12.6873	0.0237	-19.7822	14.7204	-16.9875	0.00113	-18.6897	15.1447	-13.9947	1.24383	-18.6795	15.0906
-19.0045	14.8865	-17.7329	0.000576356	-19.0811	12.2351	-12.6763	0.02377	-19.7712	14.7771	-16.9765	0.0012	-18.6787	15.1794	-13.9837	1.13005	-18.6686	15.0529
-18.9935	14.7763	-17.7219	0.000564428	-19.0702	12.3046	-12.6653	0.02382	-19.7601	14.8243	-16.9655	0.00128	-18.6677	15.2009	-13.9727	1.02413	-18.6576	15.0031
-18.9825	14.6625	-17.7109	0.000552331	-19.0592	12.3747	-12.6542	0.02384	-19.7491	14.8636	-16.9545	0.00136	-18.6567	15.2091	-13.9617	0.92585	-18.6466	14.9418
-18.9715	14.5509	-17.7	0.000540132	-19.0482	12.4468	-12.6432	0.02385	-19.7381	14.8946	-16.9435	0.00145	-18.6457	15.2037	-13.9507	0.83495	-18.6356	14.8701
-18.9605	14.4392	-17.689	0.000527849	-19.0373	12.5221	-12.6322	0.02384	-19.7271	14.915	-16.9326	0.00154	-18.6347	15.1851	-13.9397	0.75116	-18.6246	14.7889
-18.9495	14.3253	-17.678	0.000515539	-19.0263	12.6018	-12.6212	0.02382	-19.7161	14.9286	-16.9216	0.00163	-18.6238	15.1534	-13.9287	0.67418	-18.6136	14.6996
-18.9385	14.211	-17.6671	0.000503175	-19.0154	12.6868	-12.6102	0.02378	-19.7051	14.9353	-16.9106	0.00172	-18.6128	15.1093	-13.9177	0.60369	-18.6026	14.6074
-18.9275	14.0979	-17.6561	0.000490807	-19.0044	12.778	-12.5992	0.02373	-19.6941	14.9313	-16.8996	0.00182	-18.6018	15.0536	-13.9067	0.53933	-18.5916	14.5178
-18.9165	13.9879	-17.6452	0.00047851	-18.9934	12.8759	-12.5882	0.02367	-19.683	14.9168	-16.8886	0.00191	-18.5908	14.9871	-13.8957	0.48076	-18.5806	14.4282
-18.9055	13.8828	-17.6342	0.000466347	-18.9825	12.9811	-12.5771	0.02361	-19.672	14.8923	-16.8776	0.00201	-18.5798	14.9148	-13.8848	0.42762	-18.5696	14.3362
-18.8945	13.784	-17.6232	0.000454323	-18.9715	13.0938	-12.5661	0.02356	-19.661	14.8582	-16.8667	0.00211	-18.5689	14.842	-13.8737	0.37956	-18.5586	14.2433
-18.8835	13.6929	-17.6123	0.000442471	-18.9606	13.214	-12.5551	0.0235	-19.65	14.8193	-16.8557	0.0022	-18.5579	14.7658	-13.8628	0.33623	-18.5476	14.151
-18.8725	13.611	-17.6013	0.000430823	-18.9496	13.3415	-12.5441	0.02345	-19.639	14.7763	-16.8447	0.0023	-18.5469	14.6837	-13.8518	0.29727	-18.5366	14.0608
-18.8615	13.5393	-17.5904	0.000419411	-18.9386	13.476	-12.5331	0.02339	-19.6279	14.73	-16.8337	0.0024	-18.5359	14.5971	-13.8408	0.26235	-18.5256	13.974
-18.8505	13.4789	-17.5794	0.000408264	-18.9277	13.6168	-12.5221	0.02334	-19.6169	14.6813	-16.8227	0.00249	-18.5249	14.5073	-13.8298	0.23114	-18.5146	13.8921
-18.8395	13.4304	-17.5684	0.000397407	-18.9167	13.7632	-12.511	0.0233	-19.6059	14.6273	-16.8118	0.00258	-18.5139	14.4158	-13.8188	0.20333	-18.5036	13.8162
-18.8285	13.3943	-17.5575	0.000386867	-18.9057	13.914	-12.5	0.02326	-19.5949	14.5689	-16.8008	0.00267	-18.503	14.3241	-13.8078	0.17862	-18.4926	13.7474
-18.8175	13.371	-17.5465	0.000376664	-18.8948	14.0702	-12.489	0.02323	-19.5839	14.5072	-16.7898	0.00275	-18.492	14.2335	-13.7968	0.15672	-18.4816	13.6867
-18.8065	13.3605	-17.5356	0.000366822	-18.8838	14.2304	-12.478	0.02321	-19.5729	14.4432	-16.7788	0.00283	-18.481	14.1452	-13.7858	0.13737	-18.4706	13.6349
-18.7955	13.3626	-17.5246	0.000357364	-18.8729	14.3909	-12.467	0.02321	-19.5618	14.3779	-16.7678	0.00291	-18.47	14.0606	-13.7748	0.12031	-18.4596	13.5926
-18.7845	13.3769	-17.5136	0.000348309	-18.8619	14.5503	-12.4559	0.02321	-19.5508	14.3124	-16.7569	0.00299	-18.459	13.9807	-13.7638	0.10531	-18.4486	13.5602
-18.7735	13.4027	-17.5027	0.000339679	-18.8509	14.7068	-12.4449	0.02323	-19.5398	14.2476	-16.7459	0.00305	-18.448	13.9067	-13.7528	0.09215	-18.4376	13.5379
-18.7625	13.4392	-17.4917	0.000331497	-18.84	14.8587	-12.4339	0.02327	-19.5288	14.1843	-16.7349	0.00311	-18.4371	13.8392	-13.7418	0.08064	-18.4266	13.5258
-18.7515	13.4854	-17.4807	0.000323789	-18.829	15.0042	-12.4229	0.02332	-19.5178	14.1235	-16.7239	0.00317	-18.4261	13.7791	-13.7308	0.07059	-18.4156	13.5236
-18.7405	13.54	-17.4698	0.000316756	-18.818	15.1414	-12.4119	0.02339	-19.5068	14.0658	-16.7129	0.00322	-18.4151	13.7269	-13.7198	0.06183	-18.4046	13.5311
-18.7295	13.6018	-17.4588	0.000310424	-18.8071	15.2687	-12.4009	0.02348	-19.4957	14.0119	-16.7019	0.00326	-18.4041	13.683	-13.7088	0.05422	-18.3936	13.5477
-18.7185	13.6691	-17.4479	0.000304643	-18.7961	15.3844	-12.3898	0.02359	-19.4847	13.9622	-16.691	0.0033	-18.3931	13.6475	-13.6978	0.04761	-18.3826	13.5726
-18.7075	13.7405	-17.4369	0.000299441	-18.7852	15.4908	-12.3788	0.02372	-19.4737	13.9171	-16.68	0.00332	-18.3822	13.6205	-13.6868	0.04188	-18.3716	13.605
-18.6965	13.8143	-17.4259	0.000294848	-18.7742	15.5864	-12.3678	0.02388	-19.4627	13.8768	-16.669	0.00335	-18.3712	13.6017	-13.6758	0.03693	-18.3606	13.6439
-18.6855	13.8909	-17.415	0.000290928	-18.7632	15.6681	-12.3568	0.02407	-19.4517	13.8414	-16.658	0.00336	-18.3602	13.5908	-13.6648	0.03265	-18.3496	13.688
-18.6745	13.9705	-17.404	0.000287715	-18.7523	15.7345	-12.3458	0.02429	-19.4407	13.8147	-16.647	0.00336	-18.3492	13.5893	-13.6538	0.02896	-18.3386	13.7401
-18.6635	14.0495	-17.393	0.000285215	-18.7413	15.7866	-12.3348	0.02454	-19.4296	13.7967	-16.6361	0.00336	-18.3382	13.5986	-13.6428	0.02576	-18.3276	13.7989
-18.6525	14.1244	-17.3821	0.000283469	-18.7304	15.8238	-12.3238	0.02482	-19.4186	13.7831	-16.6251	0.00335	-18.3272	13.6158	-13.6318	0.02301	-18.3166	13.859
-18.6415	14.1935	-17.3711	0.000282519	-18.7194	15.8415	-12.3127	0.02514	-19.4076	13.7732	-16.6141	0.00333	-18.3163	13.638	-13.6208	0.02063	-18.3056	13.9191
-18.6305	14.2556	-17.3602	0.000282403	-18.7084	15.8392	-12.3017	0.02549	-19.3966	13.7667	-16.6031	0.00331	-18.3053	13.6642	-13.6098	0.01857	-18.2947	13.9778
-18.6195	14.3093	-17.3492	0.000283165	-18.6975	15.8169	-12.2907	0.02587	-19.3856	13.7628	-16.5921	0.00327	-18.2943	13.6934	-13.5988	0.01679	-18.2837	14.0335
-18.6085	14.3575	-17.3382	0.000284846	-18.6865	15.7749	-12.2797	0.02629	-19.3746	13.7609	-16.5811	0.00324	-18.2833	13.7245	-13.5878	0.01524	-18.2727	14.0851
-18.5975	14.3994	-17.3273	0.000287489	-18.6756	15.7134	-12.2687	0.02677	-19.3635	13.7603	-16.5702	0.00319	-18.2723	13.7562	-13.5768	0.0139	-18.2617	14.1313
-18.5865	14.434	-17.3163	0.000291132	-18.6646	15.6373	-12.2576	0.0273	-19.3525	13.7601	-16.5592	0.00315	-18.2614	13.7875	-13.5658	0.01273	-18.2507	14.1711
-18.5755	14.461	-17.3054	0.000295816	-18.6536	15.5483	-12.2466	0.02788	-19.3415	13.7597	-16.5482	0.00309	-18.2504	13.8173	-13.5548	0.01161	-18.2397	14.2035
-18.5645	14.4761	-17.2944	0.000301574	-18.6427	15.4446	-12.2356	0.02851	-19.3305	13.7582	-16.5372	0.00303	-18.2394	13.8445	-13.5438	0.01072	-18.2287	14.2317
-18.5535	14.4789	-17.2834	0.000308452	-18.6317	15.3306	-12.2246	0.0292	-19.3195	13.755	-16.5262	0.00297	-18.2284	13.8682	-13.5328	0.00994	-18.2177	14.2589
-18.5424	14.4698	-17.2725	0.000316477	-18.6207	15.2064	-12.2136	0.02994	-19.3085	13.7494	-16.5153	0.0029	-18.2174	13.8876	-13.5218	0.00925	-18.2067	14.2807
-18.5314	14.449	-17.2615	0.000325657	-18.6098	15.0699	-12.2026	0.03073	-19.2974	13.7409	-16.5043	0.00283	-18.2065	13.9058	-13.5108	0.00863	-18.1957	14.2928
-18.5205	14.4169	-17.2506	0.000336009	-18.5988	14.9228	-12.1915	0.03159	-19.2864	13.729	-16.4933	0.00275	-18.1955	13.9262	-13.4999	0.00808	-18.1847	14.2951
-18.5095	14.3764	-17.2396	0.000347544	-18.5879	14.7669	-12.1805	0.0325	-19.2754	13.7173	-16.4823	0.00268	-18.1845	13.9441	-13.4888	0.00758	-18.1737	14.2873
-18.4984	14.3302	-17.2286	0.000360303	-18.5769	14.6041	-12.1695	0.03348	-19.2644	13.7053	-16.4713	0.00259	-18.1735	13.9554	-13.4779	0.00713	-18.1627	14.27
-18.4874	14.2776	-17.2177	0.000374281	-18.5659	14.4365	-12.1585	0.03453	-19.2534	13.693	-16.4603	0.00251	-18.1625	13.9597	-13.4669	0.00672	-18.1517	14.2434
-18.4764	14.2216	-17.2067	0.000389415	-18.555	14.266	-12.1475	0.03564	-19.2424	13.6802	-16.4494	0.00243	-18.1515	13.957	-13.4559	0.00634	-18.1407	14.2082
-18.4654	14.1634	-17.1957	0.000405677	-18.544	14.0966	-12.1365	0.03682	-19.2313	13.6668	-16.4384	0.00235	-18.1406	13.9471	-13.4449	0.006	-18.1297	14.169
-18.4544	14.1006	-17.1848	0.000423032	-18.533	13.9302	-12.1254	0.03806	-19.2203	13.653	-16.4274	0.00226	-18.1296	13.9304	-13.4339	0.00569	-18.1187	14.1267
-18.4434	14.0345	-17.1738	0.000441432	-18.5221	13.7668	-12.1144	0.03937	-19.2093	13.6348	-16.4164	0.00218	-18.1186	13.9074	-13.4229	0.0054	-18.1077	14.0784
-18.4324	13.9665	-17.1629	0.000460819	-18.5111	13.6082	-12.1034	0.04074	-19.1983	13.6127	-16.4054	0.00209	-18.1076	13.8786	-13.4119	0.00513	-18.0967	14.0292
-18.4214	13.8981	-17.1519	0.000481125	-18.5002	13.456	-12.0924	0.04218	-19.1873	13.5871	-16.3944	0.00201	-18.0966	13.8484	-13.4009	0.00482	-18.0857	13.9801
-18.4104	13.8308	-17.1409	0.000502271	-18.4892	13.3118	-12.0814	0.04367	-19.1762	13.5585	-16.3835	0.00193	-18.0857	13.8178	-13.3899	0.00461	-18.0747	13.9285
-18.3994	13.766	-17.13	0.000524168	-18.4782	13.1769	-12.0704	0.04521	-19.1652	13.5274	-16.3725	0.00185	-18.0747	13.7837	-13.3789	0.0044	-18.0637	13.8757
-18.3884	13.7051	-17.119	0.000546718	-18.4673	13.0527	-12.0593	0.04681	-19.1542	13.4948	-16.3615	0.00177	-18.0637	13.749	-13.3679	0.00422	-18.0527	13.8228
-18.3774	13.6493	-17.108	0.000569813	-18.4563	12.9401	-12.0483	0.04844	-19.1432	13.4614	-16.3505	0.0017	-18.0527	13.7166	-13.3569	0.00406	-18.0417	13.7712
-18.3664	13.6	-17.0971	0.000593334	-18.4454	12.8401	-12.0373	0.05012	-19.1322	13.4282	-16.3395	0.00163	-18.0417	13.6857	-13.3459	0.00391	-18.0307	13.7222
-18.3554	13.5581	-17.0861	0.000617159	-18.4344	12.7532	-12.0263	0.05183	-19.1212	13.3959	-16.3286	0.00156	-18.0307	13.6554	-13.3349	0.00378	-18.0197	13.677
-18.3444	13.5247	-17.0752	0.000641155	-18.4234	12.6799	-12.0153	0.05356	-19.1102	13.3657	-16.3176	0.00149	-18.0198	13.6268	-13.3239	0.00365	-18.0087	13.6367
-18.3334	13.5005	-17.0642	0.000665185	-18.4125	12.6204	-12.0043	0.0553	-19.0991	13.3384	-16.3066	0.00143	-18.0088	13.6009	-13.3129	0.00354	-17.9977	13.6025
-18.3224	13.4861	-17.0532	0.000689107	-18.4015	12.575	-11.9932	0.05704	-19.0881	13.317	-16.2956	0.00137	-17.9978	13.5787	-13.3019	0.00344	-17.9867	13.5754
-18.3114	13.4822	-17.0423	0.000712774	-18.3906	12.5435	-11.9822	0.05877	-19.0771	13.3045	-16.2846	0.00131	-17.9868	13.5613	-13.2909	0.00336	-17.9757	13.5561
-18.3004	13.4891	-17.0313	0.000736042	-18.3796	12.5254	-11.9712	0.06048	-19.0661	13.2996	-16.2736	0.00125	-17.9758	13.5497	-13.2799	0.00328	-17.9647	13.5455
-18.2894	13.5068	-17.0204	0.000758761	-18.3686	12.5205	-11.9602	0.06215	-19.0551	13.3013	-16.2627	0.0012	-17.9648	13.5447	-13.2689	0.00322	-17.9537	13.5441
-18.2784	13.5355	-17.0094	0.000780785	-18.3577	12.5282	-11.9492	0.06381	-19.044	13.3101	-16.2517	0.00115	-17.9539	13.547	-13.2579	0.00316	-17.9427	13.5525
-18.2674	13.575	-16.9984	0.000801957	-18.3467	12.5478	-11.9382	0.06542	-19.033	13.3268	-16.2407	0.0011	-17.9429	13.5575	-13.2469	0.00312	-17.9317	13.5709
-18.2564	13.6271	-16.9875	0.000822161	-18.3357	12.5785	-11.9271	0.06697	-19.022	13.3519	-16.2297	0.00106	-17.9319	13.5765	-13.2359	0.00309	-17.9207	13.5996
-18.2454	13.6913	-16.9765	0.000841633	-18.3248	12.6192	-11.9161	0.06844	-19.011	13.3858	-16.2187	0.00102	-17.9209	13.6046	-13.2249	0.00307	-17.9097	13.6386
-18.2344	13.7671	-16.9656	0.00086024	-18.3138	12.6712	-11.9051	0.06981	-19	13.4289	-16.2078	0.000979357	-17.9099	13.6421	-13.2139	0.00305	-17.8987	13.6878
-18.2234	13.8538	-16.9546	0.000877469	-18.3029	12.7353	-11.8941	0.07107	-18.989	13.4813	-16.1968	0.000943385	-17.899	13.6891	-13.2029	0.00305	-17.8878	13.747
-18.2124	13.9487	-16.9436	0.000893204	-18.2919	12.8086	-11.8831	0.07222	-18.9779	13.5432	-16.1858	0.000909762	-17.888	13.7457	-13.1919	0.00306	-17.8768	13.8177
-18.2014	14.0509	-16.9327	0.000907337	-18.2809	12.8878	-11.872	0.07324	-18.9669	13.6145	-16.1748	0.000878219	-17.877	13.8117	-13.1809	0.00307	-17.8658	13.9015
-18.1904	14.1596	-16.9217	0.000919778	-18.27	12.9721	-11.861	0.07413	-18.9559	13.6951	-16.1638	0.000848635	-17.866	13.8871	-13.1699	0.00309	-17.8548	13.9957
-18.1794	14.2737	-16.9107	0.000930434	-18.259	13.0642	-11.85	0.07486	-18.9449	13.7849	-16.1529	0.000820886	-17.855	13.9732	-13.1589	0.00312	-17.8438	14.0976
-18.1684	14.3925	-16.8998	0.000939241	-18.248	13.1631	-11.839	0.07544	-18.9339	13.8852	-16.1419	0.000794864	-17.844	14.0697	-13.1479	0.00316	-17.8328	14.2065
-18.1574	14.515	-16.8888	0.000946144	-18.2371	13.2638	-11.828	0.07586	-18.9229	13.9959	-16.1309	0.000770592	-17.8331	14.176	-13.1369	0.00321	-17.8218	14.3215
-18.1464	14.6402	-16.8779	0.000951104	-18.2261	13.3656	-11.817	0.07612	-18.9119	14.1163	-16.1199	0.000747969	-17.8221	14.2913	-13.1259	0.00326	-17.8108	14.4416
-18.1354	14.7672	-16.8669	0.000954783	-18.2152	13.4676	-11.8059	0.0762	-18.9008	14.2456	-16.1089	0.000726748	-17.8111	14.4128	-13.1149	0.00332	-17.7998	14.5658
-18.1244	14.8989	-16.8559	0.000957166	-18.2042	13.5691	-11.7949	0.07611	-18.8898	14.3811	-16.0979	0.000706838	-17.8001	14.5396	-13.1039	0.00339	-17.7888	14.6935
[truncated: 3,224 more rows]

## Sheet: Fig. 2g
(1000/T) / K-1	log(s / S cm-1)	Fitted Curves Plot
[truncated: 1,000 more rows]

## Sheet: Fig. 2h
Initial		Steady
[truncated: 1,003 more rows]

[truncated: 17 more sheets: Fig. 2i, Fig. 3a, Fig. 3b, Fig. 3c, Fig. 3d, Fig. 3e, Fig. 3f, Fig. 3g, Fig. 4i, Fig. 4j, Fig. 4k, Fig. 5a, Fig. 5b, Fig. 5d, Fig. 5e, Fig. 5g, Fig. 5h]
